# Supplementary material for: Gene Expression Patterns for Proteins With Lectin Domains in Flax Stem Tissues Are Related to Deposition of Distinct Cell Wall Types
Source: Front Plant Sci. 2021 Apr 26;12:634594. doi: 10.3389/fpls.2021.634594 (PMC8121149; doi:10.3389/fpls.2021.634594)
Supplement: Supplementary File 1 — Amino acid sequences of analyzed flax proteins with lectin domains. [file Data_Sheet_1.xlsx]

## Sheet: file_description
Supplementary File 1.
Amino acid sequences of analyzed flax proteins with lectin domains.
Abbreviations:
AA seq - amino acid sequence, SP - signal peptide,
TM, N - transmembrane domain located at the N-terminus of sequence
TM, M - transmembrane domain located located in the middle part of sequence
TM, C - transmembrane domain located at the C-terminus of sequence
The prediction of SP was performed using SignalP-5.0 (http://www.cbs.dtu.dk/services/SignalP/; Armenteros et al., 2019), PrediSi (http://www.predisi.de/home.html; ), iPSORT (http://ipsort.hgc.jp/index.html; Bannai et al., 2002)
The prediction of TM was performed using TMHMM v2.0 (http://www.cbs.dtu.dk/services/TMHMM/; Krogh et al., 2001)
Amino acid sequences were revised by Augustus program (http://bioinf.uni-greifswald.de/augustus/), some sequences was additionally checked by FGENESH (http://www.softberry.com/berry.phtml?topic=fgenesh&group=programs&subgroup=gfind; Solovyev et al., 2006); sequences other than those presented in Phytozome are marked in red.
Red font - corrected sequence, different from the original sequence extracted from Phytozome. Correction of sequences was based mainly on gene structure and its comparison with model plants revealed by blastx (jBrowse of Phytozome); a new open reading frame was then predicted using the Augustus software (http://bioinf.uni-greifswald.de/augustus/submission.php)
Green background - high probability that amino acid sequence is reliable (according to SignalP, domain organization, blastx, open reading frame, etc)
Yellow background - there is probability that amino acid sequence contains some mistakes (SignalP prediction, open reading frame, etc), but domain organization is not generally affected.
Pink background - there are some problems to predict reliable amino acid sequience (according to domain organization, blastx, open reading frame, presence of numerous NNN sequences, etc). To establish reliable sequence additional sequensing is highly required.

## Sheet: GNA
Gene ID	AA seq according to Phytozome	AA seq correction using Augustus	SP	TM, N	TM, M	TM, C
Lus10000249	MEGIRSFLGWIQFLLPLFLLQWRNCTAGVRYIGNLDPGFQGAQMNWIDNAGIFLLSNNSLYGFGFRTTSPDVTKFLLVVIHMSTTRPIWAANRGNPVSNSDNFIFTTDDKVSLQKAGKSIWTAGKSISSVSSIQLLDSGNLVFVDGGGERVWESFGYPTDTLITGQDFTESMSLVSDPASSSNNLSYTLRIESGDLTLSAGFRTPQKYWSMARDNRRTINSNGDGGGGVSMATIEGNSWKLYGGSSKRQLLSQFIFSDSSAGNATWIVVMGSDGFISFYNLDSGGGTVAAAPTKIPDDPCDRPVSCGAYLVCSSNNVCQCPSILSSQQKCNPGITSDSCKKASTGSIMLVDAGNQINYFALGFMKPTISKTDLERCKSSCSGNCSCLALFFESGSGSCF…	MEGIRSFLGWIQFLLPLFLLQWRNCTAGVRYIGNLDPGFQGAQMNWIDNAGIFLLSNNSLYGFGFRTTSPDVTKFLLVVIHMSTTRPIWAANRGNPVSNSDNFIFTTDDKVSLQKAGKSIWTAGKSISSVSSIQLLDSGNLVFVDGGGERVWESFGYPTDTLITGQDFTESMSLVSDPASSSNNLSYTLRIESGDLTLSAGFRTPQKYWSMARDNRRTINSNGDGGGGVSMATIEGNSWKLYGGSSKRQLLSQFIFSDSSAGNATWIVVMGSDGFISFYNLDSGGGTVAAAPTKIPDDPCDRPVSCGAYLVCSSNNVCQCPSILSSQQKCNPGITSDSCKKASTGSIMLVDAGNQINYFALGFMKPTISKTDLERCKSSCSGNCSCLALFFESGSGSCF…	+		+
Lus10000422	MASSLIVHLVLQFILFPLLNLNPTTANVTLSSSLTASFNSVWELPSVDFAFRFSQLNSSSDRFLLSIRFNKIPSRTIVWHTNGETPVPKGSRAVLTSSGLALTDPGGELVWQATSSLSISYASMLDTGNFVLVSNISSSSSYLRESLNNPKDTILPNQTVQCCSVLEANRVKLLEREVRASVL	MASSLIVHLVLQFILFPLLNLNPTTANVTLSSSLTASFNSVWELPSVDFAFRFSQLNSSSDRFLLSIRFNKIPSRTIVWHTNGETPVPKGSRAVLTSSGLALTDPGGELVWQATSSLSISYASMLDTGNFVLLTESNYSRGRFALRFSNGSLDLLPVAYPDSNLNFSNLNSDSFYEKYYTSGTYSSKGSAQIYVVKVNVFTQYSHPKNSTDGSSWLAVESIPDNICTAFFQPIGGGRCGYSSYCSLENSRRPSCACPPGTEWCEGIMQLSNALIYGDRLQCGSSEVANTKLKVSNLKSCSSWLEERRIPEVTALRFLVTGIVSMWQSLEPR	+
Lus10000579	MWHQQQSLLCFFFFFFFLATEATVPPSARFSFSNSGEFGDYIVEYGANYRVLSLATTPFQMCFYNTTPGQYTLALRMGTVRSESLMRWVWEANRGNPVGENATFSLGANGNLVLAHSDGRMAWQSNTANKGVTGFRILNNGNMVLVDARSGFVWQSFDSPTDTLLVGQSLRIGGVTKLTSRASVELNQNGAYSFVLEPKDLALYFTGANRTPYRYFSFAGARSLFIPNQSTLQNVTFSSELGFEGVTTLKNPRFNTTLSYFRLEIDGNLKIHTFIIANDTEGSEFQRWETSVTVFSEDDPWALDTKCQLPGRCGDFGLCEDSMCVACPTPNGLTGWSKECKPPAVSVSSCSGRKFKYFELKGVDHFMAKYTRGDSPVAKSACEEKCSKDCKCLGYFYQS…	MWHQQQSLLCFFFFFFFLATEATVPPSARFSFSNSGEFGDYIVEYGANYRVLSLATTPFQMCFYNTTPGQYTLALRMGTVRSESLMRWVWEANRGNPVGENATFSLGANGNLVLAHSDGRMAWQSNTANKGVTGFRILNNGNMVLVDARSGFVWQSFDSPTDTLLVGQSLRIGGVTKLTSRASVELNQNGAYSFVLEPKDLALYFTGANRTPYRYFSFAGARSLFIPNQSTLQNVTFSSELGFEGVTTLKNPRFNTTLSYFRLEIDGNLKIHTFIIANDTEGSEFQRWETSVTVFSEDDPWALDTKCQLPGRCGDFGLCEDSMCVACPTPNGLTGWSKECKPPAVSVSSCSGRKFKYFELKGVDHFMAKYTRGDSPVAKSACEEKCSKDCKCLGYFYQS…	+	+
Lus10002917	MEGIRSFLGWIQFLLLFLLQWRNCTAGVRYIGRLDPGFQGAQMNWIDNAGIFLLSNNSLYGFGFRTTSPDVTKFLLVVIHMSTTKPIWAANRGNPVSNSDNFIFTKDGKVSLQKAGKSLWTAGKSISSIQMLDSGNLVFVDGGGERVWESFGYPTDTLITGQDFTERMSLVSDPASSSNLTYTLRIESGDLTLSAGFRTPQQYWSMARDSRRTINSNGGGGRGVSVATIEGNSWKLYDSSKRQLLSQFIFSDSSAGYSTWIVVMGSDGYISFYNLDSRGENVAAAPTKIPDDPCDRPVSCGAYLVCSSNNVCQCPSILSSQQNCNPGITSNSCKKASTGSTLLVDAGNQINYFAVGFMKPTISKTDLERCKSSCSGNCSCLALFFSSGSGSCFLFDDLG…	MEGIRSFLGWIQFLLLFLLQWRNCTAGVRYIGRLDPGFQGAQMNWIDNAGIFLLSNNSLYGFGFRTTSPDVTKFLLVVIHMSTTKPIWAANRGNPVSNSDNFIFTKDGKVSLQKAGKSLWTAGKSISSIQMLDSGNLVFVDGGGERVWESFGYPTDTLITGQDFTERMSLVSDPASSSNLTYTLRIESGDLTLSAGFRTPQQYWSMARDSRRTINSNGGGGRGVSVATIEGNSWKLYDSSKRQLLSQFIFSDSSAGYSTWIVVMGSDGYISFYNLDSRGENVAAAPTKIPDDPCDRPVSCGAYLVCSSNNVCQCPSILSSQQNCNPGITSNSCKKASTGSTLLVDAGNQINYFAVGFMKPTISKTDLERCKSSCSGNCSCLALFFSSGSGSCFLFDDLG…	+		+
Lus10003099	MATSAFILLFIISSSFTLNHVSCAETDTLKPGQLLRDWEQLVSSGKVFRLGFFNPNPNTVQLGPSGPRYLGIWFDNIPFYSVWVANRENPVPDSSGTLSISPDGKIIIKHQGSNSSIIINPNQPNKTTSSSIALTLLDSGNLVIRRTDRNGIPIPGSFIWQSFDYPHNMLLPGMKLGKNLKTGQTWELTSWLSDKVPSPGAFKLTLDPSGIDQLLVWRRGKIYWSTGTFKNGSFQNATSLTGLTKDLGIYEINFVKNGDERYFTYSIRNGPALSRMDLDTLGQITLFTLDGRRGSQSWIFDTAGSPCPAGVGNVGVCLAEEGGSGCRNGSEVFVGKRGYMIGEQRFGEGSSLSLSDCHGECWRNCSCVAYQAASYDGTGCRFWSRGSNFTADDFIGLDG…	MATSAFILLFIISSSFTLNHVSCAETDTLKPGQLLRDWEQLVSSGKVFRLGFFNPNPNTVQLGPSGPRYLGIWFDNIPFYSVWVANRENPVPDSSGTLSISPDGKIIIKHQGSNSSIIINPNQPNKTTSSSIALTLLDSGNLVIRRTDRNGIPIPGSFIWQSFDYPHNMLLPGMKLGKNLKTGQTWELTSWLSDKVPSPGAFKLTLDPSGIDQLLVWRRGKIYWSTGTFKNGSFQNATSLTGLTKDLGIYEINFVKNGDERYFTYSIRNGPALSRMDLDTLGQITLFTLDGRRGSQSWIFDTAGSPCPAGVGNVGVCLAEEGGSGCRNGSEVFVGKRGYMIGEQRFGEGSSLSLSDCHGECWRNCSCVAYQAASYDGTGCRFWSRGSNFTADDFIGLDG…	+
Lus10003156	MAILACFGFHLLLLLLLLATPCHQKQSTLLQGQEIGLKNTLLTSANGVFILQFGFLDYNAPTDSREKSAKNFYLGVWYNTNQGQNVPPVWIANRDTPLADFLKHRCSLTIDGRDGGFKILQDGGETIIIFAPPGDAYRHSYNSSVTLEDSGNLVLCELHPGGSIKQIVWQSFDHPTDTFLPGMKLGIDHKSGQQRSITSSRSPISAAKGSFTFGVDPNDTARLIIWRRGEPIWKSAPPSQNTTLFPFFEFKFSYISNENETYISYKIPDTVLYPSLRIEPNGRLVGYYFQGGRSTSEEIDCGRQPLSNERSNCVPLKLPKCRNSSGLITGQEYPFMFESHLGVMASQGVKLSETENMTLEDCRQNCFEECSCAAFAATNADETGCEMWSSTFGFIRSLP…	MAILACFGFHLLLLLLLLATPCHQKQSTLLQGQEIGLKNTLLTSANGVFILQFGFLDYNAPTDSREKSAKNFYLGVWYNTNQGQNVPPVWIANRDTPLADFLKHRCSLTIDGRDGGFKILQDGGETIIIFAPPGDAYRHSYNSSVTLEDSGNLVLCELHPGGSIKQIVWQSFDHPTDTFLPGMKLGIDHKSGQQRSITSSRSPISAAKGSFTFGVDPNDTARLIIWRRGEPIWKSAPPSQNTTLFPFFEFKFSYISNENETYISYKIPDTVLYPSLRIEPNGRLVGYYFQGGRSTSEEIDCGRQPLSNERSNCVPLKLPKCRNSSGLITGQEYPFMFESHLGVMASQGVKLSETENMTLEDCRQNCFEECSCAAFAATNADETGCEMWSSTFGFIRSLP…	+		++
Lus10003420	MPDQTVVWVANRNNPINPTTGVLLIHGYCNLFLYNSCSDKVLEWSANVSAGIAGPCEARLLDTGNLVMMVCVTTTNTTIVWQSFDYTTDTLRLAERVGLNRRRR	MQGGSGIHWAWSSGRRIQKPGYDTELTSSATSTRTNSNLFVSSQSESEEKMPRKGVGFIQSVTYEEALDSKFTLSACFMILRFAGFCFPYCTFYSKPKRDFKALTDHLKDITKERMLREVVDSRWDSSVLEVLATEYLGIWYYGMPDQTVVWVANRNNPINPTTGVLLIHGYCNLFLYNSCSDKVLEWSANVSAGIAGPCEARLLDTGNLVMMVAQNPRVDEVRPPVVTSDGEDVGEESPQGLQNPRDVVEPHVDLERGRLELLDVFPVVVPSRL
Lus10004283	MASHSNLTNLSSLLVLLLLLIILSLSPFANSTKETKKLFSLSPNSDHRLFSPGRTFSAGFFPVGDNAFTFSVWYHDGDNDDDSAVVVWSANRDYPINGKYSELALLSSGNLMLADAGGTVVWETKTATSLFSSPSLLLLDSGNLVVKNSNGTILWQSFDFPTDTLLPNQPLTKENRLVSSRSRTNWSSGYFSLYFDNDNVLRLLYADSYVSSVYWPDPELMSWEAKRSTYNSSRIAVLDSSGNFSSTDGYTFMSSDYGLVTIQRRIKLDFDGNVRLYSREREFGPWEIAYEAMSQSCRIHGSCGPNSLCNYVPGQGRKCSCIPGFRAVDQTDWSKGCMREFNLPCNNKTSEVEFIKLANVEFYGYDFVFQPNYTLDQCKNVCLERCDCLGFQFKFIKHN…	MASHSNLTNLSSLLVLLLLLIILSLSPFANSTKETKKLFSLSPNSDHRLFSPGRTFSAGFFPVGDNAFTFSVWYHDGDNDDDSAVVVWSANRDYPINGKYSELALLSSGNLMLADAGGTVVWETKTATSLFSSPSLLLLDSGNLVVKNSNGTILWQSFDFPTDTLLPNQPLTKENRLVSSRSRTNWSSGYFSLYFDNDNVLRLLYADSYVSSVYWPDPELMSWEAKRSTYNSSRIAVLDSSGNFSSTDGYTFMSSDYGLVTIQRRIKLDFDGNVRLYSREREFGPWEIAYEAMSQSCRIHGSCGPNSLCNYVPGQGRKCSCIPGFRAVDQTDWSKGCMREFNLPCNNKTSEVEFIKLANVEFYGYDFVFQPNYTLDQCKNVCLERCDCLGFQFKFIKHN…	+	+	+
Lus10004365	MASSSLLMLLSFVWFSILNPHFSTANVTLSSSLTADQNTNSAWDSPSGDFAFGFSQLKTNSDLFLLAIWFNKIPSRTIVWFANGDNPVPKGSKVELTSSSLALTDPGGRLVWEAKPVGTGISTISYAALLDTGNFVLVSNITSEFLWQSFSNPTDTLLPNQTLSLGTTMFAKRTEKNYTKGRFALRFSNGSLDLVPVAWPGGSFYNRYYTSGTYSSNPSEAGNRLVFNASAQVYIVKGNGDIAQLLTWDFVTYRQDSYYRVTLGFDGLFTQYSHPKNFNAGDNPSWLPVQTVPTNLCTAFFHTLSGGPCGYNSYCAYQDSNPTCSCPPGYVIANSEDPLDGCIPTYPQGCGLGDDDSKDPKMVYEFRKVNGVDFPLNDYERLQLDSESDCEDSCLNDCA…	MASSSLLMLLSFVWFSILNPHFSTANVTLSSSLTADQNTNSAWDSPSGDFAFGFSQLKTNSDLFLLAIWFNKIPSRTIVWFANGDNPVPKGSKVELTSSSLALTDPGGRLVWEAKPVGTGISTISYAALLDTGNFVLVSNITSEFLWQSFSNPTDTLLPNQTLSLGTTMFAKRTEKNYTKGRFALRFSNGSLDLVPVAWPGGSFYNRYYTSGTYSSNPSEAGNRLVFNASAQVYIVKGNGDIAQLLTWDFVTYRQDSYYRVTLGFDGLFTQYSHPKNFNAGDNPSWLPVQTVPTNLCTAFFHTLSGGPCGYNSYCAYQDSNPTCSCPPGYVIANSEDPLDGCIPTYPQGCGLGDDDSKDPKMVYEFRKVNGVDFPLNDYERLQLDSESDCEDSCLNDCA…	+
Lus10005136	MDVAKKIVMFATMLLLSHQTIAANKSIKDGSLVISKGGKFAMGFFSPGSSHYRYFGIWYHDIPKRTVGWVANRDNPITGNSGVILWNQEFCNLNLHSNGSSKVIPVWSANVSIWLNGSCEAQLLDSVNLVLMMMGGSRSKRRNIVWQSFDSPTDTLLPGMKVGMDQRTGSSGSFRFLTSWRSADDPGTSDFLYKLNPNGSPQFFMYQGIVPYWRSVPWPWQWQTYLSFLKNSYDNNEDGIYYSNAVINSTVLLKMMIDPLGLLESMIWDGDEGQWKVFYSSPKQKCDYYGACGPYAKCYSSIVFPYECDCLPGYEPRYPRKWDLRDRSGWCVRKRSESSSMCGSGEGFVRVEKVKIPDTSTAIWTDMGMDKEKCEDECRKSCACSAYATIGIDRKGTSC…	MDVAKKIVMFATMLLLSHQTIAANKSIKDGSLVISKGGKFAMGFFSPGSSHYRYFGIWYHDIPKRTVGWVANRDNPITGNSGVILWNQEFCNLNLHSNGSSKVIPVWSANVSIWLNGSCEAQLLDSVNLVLMMMGGSRSKRRNIVWQSFDSPTDTLLPGMKVGMDQRTGSSGSFRFLTSWRSADDPGTSDFLYKLNPNGSPQFFMYQGIVPYWRSVPWPWQWQTYLSFLKNSYDNNEDGIYYSNAVINSTVLLKMMIDPLGLLESMIWDGDEGQWKVFYSSPKQKCDYYGACGPYAKCYSSIVFPYECDCLPGYEPRYPRKWDLRDRSGWCVRKRSESSSMCGSGEGFVRVEKVKIPDTSTAIWTDMGMDKEKCEDECRKSCACSAYATIGIDRKGTSC…	+		+
Lus10006052	MSFESRILVIPILISLAVTFSAAQITPGSSLSAAELNRTWSSPNSTFSVGFTQVGSTNSFAAGINYFGGVRIWTAGIVDSGGALRFTSGGALLLVNGSGSTVWNSGTTATSLLIDDSGDLVLRNRSGIVWSSFDNPTDTIVPSQNFTVGQTLTSGVYSFSLLRSGNLTLTWNRSIVYWNQGLNSSVNSTILDNPALGLQPIGAVAISDSMLSSPYIFVYSNDYAEGSDILRFLKLDSDGNLRIYSSARGSGTTNMRWAALNDQCQVYGYCGNMGICSYNVSSSNPICGCPSQNFEPVDMNDRRKGCRRKVEIQDCPGSATMLELTHARFLTYPPELSSQVFWVAITGCRLNCLQSGSCLASTSLGDGTGLCYLKTSEFVSGYQNPALPSTSYVKVCGPE…	MSFESRILVIPILISLAVTFSAAQITPGSSLSAAELNRTWSSPNSTFSVGFTQVGSTNSFAAGINYFGGVRIWTAGIVDSGGALRFTSGGALLLVNGSGSTVWNSGTTATSLLIDDSGDLVLRNRSGIVWSSFDNPTDTIVPSQNFTVGQTLTSGVYSFSLLRSGNLTLTWNRSIVYWNQGLNSSVNSTILDNPALGLQPIGAVAISDSMLSSPYIFVYSNDYAEGSDILRFLKLDSDGNLRIYSSARGSGTTNMRWAALNDQCQVYGYCGNMGICSYNVSSSNPICGCPSQNFEPVDMNDRRKGCRRKVEIQDCPGSATMLELTHARFLTYPPELSSQVFWVAITGCRLNCLQSGSCLASTSLGDGTGLCYLKTSEFVSGYQNPALPSTSYVKVCGPE…	+	+
Lus10006742	MLFLVLSCSSATITRLTRDQPLKDGDTLVSDVGGGGRFTLGFFSPSSSSQRYLGIWYNDDPQFGRAVIWVANRDRPIPDQTGSLTISADWNLILSDGNGSSVWSTRATITAPPAAALLSPTGNLFLSPIGDSKTSYWQSFDIPTDTFSPGMKVLVDASVGPVVNAFRSWKSLEDPSPGKFTMGIDPQGAPQIVIWENLERRWRSGMWNGLAFTGMMNNAAASTSYLYGFRLSPKDDGRVYFSYVPSNPTDSVRFRVDWGGNLEQLRWNRTRNLWDVADRQPAGDCQRYNFCGKFGVCDELGRPKCKCIEGFRPANLGEWSRGNWSGGCERTESLRCQSRGGGDEEEGGTINEDKFNELRCGKLPDFANLRSFRSPESCRRACLTECECHGYAMMMGIGC…	MYNSLYAMLFLVLSCSSATITRLTRDQPLKDGDTLVSDVGGGGRFTLGFFSPSSSSQRYLGIWYNDDPQFGRAVIWVANRDRPIPDQTGSLTISADWNLILSDGNGSSVWSTRATITAPPAAALLSPTGNLFLSPIGDSKTSYWQSFDIPTDTFSPGMKVLVDASVGPVVNAFRSWKSLEDPSPGKFTMGIDPQGAPQIVIWENLERRWRSGMWNGLAFTGMMNNAAASTSYLYGFRLSPKDDGRVYFSYVPSNPTDSVRFRVDWGGNLEQLRWNRTRNLWDVADRQPAGDCQRYNFCGKFGVCDELGRPKCKCIEGFRPANLGEWSRGNWSGGCERTESLRCQSRGGGDEEEGGTINEDKFNELRCGKLPDFANLRSFRSPESCRRACLTECECHGYA…	+		++
Lus10006745	MVLWQSFDYPTDTLLPYMKLGFDRRTGLNRSVTSWKSETDPGLGSVNYRIDPTGYPQLFLYKNHSVPSWRGGPWTGLRWSGVPEMTKNFIFNVSYVNDENEVSILYGITNPSILSRMYVEESGVVKRATWNGHSWNEFWSAPKEQCDNYGTCGPNSNCDPSKPDTFYCKCLPGFEPKSSQDWFLRDGSGGCVRKPGAKSTCRSGEGFVKVANVKVPDTSTARADKSLGLKACEEECLKNCTCEAYTSADERGIGCLRWYGDLVDTRSYAIGGGQDIYIRVDADVLAAYNKPKGPLHNAGMKALLIISVAVILFLVIFLAFCLIRRYKKARDRVDKLSFYFDTTNPDDSMSQKNGNVDLPFFHLSEIAAATNNFSDENKLGEGGFGSVYKGTYKGNEIAV…	MVLWQSFDYPTDTLLPYMKLGFDRRTGLNRSVTSWKSETDPGLGSVNYRIDPTGYPQLFLYKNHSVPSWRGGPWTGLRWSGVPEMTKNFIFNVSYVNDENEVSILYGITNPSILSRMYVEESGVVKRATWNGHSWNEFWSAPKEQCDNYGTCGPNSNCDPSKPDTFYCKCLPGFEPKSSQDWFLRDGSGGCVRKPGAKSTCRSGEGFVKVANVKVPDTSTARADKSLGLKACEEECLKNCTCEAYTSADERGIGCLRWYGDLVDTRSYAIGGGQDIYIRVDADVLAAYNKPKGPLHNAGMKALLIISVAVILFLVIFLAFCLIRRYKKARDRVDKLSFYFDTTNPDDSMSQKNGNVDLPFFHLSEIAAATNNFSDENKLGEGGFGSVYKGTYKGNEIAV…			+
Lus10006746	MNPFLLLFFLLCYSSSTSSFNSDTLKQDKPLLDGDVLISGGQTFTLGFFSVPQNSTPRYLGIWYNRVSEQTVVWVANREAPLNDTSGRLAVDSNGYLNLYAGNNTYPIWSAKFTTPPGNNSVARLLDSGNLVVLQERSSGTMVLWQSFDYPTDTLLPYMKLGFDRRTGLNRSVTSWKSETDPGLGSVNYRIDPTGYPQLFLYKNHSVPSWRGGPWTGLRWSGVPEMTKNFIFNVSYVNDENEVSILYGITNPSILSRMYVEESGVVKRATWNGHSWNEFWSAPKEQCDNYGTCGPNSNCDPSKPDTFYCKCLPGFEPKSSQDWFLRDGSGGCVRKPGAKSTCRSGEGFVKVANVKVPDTSTARADKSLGLKACEEECLKNCTCEAYTSADERGIGCLRW…	MNPFLLLFFLLCYSSSTSSFNSDTLKQDKPLLDGDVLISGGQTFTLGFFSVPQNSTPRYLGIWYNRVSEQTVVWVANREAPLNDTSGRLAVDSNGYLNLYAGNNTYPIWSAKFTTPPGNNSVARLLDSGNLVVLQERSSGTMVLWQSFDYPTDTLLPYMKLGFDRRTGLNRSVTSWKSETDPGLGSVNYRIDPTGYPQLFLYKNHSVPSWRGGPWTGLRWSGVPEMTKNFIFNVSYVNDENEVSILYGITNPSILSRMYVEESGVVKRATWNGHSWNEFWSAPKEQCDNYGTCGPNSNCDPSKPDTFYCKCLPGFEPKSSQDWFLRDGSGGCVRKPGAKSTCRSGEGFVKVANVKVPDTSTARADKSLGLKACEEECLKNCTCEAYTSADERGIGCLRW…	+		+
Lus10007600_a	MTGDCTPLHFHLLYSLLFLAVSCSAANQLNRGESLRDGDTLLSVGDRFELGFFSPGRSTSRYLAIWYHDAQENDSVIWVANRDRPVPDRTGLLTFAPDGNLIITAGNGTTPIWSTNSTTIEGNVTVALLSMTGNLILSRNETLGDVDRAFWQSFQNPTDTYLPNMRVLVDTSAGENHAFRSWKSLNDPSFGNFTLGVDPRGAPQIVIWDELRRRRWRSGQWNGLIFTGVPNMTTFTNFQYGFKLTREEDGRLYFTYTPSNSTALLRFRIGYDGKEEQLRWNERSRNWDVLQRQPEDECEGYNTCGEFGVCKESASPKCGCMDGFRPRDLGEWNRGNFSGGCVRNTAVECRRRNGSETEIETGGDGFKAMRCAKLPDFADVLTGLSPDSCRERCLEDCDC…	MTGDCTPLHFHLLYSLLFLAVSCSAANQLNRGESLRDGDTLLSVGDRFELGFFSPGRSTSRYLAIWYHDAQENDSVIWVANRDRPVPDRTGLLTFAPDGNLIITAGNGTTPIWSTNSTTIEGNVTVALLSMTGNLILSRNETLGDVDRAFWQSFQNPTDTYLPNMRVLVDTSAGENHAFRSWKSLNDPSFGNFTLGVDPRGAPQIVIWDELRRRRWRSGQWNGLIFTGVPNMTTFTNFQYGFKLTREEDGRLYFTYTPSNSTALLRFRIGYDGKEEQLRWNERSRNWDVLQRQPEDECEGYNTCGEFGVCKESASPKCGCMDGFRPRDLGEWNRGNFSGGCVRNTAVECRRRNGSETEIETGGDGFKAMRCAKLPDFADVLTGLSPDSCRERCLEDCDC…	+		+
Lus10007600_b		MGHRAGFALFSLYALFLLLLLITNFSLCSSLTTNLTSSSIPLLLNQTLTSTNEVFELGFFVPDSNRSRSFYLAIRFKQTSPQTIVWVANREAAVTEESARLLVNGADGNLELQDGRRRRIWATNVSSSDNSTAAILQNDGNLVLRSGRSGEILWQSGGDNFGDTLIAGRWLMFNQSNPMARPFRLNSWKSTGDPSPGSFTVGFLLQSPPQATISRDGGPYWRSGPWDRARFTNIPDMDTDYQSSLTLIEDQGLVYLSLIPPRNCTYVTFRMSSTGSLQLRCWDGIRGWYTRWETPKSECEVYGACGENGICGRDDPLTCECVQGFVPNSEDEWKVGNWSRGCVRRTESVCGRNVSDSNGGGDGFLKLSGVNVPEKYEFMRVWDDNECSRQCSNNCSCTA…	+	+	+
Lus10007601	MGASSFPKAVYGTAGSRSRSWFGLQIATIQINDSSGEVSFDPITGHLIIGVRSRLVWSADVSGAALSAQLMDTGNLVLFNGRRRMVWQTFDHPTDTILQGMGLGFDRRTNRLSWLSSWRSGDDPGTGDYELKLDIRGSVPQLFLLKGRTTVYWRSAPWPRKKYPHVYNYSFENNVDGVQFSYFTYDPSVTISIVLDELGVLKPMVNTFECSCLPGYKPKFPKEWSLRVGSGGCVRKRLRVESSSSTCGGDGFLRVENVKLPDASAAIWVDTMFDAECGNECLRNCSCSAYAVVEVDDGKGRLCMHWHGVWLDTTNRGITDAYDLYVRVDTVELDELHTDVMFVLSDIAKDKSTSRRSSTTGIENERTYHQDLRFFSLSSVSAATSHFSAANKIGHGGFG…	MGASSFPKAVYGTAGSRSRSWFGLQIATIQINDSSGEVSFDPITGHLIIGVRSRLVWSADVSGAALSAQLMDTGNLVLFNGRRRMVWQTFDHPTDTILQGMGLGFDRRTNRLSWLSSWRSGDDPGTGDYELKLDIRGSVPQLFLLKGRTTVYWRSAPWPRKKYPHVYNYSFENNVDGVQFSYFTYDPSVTISIVLDELGVLKPMVNTFECSCLPGYKPKFPKEWSLRVGSGGCVRKRLRVESSSSTCGGDGFLRVENVKLPDASAAIWVDTMFDAECGNECLRNCSCSAYAVVEVDDGKGRLCMHWHGVWLDTTNRGITDAYDLYVRVDTVELDELHTDVMFVLSDIAKDKSTSRRSSTTGIENERTYHQDLRFFSLSSVSAATSHFSAANKIGHGGFG…
Lus10007602	MKPRQRITTKIHLFFFSFIISLFPLLCSAADVLTAAQSLVNNQTLLSAAGVFELGFFTPEESNKWYLGIWYKNIPQRTYVWVANRDSPLRNLSSAEFKFDSSSIVVVSEDRTLWSSNGTGAVLDPVIQLLDTGNLVLRNGTNQILWQSFDHPVDTLLPDMKLGWNLETGFETYLNSWAEKDDPGTGKLSFKMNYSGFPEFFLIDGGRVDYRSGPWNGRRFSGVPEMQPLDYISFNFVTSEKEVYYSFQVSSSEIYSRLTVTPDGTLRRYTWIPDIGQWKPFWYAPKDQCDSYKECGNFGICDSNASPVCKCTRGFRPRNPEAWELRDGSGGCARKTDLDCPRDKFLKLGNVKLPESNGGGTATFIIGISAGIGSLLILLTICLIWKRKNLSAFCQNTKH…	MKPRQRITTKIHLFFFSFIISLFPLLCSAADVLTAAQSLVNNQTLLSAAGVFELGFFTPEESNKWYLGIWYKNIPQRTYVWVANRDSPLRNLSSAEFKFDSSSIVVVSEDRTLWSSNGTGAVLDPVIQLLDTGNLVLRNGTNQILWQSFDHPVDTLLPDMKLGWNLETGFETYLNSWAEKDDPGTGKLSFKMNYSGFPEFFLIDGGRVDYRSGPWNGRRFSGVPEMQPLDYISFNFVTSEKEVYYSFQVSSSEIYSRLTVTPDGTLRRYTWIPDIGQWKPFWYAPKDQCDSYKECGNFGICDSNASPVCKCTRGFRPRNPEAWELRDGSGGCARKTDLDCPRDKFLKLGNVKLPESNGGGTATFIIGISAGIGSLLILLTICLIWKRKNLSAFCQNTKH…	+	+	+
Lus10007603	MKPRQRTTTKARIFFFSFIIPLFPLLCSAADILTAAQSLINNQTLISAAGVFELGFFTPAESSGNWYLGIWYKNIPQRTYVWVANRDSPLRNPNSAEFKIDSSSIVIVSQGRTLWSSDGTGTVSDAVIQLLDTGNLVLRNKTNRILWQSFDHPTDTLLPDMKVGWNLETGFETYINSWAGKDDPGTGKLSFRMNYSGFPEFFLISGGRVDYRSGPWNGKRFSGVPEMQPLDQILFDFVASEQEVYYSFHVSSSDIYSHLSVTPEGTLQRSTWIPEIGQWKPFWYAPKDQCDGYKECGNFGICDSNASPVCKCVRGFRPMNPEAWKLRDGSGGCARKTDLDCPADRFFKLGNVKLPESTTAVVDRSVGLKECGERCGRDCSCTAYAAANITSGGSGCVMW…	MKPRQRTTTKARIFFFSFIIPLFPLLCSAADILTAAQSLINNQTLISAAGVFELGFFTPAESSGNWYLGIWYKNIPQRTYVWVANRDSPLRNPNSAEFKIDSSSIVIVSQGRTLWSSDGTGTVSDAVIQLLDTGNLVLRNKTNRILWQSFDHPTDTLLPDMKVGWNLETGFETYINSWAGKDDPGTGKLSFRMNYSGFPEFFLISGGRVDYRSGPWNGKRFSGVPEMQPLDQILFDFVASEQEVYYSFHVSSSDIYSHLSVTPEGTLQRSTWIPEIGQWKPFWYAPKDQCDGYKECGNFGICDSNASPVCKCVRGFRPMNPEAWKLRDGSGGCARKTDLDCPADRFFKLGNVKLPESTTAVVDRSVGLKECGERCGRDCSCTAYAAANITSGGSGCVMW…	+	+	+
Lus10007604	MDATRLVTLSMLILCYYQTCCGHSRTRSQFVRRDGSLMISKGGKFALGFFSPGSSSYRYLGIWYHGMPNRTVVWVANRDYPIVGNSGVLSISRGNCDLSLHSNSSSKVPVWFANVPDGVNGSCDARLLDTGNLVLVGGRSKRNPNIVWQSFDHPTDTLLPGMKVGMNRRTGSSKFLTSWRSVDDPGTGDFSYKLNPNGSAQFFLYRGGTPYWRSVPWPWEGYLSFLKDSFVNNEDGIYYSNTLVNSTVQVRVVIDHSGLFESMTWDEDVGQWNVFYSSPKQKCDFYGTCGPNAKCYASIIFPYECECLPGYEPRYPKKWRLRDRSGGCVRKRAESSSVCGGGEGFVRVEKVKIPDASTAIWMDVGTDKLKCEAECRKNCACSAYATIDIVGKGTCCWTW…	MDATRLVTLSMLILCYYQTCCGHSRTRSQFVRRDGSLMISKGGKFALGFFSPGSSSYRYLGIWYHGMPNRTVVWVANRDYPIVGNSGVLSISRGNCDLSLHSNSSSKVPVWFANVPDGVNGSCDARLLDTGNLVLVGGRSKRNPNIVWQSFDHPTDTLLPGMKVGMNRRTGSSKFLTSWRSVDDPGTGDFSYKLNPNGSAQFFLYRGGTPYWRSVPWPWEGYLSFLKDSFVNNEDGIYYSNTLVNSTVQVRVVIDHSGLFESMTWDEDVGQWNVFYSSPKQKCDFYGTCGPNAKCYASIIFPYECECLPGYEPRYPKKWRLRDRSGGCVRKRAESSSVCGGGEGFVRVEKVKIPDASTAIWMDVGTDKLKCEAECRKNCACSAYATIDIVGKGTCCWTW…	+		+
Lus10007610	METVNLVLLSLVILFHRTSSTTSLGSTISANQSLTDGSTVVSEGGKFALGFFSRGSSSYRYLGIWYNEIPERTVVWVANRDHPIAGNSGFLLNHESCNLFLYSNSSSSSSNLPVWSANVSSGLHGPCLAQLLDSGNFVLMAGGGKSWRNSVWESFEHPTDTSLPGMKLGMSRRTGVNRFLTSWRSEDNPGTGTFTYKLNPSGSPQFFLYKGVSPYWRGVPWPWGILGFLNTTFETNEDGIYYSDMYMNYSTYGRLVIRPSGLLNMMMWDGGEGQWKVIFSSPKHECDFYGSCGPFAKCYSSIVFPYECDCLPGYEPRYPRKWEARDKSGGCVRKRSELSSICGGGEGFVRVEKVKIPDASTAVSMDEAGVSKSKCEDKCRKNCSCSAYATININGKRTS…	METVNLVLLSLVILFHRTSSTTSLGSTISANQSLTDGSTVVSEGGKFALGFFSRGSSSYRYLGIWYNEIPERTVVWVANRDHPIAGNSGFLLNHESCNLFLYSNSSSSSSNLPVWSANVSSGLHGPCLAQLLDSGNFVLMAGGGKSWRNSVWESFEHPTDTSLPGMKLGMSRRTGVNRFLTSWRSEDNPGTGTFTYKLNPSGSPQFFLYKGVSPYWRGVPWPWGILGFLNTTFETNEDGIYYSDMYMNYSTYGRLVIRPSGLLNMMMWDGGEGQWKVIFSSPKHECDFYGSCGPFAKCYSSIVFPYECDCLPGYEPRYPRKWEARDKSGGCVRKRSELSSICGGGEGFVRVEKVKIPDASTAVSMDEAGVSKSKCEDKCRKNCSCSAYATININGKRTS…	+		+
Lus10007611	MDKLLAMVFTFSVIRLCSSADTIDFNESLADGDNGGVLLVSNGGTYTLGFFNPGNSRNRYVGIWYTKVPVRTVVWVANRDSPINDTSGLIYFDGRGDIVLMQRSSNATVWSTNVSASGKSTTARLLDVGNLVLLRRDGFVTSGEINQCDGKEIIWQSFDHPTDTIFPFMKFGTNYKTGLNSSLYSWKSLDDPGRGDFSYYMDRDVIPQLTLYKGHTKIWRTGPWNGVRWSGIPNDHFIFNNTVVSNDVESTFMWGITCPTIIARILVDTSGLLIQSVWRDKENHWEVLSSHPMSLCGQYGHCGPNGNCDRYKNPGGFECACLPGFVPKYENEWSVNDGSGGCVRRKRGNSSTDICGDGEGFVKVENLKVPDTRSGIRLNSSINLDSCRAECLKNCSCSS…	MDKLLAMVFTFSVIRLCSSADTIDFNESLADGDNGGVLLVSNGGTYTLGFFNPGNSRNRYVGIWYTKVPVRTVVWVANRDSPINDTSGLIYFDGRGDIVLMQRSSNATVWSTNVSASGKSTTARLLDVGNLVLLRRDGFVTSGEINQCDGKEIIWQSFDHPTDTIFPFMKFGTNYKTGLNSSLYSWKSLDDPGRGDFSYYMDRDVIPQLTLYKGHTKIWRTGPWNGVRWSGIPNDHFIFNNTVVSNDVESTFMWGITCPTIIARILVDTSGLLIQSVWRDKENHWEVLSSHPMSLCGQYGHCGPNGNCDRYKNPGGFECACLPGFVPKYENEWSVNDGSGGCVRRKRGNSSTDICGDGEGFVKVENLKVPDTRSGIRLNSSINLDSCRAECLKNCSCSS…	+		+
Lus10009088	MSTCRRHVSRDHNSTATGLGLLFHQIQKRDEMEMDHKQNNVPAPDYSPGFIGRVFLMETQQPEPNFKVAISVESLVQGRFSCSLEVFLGDVKVWNSGHYSPFFTTDQCVIKLAQDGELQLKGENGRRLGWRSGTSAQGVEKLVIMETGNLVLVDAIGRVKWQSFNFPTDVILWGHRLNIATRLASFPSTATVATASNSTAFYYTFEIHRNRIALHLISGKLNYSYWEFKPTKNRNINFIKLASKALELYDDENQKIAQIQSDRIEPLRFLSLSNRTRNLGLYFYSLEERKFSTAFQSMTTTCDLPSACKPYGICTSSSSSCSCIRLSNKDLGCEVEASLGLGFCGGGEKEEEVDMVELSDVNTVMREADSKANVRKEDCAKSCLEDCNCVAALYDTSDS…	MSTCRRHVSRDHNSTATGLGLLFHQIQKRDEMEMDHKQNNVPAPDYSPGFIGRVFLMETQQPEPNFKVAISVESLVQGRFSCSLEVFLGDVKVWNSGHYSPFFTTDQCVIKLAQDGELQLKGENGRRLGWRSGTSAQGVEKLVIMETGNLVLVDAIGRVKWQSFNFPTDVILWGHRLNIATRLASFPSTATVATASNSTAFYYTFEIHRNRIALHLISGKLNYSYWEFKPTKNRNINFIKLASKALELYDDENQKIAQIQSDRIEPLRFLSLSNRTRNLGLYFYSLEERKFSTAFQSMTTTCDLPSACKPYGICTSSSSSCSCIRLSNKDLGCEVEASLGLGFCGGGEKEEEVDMVELSDVNTVMREADSKANVRKEDCAKSCLEDCNCVAALYDTSDS…
Lus10009582	MAVVVILNQTLVVCFGIQLLLLAASCHQQSTLFQGKQIVAVNRLLASENGMFVLQVGSIVGDNPKNPIRNNYLGIWYNTNDVDNAMHRPVWIANRNTPLSGHPRWLTIDNKDGSFKILQGGEEAIILWQSFDHPTDTLLPGMKLGMAHMSGHIWSLTSFRSEYSAAVGSFTFGIDPNDTTQLMIWQRGEPIWKVSIRNAVHGFYISRIDYRYNFSYISNQNGTYIHYTMNRPDILFSSLRIEPDGQLVGYGEGGDMLRADNSRTPSTTTPRAGILDGIACGQLLHYGEGGSNEEGCMPWKLPECRISSHGRLLGKDYPFEFTPNLGIMASQGFKYSETENLTLVECMQNCLKKCSCAAYASTNEDDTGCETWDSAFGFEPLSANSSHHGRLMYFIDQVN…	MAVVVILNQTLVVCFGIQLLLLAASCHQQSTLFQGKQIVAVNRLLASENGMFVLQVGSIVGDNPKNPIRNNYLGIWYNTNDVDNAMHRPVWIANRNTPLSGHPRWLTIDNKDGSFKILQGGEEAIILWQSFDHPTDTLLPGMKLGMAHMSGHIWSLTSFRSEYSAAVGSFTFGIDPNDTTQLMIWQRGEPIWKVSIRNAVHGFYISRIDYRYNFSYISNQNGTYIHYTMNRPDILFSSLRIEPDGQLVGYGEGGDMLRADNSRTPSTTTPRAGILDGIACGQLLHYGEGGSNEEGCMPWKLPECRISSHGRLLGKDYPFEFTPNLGIMASQGFKYSETENLTLVECMQNCLKKCSCAAYASTNEDDTGCETWDSAFGFEPLSANSSHHGRLMYFIDQVN…	+	+	+
Lus10010992	MASSLLLLIQFILFPLLNLHSTTANVTLSSSLTAGFNSVWESPSGNFAFGFSQLNSSSSLFLLSIWFNKIPSRTIVWYANGETPVPKGSRVILTSSGLALTDPGGKLVWQATSSSSSILYASMLDTGNFVLVSNGSSKDYVWESFSNPRDTILPNQTVDSGAVLFSKLTESNYSRGRFALRFSNGSLDLLPVAYPDLNFSNSNSDSFYEKYYTSGTYSSDPLETGSELVFNSSAQIYVVKVNGDVSRLSSWDFVAYRADFYYRATLDFDGVFTQYSHPKNSTDGSSWLAVESVPDNICTAFFQPIGGGPCGYNSYCSLENSRRPSCACPPGYVAADLEDRAAGCRPTYPQGCGLGLNGDVFEIKKLTGVDFFLNDYERLQIDNESICEETCLRDCHCAV…	MASSLLLLIQFILFPLLNLHSTTANVTLSSSLTAGFNSVWESPSGNFAFGFSQLNSSSSLFLLSIWFNKIPSRTIVWYANGETPVPKGSRVILTSSGLALTDPGGKLVWQATSSSSSILYASMLDTGNFVLVSNGSSKDYVWESFSNPRDTILPNQTVDSGAVLFSKLTESNYSRGRFALRFSNGSLDLLPVAYPDLNFSNSNSDSFYEKYYTSGTYSSDPLETGSELVFNSSAQIYVVKVNGDVSRLSSWDFVAYRADFYYRATLDFDGVFTQYSHPKNSTDGSSWLAVESVPDNICTAFFQPIGGGPCGYNSYCSLENSRRPSCACPPGYVAADLEDRAAGCRPTYPQGCGLGLNGDVFEIKKLTGVDFFLNDYERLQIDNESICEETCLRDCHCAV…	+		+
Lus10012955	MGRHLWFTIFILFSSEPHLCFGADRITLNQSLSADHTLVSSGSRFELGFFKPGNSSNYYLGIWYYRVSVRTVVWVANRESPISDDHLSGAVFRIFGGSLLLFSKFQKIPIWSTDQSNPSSAGRAAVLLDDGNLVLVGGAAGSEILWQSFDNPSDTNLPGAKFGRKKITGKYSNLVSWKSKDDSAPRRFSMQLNPNGSSQFVLIDKDSNNSSLHWNSGT	MGRHLWFTIFILFSSEPHLCFGADRITLNQSLSADHTLVSSGSRFELGFFKPGNSSNYYLGIWYYRVSVRTVVWVANRESPISDDHLSGAVFRIFGGSLLLFSKFQKIPIWSTDQSNPSSAGRAAVLLDDGNLVLVGGAAGSEILWQSFDNPSDTNLPGAKFGRKKITGKYSNLVSWKSKDDSAPRRFSMQLNPNGSSHLVPELRANFTNNFIFVDNEKESYFTYSLYNKPSIFHVLMSDDGNVQMIFWMEATQKWFLTWTQPQGQCEIESYCGVFGSCDDESTPTCHCLEGFIPKSNDEYKSNVYYSGCIRKSELLCRSSGSSTDDVFIQNAVHDTTSGSPASRSAGNVQECESICSCACFCNVYAYEGGRCSVWNGEVYDMYRLGNESTGVWRADLC…	+
Lus10013244	MDARIMILLPLLTLLLHGQTSASSNDTTIHANRSIKDGELIISKGGNFALGFFNPGSSTFRYLGIWYHNKPGQTVLWVANRNTPINGTSGIFTNDGYGNLLLYSSIQNQEVPIWSTNVSRAFPCSAQLLDSGNLVLVQQGTASNNKSLLMWQSFEHPTDTFLPGMKIGMDLETGLNVFPTSWRSRDDPGTGDFSVKLNPNGSPQIFLYKGTNPLWRSVPWPWKLPHRLYNDSFVNNEDGIWYSFAPYDASTVLMLVIDNSGTARAVMWDEAGGIWKEFYVISHQKCDIYGYCGAYGKCDPSSTFLSECICLPGYEPKSLFGDGNDGCARKRSKSSICGKGEGFVTVRNVKIPDTSEAVWIDQGLNKVNCEDECRKNCSCSAYTTGNIVGKGTGCLTWHG…	MDARIMILLPLLTLLLHGQTSASSNDTTIHANRSIKDGELIISKGGNFALGFFNPGSSTFRYLGIWYHNKPGQTVLWVANRNTPINGTSGIFTNDGYGNLLLYSSIQNQEVPIWSTNVSRAFPCSAQLLDSGNLVLVQQGTASNNKSLLMWQSFEHPTDTFLPGMKIGMDLETGLNVFPTSWRSRDDPGTGDFSVKLNPNGSPQIFLYKGTNPLWRSVPWPWKLPHRLYNDSFVNNEDGIWYSFAPYDASTVLMLVIDNSGTARAVMWDEAGGIWKEFYVISHQKCDIYGYCGAYGKCDPSSTFLSECICLPGYEPKSLFGDGNDGCARKRSKSSICGKGEGFVTVRNVKIPDTSEAVWIDQGLNKVNCEDECRKNCSCSAYTTGNIVGKGTGCLTWHG…	+
Lus10013245_a	MDAPSFILLPLILTLLFHSKIYASSINDTLHANRSIKDGELIISKGGNFALGFFSPGSSTYRRYLGIWFNNKPGQTVVWVANRNTPINGTSGILINDGYGNLLLYSSIRNQELPIWSTNVSRTFLCSAQLLDSGNLVLVQQGTNIKTSLLLWQSFDHPTDTLLPGMKIGINLETGLHVFLTSWRSEDDPGTGDFSLKLNPNGLPQIFLYQGVNPRWQSVPWPWKVDHRLFIDSFVNNEVGVWFWFVPRDASTMHMSVILNSGTVRAMMWDGAGGIWKEFNTISHQKCDIYGHCGAYGMCDSSSSFLSECMCLPGYEPKSQSKVLFQDGNGGCVRKRSESSVCGKGEGFVRVRNVKIPDTSEAVWIDQGLNKVNCEEECRKNCSCCAYTTANIVGKGTGC…	MDAPSFILLPLILTLLFHSKIYASSINDTLHANRSIKDGELIISKGGNFALGFFSPGSSTYRRYLGIWFNNKPGQTVVWVANRNTPINGTSGILINDGYGNLLLYSSIRNQELPIWSTNVSRTFLCSAQLLDSGNLVLVQQGTNIKTSLLLWQSFDHPTDTLLPGMKIGINLETGLHVFLTSWRSEDDPGTGDFSLKLNPNGLPQIFLYQGVNPRWQSVPWPWKVDHRLFIDSFVNNEVGVWFWFVPRDASTMHMSVILNSGTVRAMMWDGAGGIWKEFNTISHQKCDIYGHCGAYGMCDSSSSFLSECMCLPGYEPKSQSKVLFQDGNGGCVRKRSESSVCGKGEGFVRVRNVKIPDTSEAVWIDQGLNKVNCEEECRKNCSCCAYTTANIVGKGTGC…	+		+
Lus10013245_b		MDAQRLILLPLLLTLLFHDKASASSDDTLHANRSINDGELIISKGGNFALGFFSPGNSTYRRYLGIWFHNKPGQTVVWVANRNTPINDTSGFLVNDGYGNILLYSSTRNQEVPIWSTNVSRAFPCLAQLLDSGNLVLVLQGSTSSNNTSLLVWQSFDHPTDTFLPGMKLGINLETGLDMFLTSWRSEDDPGTGDFSFKLNPNGSPQFFLYQGMNPRWRSIPWPWTVDHPLYVDSFVNNEVGMWYSYAPRDASTVFMYVIHNSGTVKAVVWDEGGGIWKEFYTILHQKCDIYGYCGAYGKCDPGSSFLSECICLPGYEHPISQSKVLSEDGNRGCVRKRSESSLCAKGEGFVRVRNVKIPDASKAVWVDQGLNEVNCEDECRKDCSCTAYTTPNIVAKGT…	+		+
Lus10013246	MDAPTLILLSLILLFHDKTSASSNDTLHANILIQDGELILSKGGNFALGFFSPGNSTYRRYLGIWFHNKPGQTVVWVANRNTPINDTSGILTDDGYGNLLLYNSIRNQELPIWSTNVSRTFLCSAQLLDSGNLVLVQQDTSSNKTSLVWQSFDHPTNTFLTGMKIGMNLETGLNLFLTSWRTGNDPGTGDFSFKLNPNGSPQFFLYHSTNPRWRGVPWPWTLDHHLYNDSFVNDEVGIWYSFVPRDASTVLMLVIHNSGTARAVMWDETDGIWKEFYVISPQKCDIYGHCGAYGKCDPGSSFLSECICLPGYEPKSQSKVHLGDGNGGCVRKRSESSVCGKGEGFVRVRNVKIPDASQAVWIDQGLNKVDCEDECRKNCSCSAYTTAKIPDKGTGCLTW…	MDAPTLILLSLILLFHDKTSASSNDTLHANILIQDGELILSKGGNFALGFFSPGNSTYRRYLGIWFHNKPGQTVVWVANRNTPINDTSGILTDDGYGNLLLYNSIRNQELPIWSTNVSRTFLCSAQLLDSGNLVLVQQDTSSNKTSLVWQSFDHPTNTFLTGMKIGMNLETGLNLFLTSWRTGNDPGTGDFSFKLNPNGSPQFFLYHSTNPRWRGVPWPWTLDHHLYNDSFVNDEVGIWYSFVPRDASTVLMLVIHNSGTARAVMWDETDGIWKEFYVISPQKCDIYGHCGAYGKCDPGSSFLSECICLPGYEPKSQSKVHLGDGNGGCVRKRSESSVCGKGEGFVRVRNVKIPDASQAVWIDQGLNKVDCEDECRKNCSCSAYTTAKIPDKGTGCLTW…	+		+
Lus10013910	MKIVSFILISLLLLIHEARRSTSLDTVTADHSITDGNLVISKTGNFALGFFSPGISTSRYLGIWYNEIPEQTVVWVANRDTPITGTSGVLLISRGKSCNLFLYDSSSSRLPVWSANVSSGLNGPCKAKLLDSGNFVLMGRRNAVWESFDNPTDTSLPSMKVGLNRRTGVSRFLTSWRSEDDPGTGSFTYKLNPSGSPQFFVYKGMDPIWRSVPWPWDTHLGYANNTFEITEDGIYYTNRFENASVHGRVVVLPSGLLNLMIWDGDAGHWKVIYTSPKHECDFYASCGPFTKCYSSLLFPFECDCLPGYEPRYPRKWESRDRSAGCVRKRSESSSICDGGEGFVRMEKVKIPDTSKAVWMDEAGMSKSKCEDECRNNCSCSAYATIDIYGKGTCCWTWYG…	MKIVSFILISLLLLIHEARRSTSLDTVTADHSITDGNLVISKTGNFALGFFSPGISTSRYLGIWYNEIPEQTVVWVANRDTPITGTSGVLLISRGKSCNLFLYDSSSSRLPVWSANVSSGLNGPCKAKLLDSGNFVLMGRRNAVWESFDNPTDTSLPSMKVGLNRRTGVSRFLTSWRSEDDPGTGSFTYKLNPSGSPQFFVYKGMDPIWRSVPWPWDTHLGYANNTFEITEDGIYYTNRFENASVHGRVVVLPSGLLNLMIWDGDAGHWKVIYTSPKHECDFYASCGPFTKCYSSLLFPFECDCLPGYEPRYPRKWESRDRSAGCVRKRSESSSICDGGEGFVRMEKVKIPDTSKAVWMDEAGMSKSKCEDECRNNCSCSAYATIDIYGKGTCCWTWYG…	+		+
Lus10014371	MKPRPIGLTAATRFLSLLLIFISSSSASAAQTELLPGFRAAPDPSTSSFQPILNDPSGNFSLGFLRLDSDHQFALSVVHIPSLQPIWQPNPTRSDQTTTQTQLSFNGTLVISDSRSRILWSTATGSNTAGDRVVLLNNSNLQVLRNDAVVLWQSFDSPANTLVQGQNFTSATSSDGRYALRLGYDFMALYADFSGKGDPDRIYWKHKALEARADVVPGQGPIHARVDPIGFIGMYQSVNGSVPIDVQAFNSFRREVNGFHIVRLEADGNLKAYNWDGSNWVLDYQAIPDFCDLPHPCGSYGLCRPGPTCSCLDNSTAFGFRPGHSGQCLPAETGDFCGGQRPGEPGFRVLRSNKVDLPYKELMSYKTAPSMRECEGLCENNCTCWGAVYNNASGFCYLV…	MKPRPIGLTAATRFLSLLLIFISSSSASAAQTELLPGFRAAPDPSTSSFQPILNDPSGNFSLGFLRLDSDHQFALSVVHIPSLQPIWQPNPTRSDQTTTQTQLSFNGTLVISDSRSRILWSTATGSNTAGDRVVLLNNSNLQVLRNDAVVLWQSFDSPANTLVQGQNFTSATSSDGRYALRLGYDFMALYADFSGKGDPDRIYWKHKALEARADVVPGQGPIHARVDPIGFIGMYQSVNGSVPIDVQAFNSFRREVNGFHIVRLEADGNLKAYNWDGSNWVLDYQAIPDFCDLPHPCGSYGLCRPGPTCSCLDNSTAFGFRPGHSGQCLPAETGDFCGGQRPGEPGFRVLRSNKVDLPYKELMSYKTAPSMRECEGLCENNCTCWGAVYNNASGFCYLV…	+			+
Lus10014723	MTPLTILLLLLLFPCSSSFLDTITPNNPLRDGDQLVSGGQTFALGFFSPKNSARRYVGIWFHTVSEQTIVWVANRDAPLNDTSGVLPLDSYGNLNLNAQNGTDLSIWSAGISTPMYNSVVQLLDSGNLVVLARDMEKVLWQSFDYPTDTLLPNMKISLNRRTGLKQSMSSWKSESDPGIGTVLYEINPTGYPQLVLYKNSSELWRGGPWTGKRLSGVQEMGNFIINISFINNNDEVSIFYELRKDYNGLINMRMYVDESGMVRRATWQDGDRRWVEYWSAPKELCDIYRTCGPEH	MTPLTILLLLLLFPCSSSFLDTITPNNPLRDGDQLVSGGQTFALGFFSPKNSARRYVGIWFHTVSEQTIVWVANRDAPLNDTSGVLPLDSYGNLNLNAQNGTDLSIWSAGISTPMYNSVVQLLDSGNLVVLARDMEKVLWQSFDYPTDTLLPNMKISLNRRTGLKQSMSSWKSESDPGIGTVLYEINPTGYPQLVLYKNSSELWRGGPWTGKRLSGVQEMGNFIINISFINNNDEVSIFYELRKDYNGLINMRMYVDESGMVRRATWQDGDRRWVEYWSAPKELWFEPRSERDWSARDGSGRCVRLRGGKSTCKNGEGFVPLKNMKAPDTSTARADIGMSLKACEEECLKNRRRRRIHNRRRERELFLDEIVAATNNFSNENKLGVVASVLSTR	+
Lus10014808	MAINNKFTAPLQFLFLCFLLISSYSTDTITTDKWFHDGDTVISAGGTYQMGFFSPGSSKNRYLGIWYRDIPDFTIVWVANREKPITPPNDGVLQLNPDGILAILDGINGTGIWSTAGASAAVGGTDPVAQLLDSGNLVVKKQLGDDVDNSIWQSFDYMGDAFLPGMKLGRNLITGLNRKMTSWISPDDPSPGNFSYGVEIGGYPELVQRDNTTERFRTGPWTGVSFSGTPHLKPNLLYTYEFVFNQQEAYYIYYLRNTSVLSRMAITPAGLIQRYTWLGGKQGWMIYLTAQNDNCDRYGLCGAYGSCDIESSPSCSCLQGFVPRVPREWNMVDWTNGCVRRTELNCSGDGFLKLTGVKLPETRNKSWFNVSMSLDECRDACIRNCSCTAYANLDVRNGG…	MAINNKFTAPLQFLFLCFLLISSYSTDTITTDKWFHDGDTVISAGGTYQMGFFSPGSSKNRYLGIWYRDIPDFTIVWVANREKPITPPNDGVLQLNPDGILAILDGINGTGIWSTAGASAAVGGTDPVAQLLDSGNLVVKKQLGDDVDNSIWQSFDYMGDAFLPGMKLGRNLITGLNRKMTSWISPDDPSPGNFSYGVEIGGYPELVQRDNTTERFRTGPWTGVSFSGTPHLKPNLLYTYEFVFNQQEAYYIYYLRNTSVLSRMAITPAGLIQRYTWLGGKQGWMIYLTAQNDNCDRYGLCGAYGSCDIESSPSCSCLQGFVPRVPREWNMVDWTNGCVRRTELNCSGDGFLKLTGVKLPETRNKSWFNVSMSLDECRDACIRNCSCTAYANLDVRNGG…	+		+
Lus10014810	MKLSKLTTFFLLFILFSTPSTAAADTITVNQSIADAQSQTIISSGGSFELGFFTPSTSSSSSSPSTLRYLGIWYNFSKQSVVWVANRDSPLSDSSGVLRLASSGTLLLLNSSNAVVWSTNTTITRKPLQNPVAQLLDSGNLIVIESINENNNNNYLWQSFDYLSDTILPGLEFGRNLETGRDSYLTSWKSADDPSVGDCTTRLDPNGYPQIFIRKGESIVFRSGPWNGVRFSGMPNLRSNPIYTYEFIYHDEGIYYRPYGSCNINNSPLCGCLIGFEPKSEQDWESGDWSGGCVRRNHSVCGSGEGFQKVAGVKLPDTSKSWFNRSMDLGECERACLSNCSCTAYSTLNITDGSGCLIWFGDLVDIREYTEYGQDFFIRLAASDLLSGGGSKRKTRLWI…	MKLSKLTTFFLLFILFSTPSTAAADTITVNQSIADAQSQTIISSGGSFELGFFTPSTSSSSSSPSTLRYLGIWYNFSKQSVVWVANRDSPLSDSSGVLRLASSGTLLLLNSSNAVVWSTNTTITRKPLQNPVAQLLDSGNLIVIESINENNNNNYLWQSFDYLSDTILPGLEFGRNLETGRDSYLTSWKSADDPSVGDCTTRLDPNGYPQIFIRKGESIVFRSGPWNGVRFSGMPNLRSNPIYTYEFIYHDEGIYYRPYGSCNINNSPLCGCLIGFEPKSEQDWESGDWSGGCVRRNHSVCGSGEGFQKVAGVKLPDTSKSWFNRSMDLGECERACLSNCSCTAYSTLNITDGSGCLIWFGDLVDIREYTEYGQDFFIRLAASDLLSGGGSKRKTRLWI…	+		+
Lus10014811	MSCARMDGQSSTAFGVVAILLSLLHFPSSPVAAVDSINATESLQVGSTLTSSGGSFELGFFTPPNTQNRYLGIWYKKMISTFTVVWVANRDSPLNNSSSGGILTFIDGNNLALIDNGNGSRNSSRSSLWSTNSSGSASSMISPIAQLLETGNLIIRDGSRDPERILWQSFDFPGDTFLPGMKYGIDLRTGLNRALTSWRTPTDPGVGSYANTIDPSGVPQFFLTRGSFVDFRSGSWNGKQFGGMINLKPNPIYNYEFVSNAEEIYYRYELINSSVVSRMVLTSEGNLQRFIWVERTQEWNLYLTAHTDNCDRYELCGPNGICNINNSPACACLTRFVPKFADEWNTADWSNGCGRAFSFANMDVRNGGNGCILWFGDLLDIRQYNDNNGQDIYIRLAAS…	MSCARMDGQSSTAFGVVAILLSLLHFPSSPVAAVDSINATESLQVGSTLTSSGGSFELGFFTPPNTQNRYLGIWYKKMISTFTVVWVANRDSPLNNSSSGGILTFIDGNNLALIDNGNGSRNSSRSSLWSTNSSGSASSMISPIAQLLETGNLIIRDGSRDPERILWQSFDFPGDTFLPGMKYGIDLRTGLNRALTSWRTPTDPGVGSYANTIDPSGVPQFFLTRGSFVDFRSGSWNGKQFGGMINLKPNPIYNYEFVSNAEEIYYRYELINSSVVSRMVLTSEGNLQRFIWVERTQEWNLYLTAHTDNCDRYELCGPNGICNINNSPACACLTRFVPKFADEWNTADWSNGCGRAFSFANMDVRNGGNGCILWFGDLLDIRQYNDNNGQDIYIRLAAS…	+		+
Lus10014812	MNPNNQLSTDLSSPRPPPPPPPTTEWILISLFLATSGRKPESRNMEEEVVDFRKWWVTTVYICFFCLTQISASSNTVLSPGHSLRDADNQTLVSVDGTFQLGFFSPGSSTNRYLGIWYQNVPGRTVVWVANRKSSLPDASGALILTPHGLLVLMNGDNTTIWSSNVTRKPAVSLSLELLDSGNLVVKDDNSTVSDNFLWQSFDYPCDTLLAGMKIGKNFVTGKDTILTSWKSDDDPQEGQFSLLIDPRGFPQFVVKNQGVNHFRLGSWNGFQFTGTQLRPSPFLKYEFVLNAVEVYYMFEINSSSLLSSLLMNQSGFVERYAGLREGSMWRMVFSAPLDDCDNYAHCGPHKTCNLVADSPTCVCLDGFESRSPENRSSECVRKVPLELDCKNDHFQTYT…	MEEEVVDFRKWWVTTVYICFFCLTQISASSNTVLSPGHSLRDADNQTLVSVDGTFQLGFFSPGSSTNRYLGIWYQNVPGRTVVWVANRKSSLPDASGALILTPHGLLVLMNGDNTTIWSSNVTRKPAVSLSLELLDSGNLVVKDDNSTVSDNFLWQSFDYPCDTLLAGMKIGKNFVTGKDTILTSWKSDDDPQEGQFSLLIDPRGFPQFVVKNQGVNHFRLGSWNGFQFTGTQLRPSPFLKYEFVLNAVEVYYMFEINSSSLLSSLLMNQSGFVERYAGLREGSMWRMVFSAPLDDCDNYAHCGPHKTCNLVADSPTCVCLDGFESRSPENRSSECVRKVPLELDCKNDHFQTYTGLKLPDTSFSLFNTSTSLKDCREICSKNCSCMAYADSDITKPDV…	+		+
Lus10014813	MGQLQEDTLIPGQSLSDGQSVISARGSFQLGFYRPENSSSRYLGIWYGVRVPRQTIVWVANRGAPISDTRGVLNFTRDGVLVLSDGGRNNLAVWSSNVTSPPRSSNSNPVAQLLESGNLVVRDANDENPDNFLWQSFDYLTDTLLPGMKLGRNLVTGLNWKMTSWRSEEDPAEGQFSVLMETIGYPQLVVRRGNSTIQFRAGSWNGLRFTGVPALKPSPTFSFDYQYNSQEVFFRFEVPNNSVVSRYGISPSGSLQLQTWINRTGGWLTIATGQGDRCDAYGLCGTYASCYIYTSPACQCMNGFTPTNPSDWNRSEWGEGCVRRTALACNSSDGFVTLSGIKLPDTSKTWYDETIGLEECGRLCLNNCSCTGYSSLDISNGDNGCLMWLDDFIDIRALS…	MYKVMMARFGLPLLSLLCLLTFSMGQLQEDTLIPGQSLSDGQSVISARGSFQLGFYRPENSSSRYLGIWYGVRVPRQTIVWVANRGAPISDTRGVLNFTRDGVLVLSDGGRNNLAVWSSNVTSPPRSSNSNPVAQLLESGNLVVRDANDENPDNFLWQSFDYLTDTLLPGMKLGRNLVTGLNWKMTSWRSEEDPAEGQFSVLMETIGYPQLVVRRGNSTIQFRAGSWNGLRFTGVPALKPSPTFSFDYQYNSQEVFFRFEVPNNSVVSRYGISPSGSLQLQTWINRTGGWLTIATGQGDRCDAYGLCGTYASCYIYTSPACQCMNGFTPTNPSDWNRSEWGEGCVRRTALACNSSDGFVTLSGIKLPDTSKTWYDETIGLEECGRLCLNNCSCTGYSSL…	+		+
Lus10015424	MDNPFIKVLCVHFFTLLLYMHSRLCLAADRITPGQSLLGNQTLVYAGGVFSSVISTNSYVGIWYHKIVEQFHREPSVWVLNRDHPVHNYVSLVELSIENGTLILYKAGLVEFQIYATVVTTEPLLNLVAVLHDNGNFVISDSNSNHYEQ	MDNPFIKVLCVHFFTLLLYMHSRLCLAADRITPGQSLLGNQTLVYAGGVFSSVISTNSYVGIWYHKIVEQFHREPSVWVLNRDHPVHNYVSLVELSIENGTLILYKAGLVEFQIYATVVTTEPLLNLEKEWILGNISRGCLRKSSLGCRSSGGGNDTHDDMFVPGYGIPNLRSSCSIWTGEVLNLRKLGKYRFNQSVYIRTPGSKKPDYVRRVVIVAIVGSVVIGILVGLLGLFLMFRRNNSRKAAVEKNNFKDVLAATDNFSELNKLGEGGFGPVYKGKLSGDQEVAMKRLSKKSGQGLKEFMNELKLIAKLQHLFGQAVGVLR	+	++	+
Lus10016859	MESSMSLLPVYFFLLPFSSFALEAVTPTQPLIDSDAQTLQSRDGTFELGFFTPGGRAASKNRYLGIWYRNIADRRVVWVANREIPATENGSSLIIDTAKNNSLVLVSSDNNNTVLWSSSEYKTSNSDDALMPTNPVAELLETGNLVLRDQKDEKGNYFWQSFDYPCDTLLPGMKLGWDSKTGLNRRLTAWKSPEDPSAGDFTWGYQLQENPEVIMWKGSDKVYRGGPWNGVGFSGNPELRDNPLFSYTYVWDEDDVYYTFDLKNKSLISIVVVNQTSYRWHRLVSNEVSQSWAMYASVPKDQCDGYAICGVYASCAVSDAPICQCLKGFKPKSREMWDVMDWSHGCVRDKPLECSEGSTRDGFVKYSGLKLPDATDSWVNKSMSLEECRVKCLMNCSCM…	MESSMSLLPVYFFLLPFSSFALEAVTPTQPLIDSDAQTLQSRDGTFELGFFTPGGRAASKNRYLGIWYRNIADRRVVWVANREIPATENGSSLIIDTAKNNSLVLVSSDNNNTVLWSSSEYKTSNSDDALMPTNPVAELLETGNLVLRDQKDEKGNYFWQSFDYPCDTLLPGMKLGWDSKTGLNRRLTAWKSPEDPSAGDFTWGYQLQENPEVIMWKGSDKVYRGGPWNGVGFSGNPELRDNPLFSYTYVWDEDDVYYTFDLKNKSLISIVVVNQTSYRWHRLVSNEVSQSWAMYASVPKDQCDGYAICGVYASCAVSDAPICQCLKGFKPKSREMWDVMDWSHGCVRDKPLECSEGSTRDGFVKYSGLKLPDATDSWVNKSMSLEECRVKCLMNCSCM…	+		+
Lus10016860	MEESLMLLLLPVVYFLLFLPSSSFALEAVTPTQPLIDNDDAQTLQSTDGTFELGFFTPSGAPSKNRYLGIWYRNIADTKVVWVANRGSPATDSGSSLIIDTAKNNSLVLVSSNNNNTVLWSSTEYEISNSDDALIPTNPVAELLETGNLVLKDQNDEMGNNYFWQSFDYPCDTLLAGMKLGWDSKTGLNRRIIAWKSPKDPSPGDFIWGYQVHEDNPEGFLWKGSDKMYRGGPWNGVGFSGNPALKENPVFSYTFVWDEDDVYYTFELENKSLISIVVMNQTSYTRQRLAWNEVSQTWGTYATVPRDRCDTYAICGVYATCTISASPICQCLKGFKPKSQDMWDMLDWSHGCVRNTPLECSEDGFIKYSGLKLPDATNSFVNKSMTMEECRVKCLMNCS…	MEESLMLLLLPVVYFLLFLPSSSFALEAVTPTQPLIDNDDAQTLQSTDGTFELGFFTPSGAPSKNRYLGIWYRNIADTKVVWVANRGSPATDSGSSLIIDTAKNNSLVLVSSNNNNTVLWSSTEYEISNSDDALIPTNPVAELLETGNLVLKDQNDEMGNNYFWQSFDYPCDTLLAGMKLGWDSKTGLNRRIIAWKSPKDPSPGDFIWGYQVHEDNPEGFLWKGSDKMYRGGPWNGVGFSGNPALKENPVFSYTFVWDEDDVYYTFELENKSLISIVVMNQTSYTRQRLAWNEVSQTWGTYATVPRDRCDTYAICGVYATCTISASPICQCLKGFKPKSQDMWDMLDWSHGCVRNTPLECSEDGFIKYSGLKLPDATNSFVNKSMTMEECRVKCLMNCS…	+	+	+
Lus10016871	MEWLMLLLLLSVVYSLLLLPSCSALESITPTQPFIDNNNDPQTLKSRDGTFELGFFTPPGAPSRNRYLGIWYRNIAVRKIVWVANRENPATDDGSSLIIDASKNNSLALVSSSNNNTALWSTSEYRTSILIPANPVAEILNTGNLVLRDQNDENRNNYLWQSFDYPCDTLLPGMKLGWDSVSGLNRQLTAWKSPEDPSAGDFTWGYQVHQDNPEAFMWKGSDKVYRSGPWNGLGFSTAPELRENPVFSYKFVWDDKNVYYEFELKNESLISIIVMNETSYTRQRVAWNEVTQTWGMFTSVPRDRCDTYAICGVYATCAIFESPICQCLKGFKPKSQEMWDMLDWSQGCVRDKPLECSEGSTGDGFIKYSGLKLPDATNSWVNKSMSLEECRVKCLMNCS…	MEWLMLLLLLSVVYSLLLLPSCSALESITPTQPFIDNNNDPQTLKSRDGTFELGFFTPPGAPSRNRYLGIWYRNIAVRKIVWVANRENPATDDGSSLIIDASKNNSLALVSSSNNNTALWSTSEYRTSILIPANPVAEILNTGNLVLRDQNDENRNNYLWQSFDYPCDTLLPGMKLGWDSVSGLNRQLTAWKSPEDPSAGDFTWGYQVHQDNPEAFMWKGSDKVYRSGPWNGLGFSTAPELRENPVFSYKFVWDDKNVYYEFELKNESLISIIVMNETSYTRQRVAWNEVTQTWGMFTSVPRDRCDTYAICGVYATCAIFESPICQCLKGFKPKSQEMWDMLDWSQGCVRDKPLECSEGSTGDGFIKYSGLKLPDATNSWVNKSMSLEECRVKCLMNCS…	+		+
Lus10018402	MPMDLLLILPPFLFFILFCCSPAAAASNDTLTQSQSLTDGELLISNSGKYALGFFSPGGSTNRYLGIWFLPVPEQTVVWVANRNTPISADTGILTFDSTTGDLVLRDGNVSIWSTHTKQFDPFRSANLLDSGNLVLLSSDNSTILWQSIDYPTNTLLPGAKLGVDKRTGLDRFLTSWRSESDPGTGSFTFRVEPSGSPQFILYKNGTPYSRSNPWPWGSYGELFEVDFVNNADEASFTITLNDDSVLLWNTVDYTGVNRQKIWREGYGGWKEYWCSPTQKCDLYGRCGKNGLCDPSNVNSFECSCLPGYVIRSPRSWHLFDGSGGCVRKRSDSDSDCGEGDGFVKVQKVKAPDTSKAIWIEKSGWCEVECRKNCSCSAYAEVDAGKEKGCLLWFGDLVD…	MPMDLLLILPPFLFFILFCCSPAAAASNDTLTQSQSLTDGELLISNSGKYALGFFSPGGSTNRYLGIWFLPVPEQTVVWVANRNTPISADTGILTFDSTTGDLVLRDGNVSIWSTHTKQFDPFRSANLLDSGNLVLLSSDNSTILWQSIDYPTNTLLPGAKLGVDKRTGLDRFLTSWRSESDPGTGSFTFRVEPSGSPQFILYKNGTPYSRSNPWPWGSYGELFEVDFVNNADEASFTITLNDDSVLLWNTVDYTGVNRQKIWREGYGGWKEYWCSPTQKCDLYGRCGKNGLCDPSNVNSFECSCLPGYVIRSPRSWHLFDGSGGCVRKRSDSDSDCGEGDGFVKVQKVKAPDTSKAIWIEKSGWCEVECRKNCSCSAYAEVDAGKEKGCLLWFGDLVD…	+	+	+
Lus10018405	MKPIQRPTKTHLFFIIISLFPLLCSAADVLTAAQSLINNQTLLSAGSVFELGFFTPEESNNWYLGIWYKNIPQRTYVWVANRDSPLRNLSSAEFKFDTSSIVVVSEGRTLWSSNGTGTVLDPVIQLLDTGNLVLRNRTNQILWQSFDHPVDTLLPDMKLGWNLETGFETYLNSWAEKDDPGTGKLSFKMNYSGFPEFFLIDGGRVDYRSGPWNGRRFSGVPEMQPLDYISFDFVTSDKEVYYSFHVSSSEIYSRLRVTPDGTLRRYTWIPDIGQWKPFWYAPKDQCDSYKECGNFGICDSNASPVCKCMRGFRPRNPEAWELRDGSGGCARKTDSDCPRDRFLKLGNVKLPESTTAVVDRTVGLKECGDRCGRDCECTAYAAANITDGGASGCVMWTGV…	MKPIQRPTKTHLFFIIISLFPLLCSAADVLTAAQSLINNQTLLSAGSVFELGFFTPEESNNWYLGIWYKNIPQRTYVWVANRDSPLRNLSSAEFKFDTSSIVVVSEGRTLWSSNGTGTVLDPVIQLLDTGNLVLRNRTNQILWQSFDHPVDTLLPDMKLGWNLETGFETYLNSWAEKDDPGTGKLSFKMNYSGFPEFFLIDGGRVDYRSGPWNGRRFSGVPEMQPLDYISFDFVTSDKEVYYSFHVSSSEIYSRLRVTPDGTLRRYTWIPDIGQWKPFWYAPKDQCDSYKECGNFGICDSNASPVCKCMRGFRPRNPEAWELRDGSGGCARKTDSDCPRDRFLKLGNVKLPESTTAVVDRTVGLKECGDRCGRDCECTAYAAANITDGGASGCVMWTGV…	+	+	+
Lus10018406	MDSSSSSSTLFLQFLLLSLPLFYCSHQCSCYNYTDRLSLNQTLKDGRFLISKGGNFTLGFFSPGGNTNNSNGRRYLGIWYSRIPQQTVVWVANRDNPINDSSGEVSFDPITGNLIIRVRSRLVWSADVSAAALSAQLMDTGNLVLFNRRRRMVWKTFDHPTDTILQGMRLGFDRRTNRLSWLSSWRSGDDPGTGDYELKLDIRGSVPQLLLLKKGATVYWRSAPWPWKKYPHVYNYSFENNVDGVQFSYFTYDPSVTIRIVIDELGVLKPMAWHENKEEDGNGGEWKEFWSAPKLRCDLYGHCGEYGSCDPLKVNTFECSCLPGYEPKYPKEWSLRVGSGGCVRKRLLVESSSSTCGGDGFSRVEHVKLPDASAAIWVDMMFDAECGNKCLRNCSCSAY…	MDSSSSSSTLFLQFLLLSLPLFYCSHQCSCYNYTDRLSLNQTLKDGRFLISKGGNFTLGFFSPGGNTNNSNGRRYLGIWYSRIPQQTVVWVANRDNPINDSSGEVSFDPITGNLIIRVRSRLVWSADVSAAALSAQLMDTGNLVLFNRRRRMVWKTFDHPTDTILQGMRLGFDRRTNRLSWLSSWRSGDDPGTGDYELKLDIRGSVPQLLLLKKGATVYWRSAPWPWKKYPHVYNYSFENNVDGVQFSYFTYDPSVTIRIVIDELGVLKPMAWHENKEEDGNGGEWKEFWSAPKLRCDLYGHCGEYGSCDPLKVNTFECSCLPGYEPKYPKEWSLRVGSGGCVRKRLLVESSSSTCGGDGFSRVEHVKLPDASAAIWVDMMFDAECGNKCLRNCSCSAY…	+		+
Lus10018407	MGHRAGFALFSLYALFLLLLLLITNFSLCSSLTTNLTSSSLPLLLNQTLTSTNEVFELGFFAPDSNRSRSFYLAIRFKQTSPQTIVWVANREASVTEDSARLLVNGADGNLELQDGRRRRIWATNVSSSDNSTAAILQNDGNLVLRSGRSGEILWQSGGDNFGDTLIAGRWLMFNQSNPTARPFRLNSWKAAGDPSPGSFTVGFLLQSPPQATISRDGGPYWRSGPWDRARFTNIPDMDTDYQSSLTLIEDQGLVYLSLIPPRNCTYVTFRMSSTGSLQLRCWDGIRGWYTRWETPKSECEVYGACGENGICGRDDPLKCECVRGFVPNSEEEWKVGNWSRGCVRRTESVCGRNVSNGNGGGDGFLKLSGVNVPEKYEFMRVWDDDECSRQCSNNCSCT…	MGHRAGFALFSLYALFLLLLLLITNFSLCSSLTTNLTSSSLPLLLNQTLTSTNEVFELGFFAPDSNRSRSFYLAIRFKQTSPQTIVWVANREASVTEDSARLLVNGADGNLELQDGRRRRIWATNVSSSDNSTAAILQNDGNLVLRSGRSGEILWQSGGDNFGDTLIAGRWLMFNQSNPTARPFRLNSWKAAGDPSPGSFTVGFLLQSPPQATISRDGGPYWRSGPWDRARFTNIPDMDTDYQSSLTLIEDQGLVYLSLIPPRNCTYVTFRMSSTGSLQLRCWDGIRGWYTRWETPKSECEVYGACGENGICGRDDPLKCECVRGFVPNSEEEWKVGNWSRGCVRRTESVCGRNVSNGNGGGDGFLKLSGVNVPEKYEFMRVWDDDECSRQCSNNCSCT…	+	+	+
Lus10018408	MTGDCTPLHFHLLYSLLFLTLSCSAANQLSRGESLRDGETLLSIGDRFELGFFSPGISTSRYLAIRYHDAEENDSVIWVANRDRPIPDRTGLLTFAQDGNLIVTAGDDTTPIWSTNSTPIEGNDTVALLSMAGNLILSRNETLGDVDRAFWQSFQNPTDTYLPNMRVLVDASIGENHAFRSWKSPNDPSFGNFTLGVDPRGAPQIVIWDELRRRRWRSGQWNGLIFTGVPSMTTLTNFQYGFKLTREEDGRLYFTYNPSNSTALLRFRIRYDGTEEQLRWNEATKNWDVLQRQPEDECERYNTCGEFGVCNESASPKCGCMDGFRPRDLGEWNRGNFSGGCVRNTALECRRSNDSETETETGGDGFKAMRCAKLPDFADVLTGLSPDSCRERCLEDCDC…	MTGDCTPLHFHLLYSLLFLTLSCSAANQLSRGESLRDGETLLSIGDRFELGFFSPGISTSRYLAIRYHDAEENDSVIWVANRDRPIPDRTGLLTFAQDGNLIVTAGDDTTPIWSTNSTPIEGNDTVALLSMAGNLILSRNETLGDVDRAFWQSFQNPTDTYLPNMRVLVDASIGENHAFRSWKSPNDPSFGNFTLGVDPRGAPQIVIWDELRRRRWRSGQWNGLIFTGVPSMTTLTNFQYGFKLTREEDGRLYFTYNPSNSTALLRFRIRYDGTEEQLRWNEATKNWDVLQRQPEDECERYNTCGEFGVCNESASPKCGCMDGFRPRDLGEWNRGNFSGGCVRNTALECRRSNDSETETETGGDGFKAMRCAKLPDFADVLTGLSPDSCRERCLEDCDC…	+		+
Lus10018512	MEFNKVFTFLTLLLFLCFLPSPVSSSITFTSATSSSAVLVRDSAGESLISDGGVFQLGFFTPNRTKLPSRYLGIWYRNHPSVIVWVANREMDLPDTTGFLCFTPDGNLQVLDGTTTTNDSSYWSTDLKQLTVNNYTLSLLNSGNLILYAGNSMDVLWQSFDNPTDTFLPGMKMVSHLNLSSWNSPDDPSTGDYLFLTDETMSQILNNSIPFWNSADQIGSCQLPNFVVEFLSNSSSNPLKLADINPPRLVMGFDGRIQFFETANQTSPSWITPTDICSLVAPCGSFGSCNGGFRVPCKCLPGFVPKSVENWETGDFSEGCKRVSQTCQNKKDGSTSFFLKLKVVKVQRETGLNGDFDEEYECREWCLGNCNCQGYSFDHTTACRFWTDDLKDIVEINGS…	MEFNKVFTFLTLLLFLCFLPSPVSSSITFTSATSSSAVLVRDSAGESLISDGGVFQLGFFTPNRTKLPSRYLGIWYRNHPSVIVWVANREMDLPDTTGFLCFTPDGNLQVLDGTTTTNDSSYWSTDLKQLTVNNYTLSLLNSGNLILYAGNSMDVLWQSFDNPTDTFLPGMKMVSHLNLSSWNSPDDPSTGDYLFLTDETMSQILNNSIPFWNSADQIGSCQLPNFVVEFLSNSSSNPLKLADINPPRLVMGFDGRIQFFETANQTSPSWITPTDICSLVAPCGSFGSCNGGFRVPCKCLPGFVPKSVENWETGDFSEGCKRVSQTCQNKKDGSTSFFLKLKVVKVQRETGLNGDFDEEYECREWCLGNCNCQGYSFDHTTACRFWTDDLKDIVEINGS…	+	+	+
Lus10018516_a	MAQLRLNFPTIVVFTCFLLTTTTRLCLGADRISQNETLTVNQTLISSNDRFELGFFNPGNSSSYYLGIWYYQVSIRTVVWVANRESPLSGNSSAELRISSGGGLALFFNQSQIWSTSRMASTSPTEAVLLEDGNFVLRKTDSSEIVWQSFEHPTNIFLPEAKLSRSKITGEHTTVVPWRGNDDPAPGNFSLQLDPNGTDQFVIIKDASSLYWNSGVWNGRFFTSVPELRTNFSYNFFFIDNENETYFTYSLYNKSSIFHVAITEGGNIQLLSWMEATQRWFLAWSRPKLQCQVQLYCGAFGSCDDESTPTCRCLEGFVPKSNDEYDSNIFYSGCIRRSELQCGRSNNNTDRFIRGYAVRDTVSGSPASRSAANVEECQLVCEDTCSCNAYAFENRRCSV…	MAQLRLNFPTIVVFTCFLLTTTTRLCLGADRISQNETLTVNQTLISSNDRFELGFFNPGNSSSYYLGIWYYQVSIRTVVWVANRESPLSGNSSAELRISSGGGLALFFNQSQIWSTSRMASTSPTEAVLLEDGNFVLRKTDSSEIVWQSFEHPTNIFLPEAKLSRSKITGEHTTVVPWRGNDDPAPGNFSLQLDPNGTDQFVIIKDASSLYWNSGVWNGRFFTSVPELRTNFSYNFFFIDNENETYFTYSLYNKSSIFHVAITEGGNIQLLSWMEATQRWFLAWSRPKLQCQVQLYCGAFGSCDDESTPTCRCLEGFVPKSNDEYDSNIFYSGCIRRSELQCGRSNNNTDRFIRGYAVRDTVSGSPASRSAANVEECQLVCEDTCSCNAYAFENRRCSV…	+		+
Lus10018516_b		MNAEIDKHQIYNATCHAATAFLAAHPWLNFPVIITILFISFSLKAHFCQGADRITKNQSLSVNQTLVSAGSRFELGFFKPGNSSNYYLGICFHKVSRAVWVANRESPIFNHSSTVLRFSDGNLALFSDESGQVPIWSTDSSAPCTEAVLQDDGNLVLKGGSSADEILWQSFDNPTDTLLPGAKLGHNKITGRYITMVPWKSEEDPAPGDFTLQLDLNGTNQIVVITNKSTLHWTSGLWNGRFFSSVPEMMWKNIYDFVYIDNENEAYYAYSLLNKSFIFRKSASQVRQYCGAFGSCHDGSSPSCYCVEGFVPKSADEYSSNVFYNGCISKSDVQCGDSRTGTMKKLPLKDNAYAYQDDTCSIWSQEVYDIHSLADDPTGVPIYVRVGTGTGLPSYGTKR…	+	+	+
Lus10020052	MKQLSLLSVAALLLLCSSPSSSSVNSDTINSNKPLRDGDVLVSSGQIFALGFFSPDQKNPIRRYLGIWYHMVSQQTVVWVANRDTPLNDTSGQLTIGSTGNLNLYAGNGTDNSPIWSANLSTPIQGSVVQLLDSGNLVLLGEGTRNVLWQSFDYPTDHYLPFMKLGLDRRTGLNRIATSWKSENDPGTGTVTYRIDPTGYPQLFLYKNHSVPLWRVGPWTGVRWSGVPEMTRNFIFNVSYVNDDKELSIMYGVTVASILTRMYVLESGMVKRATWIDHDRRWNEFWYAPKEECDMYRTCGHNSNCDPRDPDAFHCKCLPGFEPKSGKDWSLRDGSGGCVRKAGTSTCRSGEGFVKVENVKVPDTSSAHAEMTMDLKACKEECLRNCTCVAYTSADERGI…	MKQLSLLSVAALLLLCSSPSSSSVNSDTINSNKPLRDGDVLVSSGQIFALGFFSPDQKNPIRRYLGIWYHMVSQQTVVWVANRDTPLNDTSGQLTIGSTGNLNLYAGNGTDNSPIWSANLSTPIQGSVVQLLDSGNLVLLGEGTRNVLWQSFDYPTDHYLPFMKLGLDRRTGLNRIATSWKSENDPGTGTVTYRIDPTGYPQLFLYKNHSVPLWRVGPWTGVRWSGVPEMTRNFIFNVSYVNDDKELSIMYGVTVASILTRMYVLESGMVKRATWIDHDRRWNEFWYAPKEECDMYRTCGHNSNCDPRDPDAFHCKCLPGFEPKSGKDWSLRDGSGGCVRKAGTSTCRSGEGFVKVENVKVPDTSSAHAEMTMDLKACKEECLRNCTCVAYTSADERGI…	+		+
Lus10020080	MSLNLHLVHTLSFLILSCTSSAAIITQLTVNQSLTDGDVLVSNLDDNSNGFTLGFFSPGNASTNRSRYLGIWYKQDGPQSGRTVIWVGNPVRPIPDRSGVVTIAADGNLILSDGNGSTIWMTRVTVTSAAAFRNTAAVLSETGNLILSPESSSVDLKRAYWQSFNDQTDTFVPGMQVLVDASARPVTNDFTSWRSEDDPYPGKFTMGVDPQGGPQIVVWENRQRLGGTGMWNGEVFTGLASNSLYGFNISSSGDEDDGKKYLSCVPKNADDLLRFRVGSDGRMLVLRRNSSRNAWDLVKTQPSGDCQRCMDGFEAVDLGEWRKGNWSGGCQRITPLVCGGDGDEFRELRSGKLPDFANLRQVGPEEDSCRRVCLTECQCEAYAKVNGIGCVLWTQELVD…	MSLNLHLVHTLSFLILSCTSSAAIITQLTVNQSLTDGDVLVSNLDDNSNGFTLGFFSPGNASTNRSRYLGIWYKQDGPQSGRTVIWVGNPVRPIPDRSGVVTIAADGNLILSDGNGSTIWMTRVTVTSAAAFRNTAAVLSETGNLILSPESSSVDLKRAYWQSFNDQTDTFVPGMQVLVDASARPVTNDFTSWRSEDDPYPGKFTMGVDPQGGPQIVVWENRQRLGGTGMWNGEVFTGLASNSLYGFNISSSGDEDDGKKYLSCVPKNADDLLRFRVGSDGRMLVLRRNSSRNAWDLVKTQPSGDCQRCMDGFEAVDLGEWRKGNWSGGCQRITPLVCGGDGDEFRELRSGKLPDFANLRQVGPEEDSCRRVCLTECQCEAYAKVNGIGCVLWTQELVD…	+		+
Lus10022495	MAPLLLTFCFFFLSSSMISHATVPPSSQFTHVNSGEFGPYIVEYDASYRIIPIARTPFQLFFYNTTPGEYTLAVRMGLQRSEATRRFVWEANRGSPVGENATFSFGSDGNLLLAQSDGRVAWQSNTAGKGVVRFEMLPSGNMVLYDSKGKSLWESFDFATDTLLVGQSLRVGATTRLVSRASEKENRNGPYSLVMEPNRLVLYYTTENTPKPYPYYSFLDIQPSSATLVNVTLNPYLGFDYQVRNGYNGTDGSFKNPRFNATLSYLRLGIDGNVGIFTYIILFEPSGYEVHYWEKSLTFFSEDDWWAQETKCQLPGRCGDFGVCENSQCVGCPTPSGSLSGWSEDCRPPKLSSCEFRRYYEMRGIEHFMVKYSRGDGPVKKEWCERKCSKDCKCLGYFY…	MAPLLLTFCFFFLSSSMISHATVPPSSQFTHVNSGEFGPYIVEYDASYRIIPIARTPFQLFFYNTTPGEYTLAVRMGLQRSEATRRFVWEANRGSPVGENATFSFGSDGNLLLAQSDGRVAWQSNTAGKGVVRFEMLPSGNMVLYDSKGKSLWESFDFATDTLLVGQSLRVGATTRLVSRASEKENRNGPYSLVMEPNRLVLYYTTENTPKPYPYYSFLDIQPSSATLVNVTLNPYLGFDYQVRNGYNGTDGSFKNPRFNATLSYLRLGIDGNVGIFTYIILFEPSGYEVHYWEKSLTFFSEDDWWAQETKCQLPGRCGDFGVCENSQCVGCPTPSGSLSGWSEDCRPPKLSSCEFRRYYEMRGIEHFMVKYSRGDGPVKKEWCERKCSKDCKCLGYFY…	+
Lus10023391	MAAAPLFILLCWVAIVDHYSSSSSVFAADTLTQGGPSINSTEILLSGNGFFTLGFLNLSDATYLGIWYDNDTKSVFWIANRDSPIPDDSGSLSLDPTGTLKLNYSGGDILRLYSPSSSTTGLTARLEDTGNLSVSGNNGQLTLWQSFDFPTDSWLPGMKLGRGSGRNRTLTSWLTDSIPAPGAYTLEWDPTAAGAAQMVVKRRGNVFWTSGRQLRGDVFENFAVDSGTVSFNVSRFSNPNEDYLTYAASSSFGGERNFSIWRLRHNGDIVDRSTSRVILNADSCDGNSTANGCVRWDGPDCRRRDGGSRMVLRRGGWVNTVPRRVDNNASLGIGDCKDICWRDCGCVGTTVGNSNGSGFTFWFRNCRFWFGNFSQDPNSNAVQYYVIVGTTSEPSLHPA…	MAAAPLFILLCWVAIVDHYSSSSSVFAADTLTQGGPSINSTEILLSGNGFFTLGFLNLSDATYLGIWYDNDTKSVFWIANRDSPIPDDSGSLSLDPTGTLKLNYSGGDILRLYSPSSSTTGLTARLEDTGNLSVSGNNGQLTLWQSFDFPTDSWLPGMKLGRGSGRNRTLTSWLTDSIPAPGAYTLEWDPTAAGAAQMVVKRRGNVFWTSGRQLRGDVFENFAVDSGTVSFNVSRFSNPNEDYLTYAASSSFGGERNFSIWRLRHNGDIVDRSTSRVILNADSCDGNSTANGCVRWDGPDCRRRDGGSRMVLRRGGWVNTVPRRVDNNASLGIGDCKDICWRDCGCVGTTVGNSNGSGFTFWFRNCRFWFGNFSQDPNSNAVQYYVIVGTTSEPSLHPA…	+		+	+
Lus10023868	MKPPPIALTRFLSLLLIFISSSSAAADDAAQTELLPGFKAAPEPSTSTFQPILKDPSGNFSLGFLRLDSDHQFAFAVVHIPSLQPIWQPNPTWSDQTTSQTQLSFNGTLVISDSRSRILWSTTGSNTAGDRVVLLKNSNLQVLRNDAVVWQSFDYPANTLVQGQNFTSATSSDDRYALRLGYDFMALYADFSGKGDPDRIYWKHKALEARADVVPGQGPIHARVDPIGFIGMYQSINGSVPIDVQAFNSFRRQVNGFHIVRLETDGNLKAYNWDGSNWVLDYQAIPDFCDLPHPCGSYGLCRPGPTCSCLDNSTAFGFRRGQSGQCLSAESGDFCGGQRPGEPGFRVLRSNKVDLPFKELMSYKTAPSMTECEGLCENNCTCWGAVYNNASGFCYLVDY…	MKPPPIALTRFLSLLLIFISSSSAAADDAAQTELLPGFKAAPEPSTSTFQPILKDPSGNFSLGFLRLDSDHQFAFAVVHIPSLQPIWQPNPTWSDQTTSQTQLSFNGTLVISDSRSRILWSTTGSNTAGDRVVLLKNSNLQVLRNDAVVWQSFDYPANTLVQGQNFTSATSSDDRYALRLGYDFMALYADFSGKGDPDRIYWKHKALEARADVVPGQGPIHARVDPIGFIGMYQSINGSVPIDVQAFNSFRRQVNGFHIVRLETDGNLKAYNWDGSNWVLDYQAIPDFCDLPHPCGSYGLCRPGPTCSCLDNSTAFGFRRGQSGQCLSAESGDFCGGQRPGEPGFRVLRSNKVDLPFKELMSYKTAPSMTECEGLCENNCTCWGAVYNNASGFCYLVDY…	+			+
Lus10024063	MGKDRDQEAVWPTDLEGDDETTSRSSSSHYYYTPYNDFLPSNDLKRQDDVVDSSSIPSELQGLATSLNNVTDSKSKSSFVRDVQHDHPNFLLRLKHRITRVGIELPSVEVRFEDLIVEVEARRASRALPSLYNFTANLFEDILSHLHILESRKKKVCVLNNLSGILKPSRMALLLGPPSSGKTTFLTALAGQLDPSLKVSGRVTFNGHMMKEFAAERTAAYVGQHDKHIGEMTVRETLAFSARCQGSQFLSDVVKQVLRRETQHNIKTDVDDADIDVFMQAMSSNEGHQKINILTEHVIKILGLENCADTIVGSEMRRGISGGQKKRLTIGEMMVGPARVFLMDEISNGLDASTTFNILNSIRQTTQILNSTVLVSLLQPPPETFDLFDDIFLLSDDGR…	coupled with Lus10024064
Lus10024064	MKGFRIGGRYVLITLFLILKILLYTTIARDTLEVTQTIEDGSTLISNGGNFALGFFSPESSSSNRYLGIWYHKVTVQTVVWVANRNSPITGTSGVLSLDGYGGLVLYSSNNDQRAPVWSANASHLALDTYAAQLLDSGNLVLLQGTQRRIVWQSFDYPTDAALPGMKIGLNLKTGLDSSLTSWRSSNDPGIGDYSFKLDPNGSPQFFLQSRGNHYWRSGPWPWGKFPDIYNYTFVNNEDEIYFSFSVNDKSLLLRTVVDYSGIMKRLSWHENEGQWNEYWSAPKYRCDSYGQCGVYSICDPNNVNMFECTCLPGYEPRSPGTWRLRDGSGGCVRKRLEEAPSFCQPGEGFLRVVDIKIPDTSSAVWVSRSMSQVACEEACRRNCSCSAYSMKYIEGKQS…	MKGFRIGGRYVLITLFLILKILLYTTIARDTLEVTQTIEDGSTLISNGGNFALGFFSPESSSSNRYLGIWYHKVTVQTVVWVANRNSPITGTSGVLSLDGYGGLVLYSSNNDQRAPVWSANASHLALDTYAAQLLDSGNLVLLQGTQRRIVWQSFDYPTDAALPGMKIGLNLKTGLDSSLTSWRSSNDPGIGDYSFKLDPNGSPQFFLQSRGNHYWRSGPWPWGKFPDIYNYTFVNNEDEIYFSFSVNDKSLLLRTVVDYSGIMKRLSWHENEGQWNEYWSAPKYRCDSYGQCGVYSICDPNNVNMFECTCLPGYEPRSPGTWRLRDGSGGCVRKRLEEAPSFCQPGEGFLRVVDIKIPDTSSAVWVSRSMSQVACEEACRRNCSCSAYSMKYIEGKQS…	+	+	+
Lus10024195	MAFSSIFRFSVSLLLLLQLAISVNSQPRRNVSLGSSITADSNDYWISPSGDFAFGFQRVNNSTTNGFLAVIVFDKMPEKTILWSANRNNLVPRGSTVQLTSDGRLVLADPSGREIWTPIDSPAASYAAMLDTGNFVLAGRDSSTLWESFDEPTDTLLPTQILNRGSQLIAKYSRTNHSVGRFKFILQNDGYLGQFTTAYPQMGSNFGYWNFPSPAPLGHRLVFNLSGFMYLASSNGSILSYVFRNGESNQEFYQRVTLDFDGVLRYYVYPKGNGNQWTISYFQPLNLCIQVMGKTGSGACGYNSYCQLGDDQNPICKCPQGYVLLDKSDENKGCIQDFAPQDCRLDESDSFDIVVMPNADWVDGEYTNLESYTEDMCRRACLSDCQCDAAIYGRGICWK…	MAFSSIFRFSVSLLLLLQLAISVNSQPRRNVSLGSSITADSNDYWISPSGDFAFGFQRVNNSTTNGFLAVIVFDKMPEKTILWSANRNNLVPRGSTVQLTSDGRLVLADPSGREIWTPIDSPAASYAAMLDTGNFVLAGRDSSTLWESFDEPTDTLLPTQILNRGSQLIAKYSRTNHSVGRFKFILQNDGYLGQFTTAYPQMGSNFGYWNFPSPAPLGHRLVFNLSGFMYLASSNGSILSYVFRNGESNQEFYQRVTLDFDGVLRYYVYPKGNGNQWTISYFQPLNLCIQVMGKTGSGACGYNSYCQLGDDQNPICKCPQGYVLLDKSDENKGCIQDFAPQDCRLDESDSFDIVVMPNADWVDGEYTNLESYTEDMCRRACLSDCQCDAAIYGRGICWK…	+		++
Lus10024343	MEKLQICKAPPFFIILIFSIVILFPLQISSHPINNEKFQLQRGSSLSVESQATYLLISPDKTFTCGFYSLGQNQNAYWFSIWFTNSTDRTVVWTANRNRPVNSKGSKLFFRPNNVLALTDVDGFLVWETNTSSTDASFAELLNSGNLVLKNPQGKILWQSFDSPTDTLLPTQLFRKRSTLVSNLGRGNYGSGYFSFFFDNDNVLRMIYDGPDVSSIYWPTPGIKVIETGRTTYNSSRIALLDEMGSFVSSDRLQFSASDFGTHGVKRRLTMDSDGNLRLYSLISLTGSWVITWQAIDNLCSVHGICGRNGICLYTPVPKCSCAPGYEVNDPKDWSKGCKPVVKRSCLGRNQVKFVKVPHVDFWGFDLNYNQQVSMETCRDLCLDDCQCDAYSYRLTGKA…	MEKLQICKAPPFFIILIFSIVILFPLQISSHPINNEKFQLQRGSSLSVESQATYLLISPDKTFTCGFYSLGQNQNAYWFSIWFTNSTDRTVVWTANRNRPVNSKGSKLFFRPNNVLALTDVDGFLVWETNTSSTDASFAELLNSGNLVLKNPQGKILWQSFDSPTDTLLPTQLFRKRSTLVSNLGRGNYGSGYFSFFFDNDNVLRMIYDGPDVSSIYWPTPGIKVIETGRTTYNSSRIALLDEMGSFVSSDRLQFSASDFGTHGVKRRLTMDSDGNLRLYSLISLTGSWVITWQAIDNLCSVHGICGRNGICLYTPVPKCSCAPGYEVNDPKDWSKGCKPVVKRSCLGRNQVKFVKVPHVDFWGFDLNYNQQVSMETCRDLCLDDCQCDAYSYRLTGKA…	+	+	+
Lus10024348	METSFQQSKLLNKEQLPPTGERLSQSLLLLISLFKSKKMELQTCKAPNFFIILFPILVLFPHHGISSQSQLRRGSSLSVESQTKDFLLSPDKTFSCGFYGLNQNAYWFSIWFTNSTDKTVVWTANRNRPVNAKGSQLSFRPNSVLALTDVDGFLVWETNTSSTGASVAELLNSGNLVLKNPQGKILWQSFDCPSNTLLPTQIFTKRSTLVSNLGRGNYGSGYFTFLFDNDNVLRMIYDGPDISSIYWPTPDFTVFQNGRTNYNSSRIALLDEMGGFVSSDRLQFSASDFGVHGVKRRLTMDTDGNLRLYSLNSLTGSWVITWQAIDNLCSVHGICGRNGICLYTPVPKCSCAPGYEVNDPKDWSKGCKPVVKRSCLGKNQVKFVKVPHVDFWGFDLNYS…	METSFQQSKLLNKEQLPPTGERLSQSLLLLISLFKSKKMELQTCKAPNFFIILFPILVLFPHHGISSQSQLRRGSSLSVESQTKDFLLSPDKTFSCGFYGLNQNAYWFSIWFTNSTDKTVVWTANRNRPVNAKGSQLSFRPNSVLALTDVDGFLVWETNTSSTGASVAELLNSGNLVLKNPQGKILWQSFDCPSNTLLPTQIFTKRSTLVSNLGRGNYGSGYFTFLFDNDNVLRMIYDGPDISSIYWPTPDFTVFQNGRTNYNSSRIALLDEMGGFVSSDRLQFSASDFGVHGVKRRLTMDTDGNLRLYSLNSLTGSWVITWQAIDNLCSVHGICGRNGICLYTPVPKCSCAPGYEVNDPKDWSKGCKPVVKRSCLGKNQVKFVKVPHVDFWGFDLNYS…	+		+
Lus10025512	MDAPRLILLPLLLSLLFHGKASASSNESTIHANRSINDGELIISKAGNFALGFFSPGTSTYRRYLGIWCHNKPGQTVVWVANRNAPINGTSGILTHDGSGNLLLYSSSTRINQELNIPIWSTHVSTTFPSSAQLLDSGNLVLVQQGTENTSLHVVWQSFDHPTDTLLPGMKLGMNLDTGLNMFLTSWRSRDDPGTGDFSFKLNPNGAPQFFLYYQGTIPRWRSLPWPWKVEHRYYTDSFVNNEDGIWYSFAPHVALNVLRLVIDNLGTVKGVMWDEASGMWKELYAILQQKCDIYGHCGAYGRCDPISSFLSECMCLPGYEPKSQSKVLFGDGNGGCVRKRSESSLCGKGEGFVRVRNVKIPDASEAVWVDQGLNKVNCEDECRKNCSCSAYTTVNIVG…	MDAPRLILLPLLLSLLFHGKASASSNESTIHANRSINDGELIISKAGNFALGFFSPGTSTYRRYLGIWCHNKPGQTVVWVANRNAPINGTSGILTHDGSGNLLLYSSSTRINQELNIPIWSTHVSTTFPSSAQLLDSGNLVLVQQGTENTSLHVVWQSFDHPTDTLLPGMKLGMNLDTGLNMFLTSWRSRDDPGTGDFSFKLNPNGAPQFFLYYQGTIPRWRSLPWPWKVEHRYYTDSFVNNEDGIWYSFAPHVALNVLRLVIDNLGTVKGVMWDEASGMWKELYAILQQKCDIYGHCGAYGRCDPISSFLSECMCLPGYEPKSQSKVLFGDGNGGCVRKRSESSLCGKGEGFVRVRNVKIPDASEAVWVDQGLNKVNCEDECRKNCSCSAYTTVNIVG…	+		+
Lus10025617	MGTLSLSSAFPLMGTLPLSSVFPLFFFFHCSLLVSSAPPSKEFISPNFTATNLRFVDNSGAFLFSKNGTFKAAIFNPGGQQSRFYLCVIHSASGTVVWSANRDSPISNSGTMHITGDGITVSDHQGLPKWSTPSTISKSSVSGLHLTESGNLRLLDRSNVSVWETFENPTDTIIAGQLLRSGKMLSGSVSGGDFSTGDYRLGFADSDAVLTWRKKTYWKLSMDPKAYKNSNHAVDSMMVNGTGVFLFGGNGSNLVIQVALPPAEFRVAKLSPSGQLVVSSFSNGMKEELNGPSNVCRIPFICRKMGWCSVSSGDNPICQCPSGFRPANDAKRSSNSNSNSFGGCIPSDGSSLVQSCENSTSNPSSYVSIGDSTDYFALDFSQPMNFAVNLSVCQDFCTE…	MGTLSLSSAFPLMGTLPLSSVFPLFFFFHCSLLVSSAPPSKEFISPNFTATNLRFVDNSGAFLFSKNGTFKAAIFNPGGQQSRFYLCVIHSASGTVVWSANRDSPISNSGTMHITGDGITVSDHQGLPKWSTPSTISKSSVSGLHLTESGNLRLLDRSNVSVWETFENPTDTIIAGQLLRSGKMLSGSVSGGDFSTGDYRLGFADSDAVLTWRKKTYWKLSMDPKAYKNSNHAVDSMMVNGTGVFLFGGNGSNLVIQVALPPAEFRVAKLSPSGQLVVSSFSNGMKEELNGPSNVCRIPFICRKMGWCSVSSGDNPICQCPSGFRPANDAKRSSNSNSNSFGGCIPSDGSSLVQSCENSTSNPSSYVSIGDSTDYFALDFSQPMNFAVNLSVCQDFCTE…	+		+
Lus10025618	MRGTRGYLAPEWLTNSAITEKTDVYSYGMVLLELVSGRKNCSMVRSASHSMDDSSGGGGGDQTGGGGQQSSTSSQFAMMVYFPLFALEMHEQGKYMELADPRLEGRAGREEVEKLVRIALCCVHEEPCLRPSMVTVVGMLEGGIPLGQPRMESLNFLRFYGRRFAESSMIEEAEDGIEQREALLNTRNDQYTSTGSNVSDLGCVPLSFISSQQISGPR	coupled with Lus10025617
Lus10025774	MAITKVGDPFNLSISFIFFFSFVALELCPLLSNCERDKLLHGQELRDGHHLVSASGVFVLGFFTLPHSHHRYLGIWYRSPFDNALINRSPNQSPRTYYSIPPPPIRPVWVGNRDAPLEDKTGSMVIGSDGNPKVVNGGGDRIAEVSATVVSGRTTAVLMDSGDLVLKELDPNGTVMQEVWQSFDYPTDTLLPGMRLGANLPGHVWSLKPWPSSSSKFSFGLDVNRTSEMVIWWEGRVYWRSGAWLNQTLGGFNFSFKSSNNGEEMYMFYSAKRGDQDDVSFTRITITSRGAFIGEDLLNYQYLYDYLTYVDCSDGEQSVALIPNYLPGNFGSRLMKCNPSPPTLNYFLRDSSGEDVGCFANDDIDTPNCFGDYINYARKDEEQVYEEMRSRNVRFQTTA…	MAITKVGDPFNLSISFIFFFSFVALELCPLLSNCERDKLLHGQELRDGHHLVSASGVFVLGFFTLPHSHHRYLGIWYRSPFDNALINRSPNQSPRTYYSIPPPPIRPVWVGNRDAPLEDKTGSMVIGSDGNPKVVNGGGDRIAEVSATVVSGRTTAVLMDSGDLVLKELDPNGTVMQEVWQSFDYPTDTLLPGMRLGANLPGHVWSLKPWPSSSSKFSFGLDVNRTSEMVIWWEGRVYWRSGAWLNQTLGGFNFSFKSSNNGEEMYMFYSAKRGDQDDVSFTRITITSRGAFIGEDLLNYQYLYDYLTYVDCSDGEQSVALIPNYLPGNFGSRLMKCNPSPPTLNYFLRDSSGEDVGCFANDDIDTPNCFGDYINYARKDEEQVYEEMRSRNVRFQTTA…	+
Lus10025784	MLLPKIISVPGSSSAEETSKPFRVSNLIIIADLRGHEATETWNDGESEAGDNGESRHVACSDDGDAVDVGLDLSVEEAKGFDGVLKQSTPLENEVLSGSTDFTEEREKITSPVMAITKVGDPFILSTSCFFFITFVALELCPLFSNCERDTLLQGQELKDGYHLVSAFGVFVLGFFTAPNSHHRYLGIWYRNPENNRVIGRNQRSYYSITRKIRPVWVGNRDTPLDDKTGYLVIGSDGNLRVVNGGGDRVAEVSTAVVSGPTTAVLMDTGNLVLKELNPNGTVKRQVWQSFDYPTNTLLPGMRIGANLRTGHVWSLKPWPGSSSKFSFGLDPKRTSEMVIWWEGQVYWRSGAWLNQTFRGLNFTFESSNNGEERYMNMIYSAKGGDLEQGDGSFPGITI…	MAITKVGDPFILSTSCFFFITFVALELCPLFSNCERDTLLQGQELKDGYHLVSAFGVFVLGFFTAPNSHHRYLGIWYRNPENNRVIGRNQRSYYSITRKIRPVWVGNRDTPLDDKTGYLVIGSDGNLRVVNGGGDRVAEVSTAVVSGPTTAVLMDTGNLVLKELNPNGTVKRQVWQSFDYPTNTLLPGMRIGANLRTGHVWSLKPWPGSSSKFSFGLDPKRTSEMVIWWEGQVYWRSGAWLNQTFRGLNFTFESSNNGEERYMNMIYSAKGGDLEQGDGSFPGITITSDGALVGQDYLREDVYQYFYVDQYKYVDCGRNVDVGCFGDDDIDTPICLGYNDYNYYIDYDGGKEQVYEEMRSRKVSLQLQSGCRSSNCSSATNNNCSCVYYATQNSDGSGC…	+	+	+
Lus10025891	MGYYPPLMKLLVPFLAILVVSTLSHLCFAADRITGRRTLPSNETIVSAGGVFELGFFSPANSTNSYVGIWYHNISPRTVVWVANRNNPITNVSSSELGVWNGTLILYVQHFIPIWAAEFYAPSSTLEAVLQDDGSLLLLDSNSSSSYSSQLLWQSFDYPTDTFLPAQYFDANQFARLVSWKSDLDPAEGAYSVQLDPRGTNSLVTYYNNVSMMYTFPRTKFRISNPSDMGDYEDVYFAFNNSRVGKSRIVLNSNGMVQGYSWVESSKSWSLNWQEPRDHCQLFGYCGRFGSCNNGSTPLCSCLTGFVPKSEKEWSLGDFSKGCLRISRLGCRESRGGNDNIVDAYVTGYGLPDNGGELSVENLNYSVGSVQQCELVCSYSCNCSAYSYQRKKCSIWSGE…	MGYYPPLMKLLVPFLAILVVSTLSHLCFAADRITGRRTLPSNETIVSAGGVFELGFFSPANSTNSYVGIWYHNISPRTVVWVANRNNPITNVSSSELGVWNGTLILYVQHFIPIWAAEFYAPSSTLEAVLQDDGSLLLLDSNSSSSYSSQLLWQSFDYPTDTFLPAQYFDANQFARLVSWKSDLDPAEGAYSVQLDPRGTNSLVTYYNNVSMMYTFPRTKFRISNPSDMGDYEDVYFAFNNSRVGKSRIVLNSNGMVQGYSWVESSKSWSLNWQEPRDHCQLFGYCGRFGSCNNGSTPLCSCLTGFVPKSEKEWSLGDFSKGCLRISRLGCRESRGGNDNIVDAYVTGYGLPDNGGELSVENLNYSVGSVQQCELVCSYSCNCSAYSYQRKKCSIWSGE…	+	+	+
Lus10028067	MGTLPLSSAFPLFFFHCLLLVSSAPPSKEFISPNFTATNLRFVDNSGAFLFSKNGTFKAAIFNPGGQQSRFYLCVIHSASGTVVWSANRDSPISNSGTMTLTGNGITISDHKGAPKWSTPSTISKSSVSGLHLTESGNLRLLDRSNVSVWETFDNPTDTIVAGQILQSGKMLSGSVSSEDFSTGDYRLGFADSDAVLTWRRKTYWKLSMDPKAYTNSNHVVDFMTVNGTGVFLFGRNGTNLVIRVALPSVEFRIAKLSPSGQLVVSSFSNGMKEELNGPSNVCRIPFICGEMGLCSVSSGDNPTCQCPSGFSPAKDAKRSSSSNSNSFDGCVPSDGSSLVQSCKNSTSNSSSYVSIGDGADYFAIDFSQPMNFAVNLSVCQDFCTQDCSCLGIFYHNSS…	MGTLPLSSAFPLFFFHCLLLVSSAPPSKEFISPNFTATNLRFVDNSGAFLFSKNGTFKAAIFNPGGQQSRFYLCVIHSASGTVVWSANRDSPISNSGTMTLTGNGITISDHKGAPKWSTPSTISKSSVSGLHLTESGNLRLLDRSNVSVWETFDNPTDTIVAGQILQSGKMLSGSVSSEDFSTGDYRLGFADSDAVLTWRRKTYWKLSMDPKAYTNSNHVVDFMTVNGTGVFLFGRNGTNLVIRVALPSVEFRIAKLSPSGQLVVSSFSNGMKEELNGPSNVCRIPFICGEMGLCSVSSGDNPTCQCPSGFSPAKDAKRSSSSNSNSFDGCVPSDGSSLVQSCKNSTSNSSSYVSIGDGADYFAIDFSQPMNFAVNLSVCQDFCTQDCSCLGIFYHNSS…	+		+
Lus10028782	MAAHLWLNFPAIIFICLSLKPHFCLGANRITQNQSLSGDQTLVSAGSRFELGFFKPGNSSNYYLGIWYYGVSDRTVVWVANRESPIFDHSSTVLRISSGSLVLLSRFQIPIWSATASSASSASVEAVLLDDGNLVLRSADRVLWQSFDYPTDTFLPGAKLGRNKITGKYTNLVSWKGIDDPAPGSFSLQIDPNGTNSFAIIWQMSSLYWTSGPWNGRIFSLVPEMRLNYIFNFSFVDNENETYFTYSLYNQSIISRLVMSGGGNIQQQTWLETSQQWILFWSQPRMQCDVQGYCGAFGSCDDRSLPYCHCLEGFVPKSTDVNGGCVRKSNLHCGNVSIGMRSTDKFLPGYVVRDTRSGSRANESARNAQECESICLNRCSCTAYAYQGSRCSTWSGDVF…	MAAHLWLNFPAIIFICLSLKPHFCLGANRITQNQSLSGDQTLVSAGSRFELGFFKPGNSSNYYLGIWYYGVSDRTVVWVANRESPIFDHSSTVLRISSGSLVLLSRFQIPIWSATASSASSASVEAVLLDDGNLVLRSADRVLWQSFDYPTDTFLPGAKLGRNKITGKYTNLVSWKGIDDPAPGSFSLQIDPNGTNSFAIIWQMSSLYWTSGPWNGRIFSLVPEMRLNYIFNFSFVDNENETYFTYSLYNQSIISRLVMSGGGNIQQQTWLETSQQWILFWSQPRMQCDVQGYCGAFGSCDDRSLPYCHCLEGFVPKSTDVNGGCVRKSNLHCGNVSIGMRSTDKFLPGYVVRDTRSGSRANESARNAQECESICLNRCSCTAYAYQGSRCSTWSGDVF…	+		+
Lus10029802	MGIRILSCLILLCFSLNVHCSTGSLTTIVPGQSLSGNQTLTSAEGNFALGFFQPGGSKSGRHYIGIWYNKLPNQTVVWVANRGQPVYDPSRSELRLDRNGNLALRNESGNVVWSTNSISKSSVALLLDTGNFVIRDAENSSVTFWQSFDHPTDHWLPGSKIGYSKVSSARQILTTWRSPINPAPSDFTLEPNQNGSGHVLLWNGSEMYWTSGVWNGRIFSLVPELQLNYYVTNMSRITNDKEDYFTYDSAVPSAFTRFVVESSGQLKQYVWGRNFTSWTLFWTRPTQLCQVYAFCGAASICNLQDEPLCICIEGFEPESQRDWDLGDHSGGCVRKAPLNCTDNGPGMDKFLTLSNMQFPSNPESLPAAANINECESSCLRNCSCNAFAYDDNGCLIWKT…	MGIRILSCLILLCFSLNVHCSTGSLTTIVPGQSLSGNQTLTSAEGNFALGFFQPGGSKSGRHYIGIWYNKLPNQTVVWVANRGQPVYDPSRSELRLDRNGNLALRNESGNVVWSTNSISKSSVALLLDTGNFVIRDAENSSVTFWQSFDHPTDHWLPGSKIGYSKVSSARQILTTWRSPINPAPSDFTLEPNQNGSGHVLLWNGSEMYWTSGVWNGRIFSLVPELQLNYYVTNMSRITNDKEDYFTYDSAVPSAFTRFVVESSGQLKQYVWGRNFTSWTLFWTRPTQLCQVYAFCGAASICNLQDEPLCICIEGFEPESQRDWDLGDHSGGCVRKAPLNCTDNGPGMDKFLTLSNMQFPSNPESLPAAANINECESSCLRNCSCNAFAYDDNGCLIWKT…	+		+
Lus10030766	MDAPSFILLPLILTLLFHSETSASSINDTLHANRSIKDGELIISKGGNFALGFFSPGGSTYRRYLGIWFNNKPGKIVVWVANRDTPINGTSGILINDGYGNLLLYSSIQNQELPIWSTNVSRAFPCSAQLLDSGNLVLVQQGTNIKTSLLLWQSFDHPTDTLLPGMKIGMNLDTGLNTFLTSWRSRDDPGTGNISVKLNPNGLPQFFVYQGTNPLWRSVPWPWQVVHRSFNHSFANDELGIWYSFSPYDASTVLMLVIENLGTVRAVMWDEAGGIWKEFNTISLQKKCDIYGHCGAYGLCDSSASFLSECMCLPGYEPKSQSKVLFRDGNAGCVRKRLESSLCGKGEGFVRVRNVKIPDASQAVWIDQGLNKVNCEDECRKKCSCSAYTSANMVGKASG…	MDAPSFILLPLILTLLFHSETSASSINDTLHANRSIKDGELIISKGGNFALGFFSPGGSTYRRYLGIWFNNKPGKIVVWVANRDTPINGTSGILINDGYGNLLLYSSIQNQELPIWSTNVSRAFPCSAQLLDSGNLVLVQQGTNIKTSLLLWQSFDHPTDTLLPGMKIGMNLDTGLNTFLTSWRSRDDPGTGNISVKLNPNGLPQFFVYQGTNPLWRSVPWPWQVVHRSFNHSFANDELGIWYSFSPYDASTVLMLVIENLGTVRAVMWDEAGGIWKEFNTISLQKKCDIYGHCGAYGLCDSSASFLSECMCLPGYEPKSQSKVLFRDGNAGCVRKRLESSLCGKGEGFVRVRNVKIPDASQAVWIDQGLNKVNCEDECRKKCSCSAYTSANMVGKASG…	+		+
Lus10030767	MDAPLLILLPLLLTLQFHDKASASSTDTIHANRSIKDGELIISKGGNFALGFFSPGSSTYRRYLGIWFHNKPGQTVVWVANRNTPINGTSGILTNDGYENLLLYSSIRNQEVPIWSTNVSRTFPCTAQLLDSGNLVLVQQGTRGNNTTLPVWQSFEHPTDTFLPGMKIGMNLETGLNVFLASWRSGDDPGTGDFSFKLNPNGSPQFFLYHGRNPRWRGVLWPWKVEHHLYNDSFVNNEVGIWYSFVPHDASTLLMLVIDNWGTARTVMWDEAGGIWKEFNVISHQKCDIYGHCGAYGKCDPSSSFLSECMCLPGYEPKSQSKVLFKDGNGGCVRKRSESSVCGKGEGFVRLRNVKIPDASEAVWVDQGLTKVNCEDECRNNCSCSAYTTANIVGKGTCC…	MDAPLLILLPLLLTLQFHDKASASSTDTIHANRSIKDGELIISKGGNFALGFFSPGSSTYRRYLGIWFHNKPGQTVVWVANRNTPINGTSGILTNDGYENLLLYSSIRNQEVPIWSTNVSRTFPCTAQLLDSGNLVLVQQGTRGNNTTLPVWQSFEHPTDTFLPGMKIGMNLETGLNVFLASWRSGDDPGTGDFSFKLNPNGSPQFFLYHGRNPRWRGVLWPWKVEHHLYNDSFVNNEVGIWYSFVPHDASTLLMLVIDNWGTARTVMWDEAGGIWKEFNVISHQKCDIYGHCGAYGKCDPSSSFLSECMCLPGYEPKSQSKVLFKDGNGGCVRKRSESSVCGKGEGFVRLRNVKIPDASEAVWVDQGLTKVNCEDECRNNCSCSAYTTANIVGKGTCC…	+		+	++
Lus10030768	MSEKKRREKDQVICYTGFYDFSVTGGTFDAYIICVLASLVDILFENLISWEDTKSANEDYFQLISMDAPRLILLPLLLSLLFHGKTSASSNHNTTIHANRSIKDGELIISNGGNFALGFFSPGSSTYRYLGIWYHNKPGQTAVWVANRNTPINGTSGILTNDGYGNLLLYSNTRNQELPIWSTNVSRNFPCLAQLLDSGNLVLVQQGTASNNTSVIVWQSFDHPTDTLLPGMKIGMNLDTGLNMFLTSWRSRDDPGIGDFSIKLNPNGLPQFFVYQGTNPYWRSLPWPWNVDQRPFNDSFVNDKLGIWYSFAPYDASTVLMIVIHNSGTVRGVTWDEVGGIWKDFYAISHQKCDIYGYCGAYAKCDPSSSFVSQCMCLPGYDAKSQSKVLSGDGCVRKR…	MDAPRLILLPLLLSLLFHGKTSASSNHNTTIHANRSIKDGELIISNGGNFALGFFSPGSSTYRYLGIWYHNKPGQTAVWVANRNTPINGTSGILTNDGYGNLLLYSNTRNQELPIWSTNVSRNFPCLAQLLDSGNLVLVQQGTASNNTSVIVWQSFDHPTDTLLPGMKIGMNLDTGLNMFLTSWRSRDDPGIGDFSIKLNPNGLPQFFVYQGTNPYWRSLPWPWNVDQRPFNDSFVNDKLGIWYSFAPYDASTVLMIVIHNSGTVRGVTWDEVGGIWKDFYAISHQKCDIYGYCGAYAKCDPSSSFVSQCMCLPGYDAKSQSKVLSGDGCVRKRSESSICGKGEGFVRVRNVKIPDASEAVWMDQRLNKVNCEDECRKNCSCSAYTTANIVGKATGCLT…	+		+
Lus10031228	MAPSSPYFLLLLILISTSFVTQSTGRNITVGNSLSAAWLSPFGDFAFGFRPLNGTNTFLLCIYYARIPDRTIVWYANGDSPAPAGSTAELTSTSGIVLRSPQGSELWRSGQLSGGVESASMTDAGNFVVRGRNSTLWETFRNPTDTILPSQTLNQRDVLFSRRADSDFSKGKQLIFDDSGFLYVARDDTSRTFNFTEDEPPSPRWFYHRVVLTFDGVLTQYYYPKSGGGNWILVWFLPKDICYILRTDIGTGICGFYSVCSLQSEGRPRCECPTGYSLMDPSNPYGDCRANYTQRCEEDNEGVPIDELNGFVEVLYTD	MAPSSPYFLLLLILISTSFVTQSTGRNITVGNSLSAAWLSPFGDFAFGFRPLNGTNTFLLCIYYARIPDRTIVWYANGDSPAPAGSTAELTSTSGIVLRSPQGSELWRSGQLSGGVESASMTDAGNFVVRGRNSTLWETFRNPTDTILPSQTLNQRDVLFSRRADSDFSKGKQLIFDDSGFLYVARDDTSRTFNFTEDEPPSPRWFYHRVVLTFDGVLTQYYYPKSGGGNWILVWFLPKDICYILRTDIGTGICGFYSVCSLQSEGRPRCECPTGYSLMDPSNPYGDCRANYTQRCEEDNEGVPIDELNGSGDMCWKKKLPLSNGRLDPRVDGKALLKVRKGKLDPVVKFMKKDKEDMIVVGSVLLGFSTFFNVVLAVVGCLGYHFIYRNKKKKRRSPI…	+		+
Lus10031230	MATASSSSSSAILHLFLLSPLLLLLASSAVAQNISVGYTLTAAADNSSQLLSPSGDFAFGFVPISGNNTIFLLCIYYARIPDRTIVWYANGDSPAPTGSTAQLTSTSGIIITDPQGTVLWRSGSLTGGVDSASLTDAGNFIIRSRSSSPLWETFRNPTDTILPSQTLDGGSALLSSRRSDSNFSIGRFRLVLQNDGNLVLTTVNLPTEKTNTPPYYATATDSSTNPGKQLVFDNLGFLYVSRENSSENFNLTENMPSTNGDGRFYHRVVLRYDGVLTQYYYPKSGNRNSNWSPMWHQPENICFNLRTDVGSGPCGFNSVCNLESEGKPRCQCPTGYSLMDPTDSNGNCRANYTQGCEEETDGVSIGELYGFEEIRNTDWPTSDYALLQPFTEDQCRQSC…	MATASSSSSSAILHLFLLSPLLLLLASSAVAQNISVGYTLTAAADNSSQLLSPSGDFAFGFVPISGNNTIFLLCIYYARIPDRTIVWYANGDSPAPTGSTAQLTSTSGIIITDPQGTVLWRSGSLTGGVDSASLTDAGNFIIRSRSSSPLWETFRNPTDTILPSQTLDGGSALLSSRRSDSNFSIGRFRLVLQNDGNLVLTTVNLPTEKTNTPPYYATATDSSTNPGKQLVFDNLGFLYVSRENSSENFNLTENMPSTNGDGRFYHRVVLRYDGVLTQYYYPKSGNRNSNWSPMWHQPENICFNLRTDVGSGPCGFNSVCNLESEGKPRCQCPTGYSLMDPTDSNGNCRANYTQGCEEETDGVSIGELYGFEEIRNTDWPTSDYALLQPFTEDQCRQSC…	+	++	+
Lus10031231	MANFPFSILLLWLPLLTTVDSQPAAADHRNITLGSSLTASSNDYWLSPSGDFAFGFQRVVEGSKDSGEFLLAIWFDRIPQRTVVWSANRNNLVPGGSSVKLTKDGSLILADPSGKQVWNANAIGGSGVSYGALLDTGNFILADRNFVVLWGSFDQPTDTMLPTQTLKKGAQQISKYSSSNYSTGRFKLSLQTDGNLVLYTVFYPQSGSNYAYWATATGDGNAVVFNRTGSLFLTTTNGTIINALFNNRESTKDFYNRVTIDHDGVFRRYIHPKSTSNSSNWPMEWTALDSEPSNICTQIFGTTGGGACGFNSYCQMEDGQLPQCNCPQGYTYLDSSDRSKGCVKNFVPQNCLLNENDKFDLVEMINADFPQGDYRFLSSISEDACRDTCMSDCLCDAVT…	MANFPFSILLLWLPLLTTVDSQPAAADHRNITLGSSLTASSNDYWLSPSGDFAFGFQRVVEGSKDSGEFLLAIWFDRIPQRTVVWSANRNNLVPGGSSVKLTKDGSLILADPSGKQVWNANAIGGSGVSYGALLDTGNFILADRNFVVLWGSFDQPTDTMLPTQTLKKGAQQISKYSSSNYSTGRFKLSLQTDGNLVLYTVFYPQSGSNYAYWATATGDGNAVVFNRTGSLFLTTTNGTIINALFNNRESTKDFYNRVTIDHDGVFRRYIHPKSTSNSSNWPMEWTALDSEPSNICTQIFGTTGGGACGFNSYCQMEDGQLPQCNCPQGYTYLDSSDRSKGCVKNFVPQNCLLNENDKFDLVEMINADFPQGDYRFLSSISEDACRDTCMSDCLCDAVT…	+		+
Lus10031591	MESQITTLFFLVAAVLSLSPVISVTDSVTFNATSDAPVVLLKDSNGETLVSKDGTFELGFFSPNGSDRRYLGIWYRNWSSTVVWVANRKDGLLEKTGYLCFTAVDRNLQILDGIRHSYWSAELEPLERSSGYNLRLSESGNLILTRGEEESIILWQSFDHPTDTFLSGMRMVPGLNLTSWTSPDDPSPGNYVFELDENLKQFVILNYSKPFWNSFDQIPVYLPKFLMNESTSNSSFMKLPIPKRGDSMSRILMGFDSRIQFYSSPDEAEPFWYAPSDICDLQWACGSFASCNREHRLPCKCLPGFVPKTPENWDSGDFSEGCTRNSQDCRKKSTAFLDVKEGRVEKETGKLPVDEDKCRNWCLDNCNCQAYSFYINRGGCKYWFSDVKDIDETAGVSGE…	MESQITTLFFLVAAVLSLSPVISVTDSVTFNATSDAPVVLLKDSNGETLVSKDGTFELGFFSPNGSDRRYLGIWYRNWSSTVVWVANRKDGLLEKTGYLCFTAVDRNLQILDGIRHSYWSAELEPLERSSGYNLRLSESGNLILTRGEEESIILWQSFDHPTDTFLSGMRMVPGLNLTSWTSPDDPSPGNYVFELDENLKQFVILNYSKPFWNSFDQIPVYLPKFLMNESTSNSSFMKLPIPKRGDSMSRILMGFDSRIQFYSSPDEAEPFWYAPSDICDLQWACGSFASCNREHRLPCKCLPGFVPKTPENWDSGDFSEGCTRNSQDCRKKSTAFLDVKEGRVEKETGKLPVDEDKCRNWCLDNCNCQAYSFYINRGGCKYWFSDVKDIDETAGVSGE…	+		+
Lus10031592	MDSRVMPLFFLIVVVLSVSPVFSNFTVRIYQSRSDTDTALLNDSRGETLVSKDGTFELGFFSPNRSNRRYLGVWYRKRSSTVVWVANRDHGLQDKTGYLCLNFQIGLQILDGSRKAYWSSSIELGPMERYGSHNLILYDSGNLILTGVEEQSILWQSFDHPTDTFLAGMKMVTGLTLTSWTSPHDPSPGNYLLQVDQQPLDNQQLVILNNSKPFWNSGGQIPLFISQLLMTSPTSRQMYCRSLRISDPACNAAAPNARFLMAFDGRIQGFQTQSEMTPSWVEPQDICDLTSVCGSFGSCNSGYHWPCKCLPGFEPRSEDKWNAGDFSDGCTSTSSTNFQNCDKNRSSIFLNLTVAKVRRPPTRVNLELVNEHNCSEWCLGQCTCQAYSFSSGCNIWTDD…	MDSRVMPLFFLIVVVLSVSPVFSNFTVRIYQSRSDTDTALLNDSRGETLVSKDGTFELGFFSPNRSNRRYLGVWYRKRSSTVVWVANRDHGLQDKTGYLCLNFQIGLQILDGSRKAYWSSSIELGPMERYGSHNLILYDSGNLILTGVEEQSILWQSFDHPTDTFLAGMKMVTGLTLTSWTSPHDPSPGNYLLQVDQQPLDNQQLVILNNSKPFWNSGGQIPLFISQLLMTSPTSRQMYCRSLRISDPACNAAAPNARFLMAFDGRIQGFQTQSEMTPSWVEPQDICDLTSVCGSFGSCNSGYHWPCKCLPGFEPRSEDKWNAGDFSDGCTSTSSTNFQNCDKNRSSIFLNLTVAKVRRPPTRVNLELVNEHNCSEWCLGQCTCQAYSFSSGCNIWTDD…	+	+
Lus10031596	MENLRTLLSFFFLTFFLLTHLSTAADRITPDSPLSGDQTISSAGDAFVLGFFRPSDNSTRYYIGIWYNQTVVSTQTVVWVANRGSPVSDRFSSELRISGGNLVLVNESGVPIWSTGLNRSSSSSTVDAVLLDQGNLVLLPNGSYPNPNLNSSSDSFRPKWQSFDNPGDTWLPGGKIGLKKVDKTSTFLTSWKNTEDPTPGPFTLELDPNGSSQYFIFWNKTENYWTSGAWDSQARIFRLVPEMRLNFIYNFSYIDNANESYFTYSMYNATLISRFVMSVGGQIQQLSWLESSSQWNLFWSQPRVQCEVYGYCGGFGSCTERSQPFCSCLPGFVPKSAEDYQSNVFYGGCVRRTSLQCKNNNSSVGSGENRDGFSPNLDMQLPKNPVTVGAGGGSLEDCE…	MENLRTLLSFFFLTFFLLTHLSTAADRITPDSPLSGDQTISSAGDAFVLGFFRPSDNSTRYYIGIWYNQTVVSTQTVVWVANRGSPVSDRFSSELRISGGNLVLVNESGVPIWSTGLNRSSSSSTVDAVLLDQGNLVLLPNGSYPNPNLNSSSDSFRPKWQSFDNPGDTWLPGGKIGLKKVDKTSTFLTSWKNTEDPTPGPFTLELDPNGSSQYFIFWNKTENYWTSGAWDSQARIFRLVPEMRLNFIYNFSYIDNANESYFTYSMYNATLISRFVMSVGGQIQQLSWLESSSQWNLFWSQPRVQCEVYGYCGGFGSCTERSQPFCSCLPGFVPKSAEDYQSNVFYGGCVRRTSLQCKNNNSSVGSGENRDGFSPNLDMQLPKNPVTVGAGGGSLEDCE…	+	+	+
Lus10031603	MADPSSKLLCVHFFTLLLLYIHSCICLAADRITPNNPLRNNETIVSAGGVFELGFFSPSNSNLSYVGIWYHNILPQTVVWVGNRDNPIFAYSPKLSLVNANLIVYGDDMFQPGVVIAPSSKLVVSNPVAVLQDDGNFVISDSDSFRQWRLWGSFNNPTDTLLPGQLFLKGQLLISWNSKWDPGQGPYSLHSNRGGTGDYVTLYHNVSTMYSIPPKKFEIGSVPLSFNFNNYGFVKTRIIMNSEGMVQRLSWVEASKNWSLDWQEPQDHCQIFGYCGPFGSCDKGSNPLCRCATGFIPKSEKEWSLGNFSRGCLRKSSLGCRNSGGGNDNNDDMFVQGYGAKDLDGQSSIEGLSYVGSGQLCESVCSSNCNCTAYFYQSNRCSIWTGDVFNLHKLSKDQY…	MADPSSKLLCVHFFTLLLLYIHSCICLAADRITPNNPLRNNETIVSAGGVFELGFFSPSNSNLSYVGIWYHNILPQTVVWVGNRDNPIFAYSPKLSLVNANLIVYGDDMFQPGVVIAPSSKLVVSNPVAVLQDDGNFVISDSDSFRQWRLWGSFNNPTDTLLPGQLFLKGQLLISWNSKWDPGQGPYSLHSNRGGTGDYVTLYHNVSTMYSIPPKKFEIGSVPLSFNFNNYGFVKTRIIMNSEGMVQRLSWVEASKNWSLDWQEPQDHCQIFGYCGPFGSCDKGSNPLCRCATGFIPKSEKEWSLGNFSRGCLRKSSLGCRNSGGGNDNNDDMFVQGYGAKDLDGQSSIEGLSYVGSGQLCESVCSSNCNCTAYFYQSNRCSIWTGDVFNLHKLSKDQY…	+	+	+
Lus10031605	MGNPPSKLLCFHFFTVLLLYIHTGDVFELGFFYPGNFFTHYVGIWYHNISPQTVVWVFNSNTNDLIYNLSTAELRVQNGTLIFYPDLDADMGMHDPQPFGTAPSSNPVAVLQDNGNFVISDSYSTTWQSFD	MGNPPSKLLCFHFFTVLLLYIHTGDVFELGFFYPGNFFTHYVGIWYHNISPQTVVWVFNSNTNDLIYNLSTAELRVQNGTLIFYPDLDADMGMHDPQPFGTAPSSNPVAVLQDNGNFVISDSYSTTWQSFD	+	+
Lus10031805	MANFPFSVLLLWLPLLAIVDSQSAPAGYRNVTLGSSLTTASNDYWLSPSGDFAFGFQRAAENSDDGNGFLLAIWFDRIPQRTVVWSANRNNLVPDGSTVKLTKDGSLILADPSSKQVWNPNAIGISGVSYGALLDTGNFVLADRNSVDLWGSFDQPTDTMLPTQTLKKGAQLISKYSSTNYSTGRFKLSLQSDGNLVLYTVFYPQSGSNYAYWATATGDGNAVVFNRTGSLFLTTTNGTILNALFNNRESTKDFHHRVTIDHDGVFRRYIHPKSTSNSSNWPMEWTALDSEPSNICTQIFGTTGSGACGFNSYCQMEDGQLPQCNCPQGYTYLDSSDRSKGCVKNFVPQNCLLNENEKFDLVEMINADFPQGDYGFLGSISEDACRDSCLSDCLCDAVT…	MANFPFSVLLLWLPLLAIVDSQSAPAGYRNVTLGSSLTTASNDYWLSPSGDFAFGFQRAAENSDDGNGFLLAIWFDRIPQRTVVWSANRNNLVPDGSTVKLTKDGSLILADPSSKQVWNPNAIGISGVSYGALLDTGNFVLADRNSVDLWGSFDQPTDTMLPTQTLKKGAQLISKYSSTNYSTGRFKLSLQSDGNLVLYTVFYPQSGSNYAYWATATGDGNAVVFNRTGSLFLTTTNGTILNALFNNRESTKDFHHRVTIDHDGVFRRYIHPKSTSNSSNWPMEWTALDSEPSNICTQIFGTTGSGACGFNSYCQMEDGQLPQCNCPQGYTYLDSSDRSKGCVKNFVPQNCLLNENEKFDLVEMINADFPQGDYGFLGSISEDACRDSCLSDCLCDAVT…	+		+
Lus10032944	MKSLLLISLFQVFKFRNPPAGGKMEKLRTCKAPTLFIILCGFAILILFPHGISSQPSNNQNSQLHRGSTLSVESQTTNFLISPDKTFTCGFYVVGQNAYWSIWLTDSADRTVVWTANRNRPVNAKGSKLSFRPNSGIALTNVDGFVVWETNKTPTDASLAELLNSGNLVLKNPQGKILWQSFDSPTDTLLSTQLFTKSSSLVSNLGLGDYGSGYFNFLFDDDNTLRMIYDGPDFSSIYWPNPDFSLFQNGRTNYNSSRSALLDEMGSFVSSDSLWFSASDYGLNGVKRRLTVDSDGNLRLYSLNSLTGSWVISWQAIDNLCSVHGICGRNGICLYTPIPKCSCPPGYQINDPKDWSKGCKPVFEKSCLYRNQVKFLKVPHVDFWGFELNFSQKVSLETC…	MKSLLLISLFQVFKFRNPPAGGKMEKLRTCKAPTLFIILCGFAILILFPHGISSQPSNNQNSQLHRGSTLSVESQTTNFLISPDKTFTCGFYVVGQNAYWSIWLTDSADRTVVWTANRNRPVNAKGSKLSFRPNSGIALTNVDGFVVWETNKTPTDASLAELLNSGNLVLKNPQGKILWQSFDSPTDTLLSTQLFTKSSSLVSNLGLGDYGSGYFNFLFDDDNTLRMIYDGPDFSSIYWPNPDFSLFQNGRTNYNSSRSALLDEMGSFVSSDSLWFSASDYGLNGVKRRLTVDSDGNLRLYSLNSLTGSWVISWQAIDNLCSVHGICGRNGICLYTPIPKCSCPPGYQINDPKDWSKGCKPVFEKSCLYRNQVKFLKVPHVDFWGFELNFSQKVSLETC…	+	+	+
Lus10033365	MVIMIITPLSAALLIPTLYFYLFSAAFAADTITTSLPLLDDGSTLNSSDGIYQMGFFTPPGSSNLNNRYLGIWYREIPVMTVVWVANRNKPVPPAVANSSSPLSALLQLTDAGTLLLLDRVNGTTIWSSSSSSSVSRGSGNNNPVAQLLNSGNLVVKPREEEENLDNSIWQSFDYPTDTFLPGMKLGRNLITGLNRRITSWASPEDPSSGNFTCGMELGGYPELVERRDGIQTFRTGYWTGESFTGTPHLNPNPVYTYNFVFTDEETYYIFHLRNDSIVSRMVITPSGLIQRYTWQGSKQGWMIYLTAQNDNCDRYALCGAYGSCDIESSPSCSCLEGFVPKDQKEWDMVDWSSGCVRKTQLNCSGDGFVKHSGIKMPQTANSSWFNVTMTLEDCKEAC…	MVIMIITPLSAALLIPTLYFYLFSAAFAADTITTSLPLLDDGSTLNSSDGIYQMGFFTPPGSSNLNNRYLGIWYREIPVMTVVWVANRNKPVPPAVANSSSPLSALLQLTDAGTLLLLDRVNGTTIWSSSSSSSVSRGSGNNNPVAQLLNSGNLVVKPREEEENLDNSIWQSFDYPTDTFLPGMKLGRNLITGLNRRITSWASPEDPSSGNFTCGMELGGYPELVERRDGIQTFRTGYWTGESFTGTPHLNPNPVYTYNFVFTDEETYYIFHLRNDSIVSRMVITPSGLIQRYTWQGSKQGWMIYLTAQNDNCDRYALCGAYGSCDIESSPSCSCLEGFVPKDQKEWDMVDWSSGCVRKTQLNCSGDGFVKHSGIKMPQTANSSWFNVTMTLEDCKEAC…	+	+	+
Lus10033741	MANPSSKFLCVHFFTLLLLYMHSDLCLAKDRLTKGQFLSGNQTLISAGSVFELGFFSPNNSLKYYLGIWYHKISPQTVVWVGNRNDPIDNLSFARLGMYERDLVLLTGALPLVLFTGPPALQSNLVAVLQDDGNFVIPDYHYSLREALWESFDYPTDTLLPGQILNNQPFSSWNSDPDPATGPYSLQLDLKGKGDFLTLFQNVTTMYSISPTRFGFGVAFTNSGGRKTRIIMNSEGMVQRLSWVEASKIWSLDWQEPLDHCQIFGYCGPFGSCDKGSNPLCSCATGFIPKSEKEWILGNFSRGCVRKSSLGCMNSGGGNDTNGDMFVPGNGLPYLVGQSSIEGLSYVGSGEQCESVCYFSCNCAAYSFQRNRCSIWTGEVLNLHKLGKDRYNQSVYIRI…	MANPSSKFLCVHFFTLLLLYMHSDLCLAKDRLTKGQFLSGNQTLISAGSVFELGFFSPNNSLKYYLGIWYHKISPQTVVWVGNRNDPIDNLSFARLGMYERDLVLLTGALPLVLFTGPPALQSNLVAVLQDDGNFVIPDYHYSLREALWESFDYPTDTLLPGQILNNQPFSSWNSDPDPATGPYSLQLDLKGKGDFLTLFQNVTTMYSISPTRFGFGVAFTNSGGRKTRIIMNSEGMVQRLSWVEASKIWSLDWQEPLDHCQIFGYCGPFGSCDKGSNPLCSCATGFIPKSEKEWILGNFSRGCVRKSSLGCMNSGGGNDTNGDMFVPGNGLPYLVGQSSIEGLSYVGSGEQCESVCYFSCNCAAYSFQRNRCSIWTGEVLNLHKLGKDRYNQSVYIRI…	+		+
Lus10033743	MDNPPSNLRVHFFTLFLLYTHSALSLAADRITPDQPLLSNQTLVSAAGVFELGFFSPANSKNSYLGIWYRNISPPTVVWVLNRNNPIPDSSSSELRITNGNLFLFQAPGVPIWAADAATIRPVPLGRTSALEAVLQEDGNFVMKLSNSTSVPQWQSFDYPTDTLVPGQKLGRKKMNNEFTSLVSWSSESDPAQGGYSLQLDPKGTIQYVTLYNNNSTMYSIPGRELMNNDSYTENDGEVYFSFSGNGGVALSRIVLNSKGMVQGLSWAEGSDTWLVNWQEPRDQCQVFGYCGPFGSCDIDSSPLCSCPTGFIPKSEKEWSLGDFSRGCLRKSRLGCRDSGAGNDMFVPGYGLPDEGAQLSVGGLRYSVDSAQQCESVCSYSCNCTAYSYQRSGCSIWSG…	MDNPPSNLRVHFFTLFLLYTHSALSLAADRITPDQPLLSNQTLVSAAGVFELGFFSPANSKNSYLGIWYRNISPPTVVWVLNRNNPIPDSSSSELRITNGNLFLFQAPGVPIWAADAATIRPVPLGRTSALEAVLQEDGNFVMKLSNSTSVPQWQSFDYPTDTLVPGQKLGRKKMNNEFTSLVSWSSESDPAQGGYSLQLDPKGTIQYVTLYNNNSTMYSIPGRELMNNDSYTENDGEVYFSFSGNGGVALSRIVLNSKGMVQGLSWAEGSDTWLVNWQEPRDQCQVFGYCGPFGSCDIDSSPLCSCPTGFIPKSEKEWSLGDFSRGCLRKSRLGCRDSGAGNDMFVPGYGLPDEGAQLSVGGLRYSVDSAQQCESVCSYSCNCTAYSYQRSGCSIWSG…	+		+
Lus10033748	MENPRNLLGSLFFLTFFLLTHLSTAADRITPDTPLSGDQTISSAGNVFVLGFFRPSENSTRYYIGIWYNQTIVSTQTVVWVANRGSPVSDRFSSELRISGGNLVLVNESRVPIWSTGLNRSSSSSTVDAVLLDQGNLVLLPNGSYPNPNLNSSSDSFRPTWQSFDNPGDTWLPGGKIGLKKVDKTSTFLTSWKNTEDPTPGPFTLELDPNGTSQYFIFWYKTENXXXXXXXXXXXXVHCEVYGYCGGFGSCTERSQPFCSCLPGFVPKSAEDYQSNVFYGGCVRRTSLQCEKNNSSVGSGENRDGFSQNLDMQLPKNPVTVAAGGGSLEDCEAACLRNCSCSAYSYDEGNNQCSVWYGELLNLKDGGGKTIYVKLAASEISNGKKSNSNGVVIGAVVGS…	MENPRNLLGSLFFLTFFLLTHLSTAADRITPDTPLSGDQTISSAGNVFVLGFFRPSENSTRYYIGIWYNQTIVSTQTVVWVANRGSPVSDRFSSELRISGGNLVLVNESRVPIWSTGLNRSSSSSTVDAVLLDQGNLVLLPNGSYPNPNLNSSSDSFRPTWQSFDNPGDTWLPGGKIGLKKVDKTSTFLTSWKNTEDPTPGPFTLELDPNGTSQYFIFWYKTENXXXXXXXXXXXXVHCEVYGYCGGFGSCTERSQPFCSCLPGFVPKSAEDYQSNVFYGGCVRRTSLQCEKNNSSVGSGENRDGFSQNLDMQLPKNPVTVAAGGGSLEDCEAACLRNCSCSAYSYDEGNNQCSVWYGELLNLKDGGGKTIYVKLAASEISNGKKSNSNGVVIGAVVGS…	+	+	+
Lus10034194	MAAYLLLWLCLFCLFLCSVLETSTAVPQQVGAIYPGFEASQMGFVEKRGIFLVSQNSTFGFGFFTTLDDHLFVLVVVHTKSGKVVWTANRGLLVNNSDRFVFDSSGNASLHRGEGVVWTSNTGRRNGGKVDSMELMESGNLVLLDGERRVLWESFHHPTDTLLPGQEFTEEMALKSFPNKNNLSNFLQIMSGDLVLYAGYRTPQVYWSLKQDSRRTTNNTVTASRVLHSASLESNSWNFYDNERLLLWQFKFSNKTDPNSRWAVILASNGGIGFYNLEIGRSVIAEPTKIGTQGSTLL	MAAYLLLWLCLFCLFLCSVLETSTAVPQQVGAIYPGFEASQMGFVEKRGIFLVSQNSTFGFGFFTTLDDHLFVLVVVHTKSGKVVWTANRGLLVNNSDRFVFDSSGNASLHRGEGVVWTSNTGRRNGGKVDSMELMESGNLVLLDGERRVLWESFHHPTDTLLPGQEFTEEMALKSFPNKNNLSNFLQIMSGDLVLYAGYRTPQVYWSLKQDSRRTTNNTVTASRVLHSASLESNSWNFYDNERLLLWQFKFSNKTDPNSRWAVILASNGGIGTAKGLAYLHEECEVKIVHCDIKPQNVLLDENFTAKVSDFGLAKLMNREDSGVYTMVRGTRGYLAPEWISNHPISEKSDVYSYGILLLEIIGGRKNYDSEESSERSHFPSFSLKMFEEGKLRDIVDP…	+	+
Lus10034637	MDAPSSMARWFILFPLILALLFHDKGYASSNDSTIHANRSVKDGELIISKAGNFALGFFSPGSSTYRYLGIWYHNKPGQTVVWVANRNTPVNGTSGILANDGYGNLLLHSSTRNQEVPIWSTNVSRTFPCSAQLLDSGNLVLVQQGTASNNTSFVWQSFDHPTDTLLPGMKIGMNLETGLNIFLTSWRSGDDPGIGDFSVKLNPNGSPQFFLYQGINPRWRSLPWPWKIDHRLYNESFFNNEVGMWYSFAPDDASTVLMLVIHNSGTLRAVVWDEAGGIWKEFHAVSYQKCDIYGYCGAYGKCDPSFLTECMCLPGYEPKSQSKVLFGGGNGGCVRKRSESSLCGKGEGFVRVRNVKIPDASEAVWVDQGLNKVNCEDECRKNCYCSAYTTANIVGKGT…	MDAPSSMARWFILFPLILALLFHDKGYASSNDSTIHANRSVKDGELIISKAGNFALGFFSPGSSTYRYLGIWYHNKPGQTVVWVANRNTPVNGTSGILANDGYGNLLLHSSTRNQEVPIWSTNVSRTFPCSAQLLDSGNLVLVQQGTASNNTSFVWQSFDHPTDTLLPGMKIGMNLETGLNIFLTSWRSGDDPGIGDFSVKLNPNGSPQFFLYQGINPRWRSLPWPWKIDHRLYNESFFNNEVGMWYSFAPDDASTVLMLVIHNSGTLRAVVWDEAGGIWKEFHAVSYQKCDIYGYCGAYGKCDPSFLTECMCLPGYEPKSQSKVLFGGGNGGCVRKRSESSLCGKGEGFVRVRNVKIPDASEAVWVDQGLNKVNCEDECRKNCYCSAYTTANIVGKGT…	+		+
Lus10034711	MGRAGFALFSLYALFILLITNFPLCSSLTNLTSSSLPLLLNQTVTSTNEVFELGFFAPDSNRLRSFYFAIRFKQTSPQTIVWVANREAAVTEDSARLLVNGDGNLELQDGRRRRIWVRNVSSSIELHRRIPVVLKNHRIEFGGGMEGWELG	MGRAGFALFSLYALFILLITNFPLCSSLTNLTSSSLPLLLNQTVTSTNEVFELGFFAPDSNRLRSFYFAIRFKQTSPQTIVWVANREAAVTEDSARLLVNGDGNLELQDGRRRRIWVRNVSSSIELHRRIPVVLKNHRIEFGGGMEGWELGNGGDGFLKLSRVNVPKEYEFMRVCNSRDCSRQYENNCWCTAYSYVDGIGCLLWWGQYVQLAQSELSDGKRSLARLVIVLPTVLGTLAVAALSLCLIIWKKRRVNTKGDYY	+	+		+
Lus10034815	MVIMIITPLSAALLIFTLYFHLLSSAFAADTITTSQPLLDDGSTLNSSDGIYQMGFFTPQGGTNPNNRYFGIWYREIPVMTVVWVANRNKPVSPAANSSTPPSALLQLTDAKMLLLLDRVNGTTIWSSSPSSSSSSPVVSNPVALLLNSGILVVKPREGEENLDNSIWQSFDCPTDTFLPGMKLGRNLITGLNRRITPWASSEGISPAGWNSEGWSSPRPVSFRGTRGKGANRGMIYLTAQNDNCDRYALCGAYGSCDIESSSSCSCIEGFVPKDQKEWDTVDWSSGCVRKTQMNFFGDGFVKNSGIKIPQTGNSSWFNVTMTLEECKEACAKNCSCTAYSNLDTQKGRSGCLIWFTDFLNIIALYDNDKDLYIRMPASDIDQSGLL	MVIMIITPLSAALLIFTLYFHLLSSAFAADTITTSQPLLDDGSTLNSSDGIYQMGFFTPQGGTNPNNRYFGIWYREIPVMTVVWVANRNKPVSPAANSSTPPSALLQLTDAKMLLLLDRVNGTTIWSSSPSSSSSSPVVSNPVALLLNSGILVVKPREGEENLDNSIWQSFDCPTDTFLPGMKLGRNLITGLNRRITPWASSEGISPAGWNSEGWSSPRPVSFRGTRGKGANRGMIYLTAQNDNCDRYALCGAYGSCDIESSSSCSCIEGFVPKDQKEWDTVDWSSGCVRKTQMNFFGDGFVKNSGIKIPQTGNSSWFNVTMTLEECKEACAKNCSCTAYSNLDTQKGRSGCLIWFTDFLNIIALYDNDKDLYIRMPASDIDQSGLL	+	+
Lus10035879	MARTIWPVWVGNRNPPLNDKTGYLVIGSDGNLKVVNVGGDRIADVSRAVVSSPTTAGLMDSGNLVPQELNPNGTVKREVCVGNMHLGFDFDVMAALWT	MLFPFMFLQQKGLTIMIHILPGLFDKLFPTTCLNFVYITILFQRTERADVVEGCSESPNEGAATVIASSSSSSSSSLLWHWNYVPCSQTVKETLLQGQELKDGYHLVSTFGVFVLGFFTAPHSHHRYLGIWHRNPDNNRVINRNRGSYYSMARTIWPVWVGNRNPPLNDKTGYLVIGSDGNLKVVNVGGDRIADVSRAVVSSPTTAGLMDSGNLVPQELNPNGTVKREVCVGNMHLGFDFDVMAALWT
Lus10036639	MASLVVYYYGHFFIFLFVVATITFSISSSAQTSTTTNTVITLGSTIIAAHPPQSSWLSPSGDFSFGFHPLQETPRRFLLGIVFHKIPERNLVWSANRNDPAHLGSTLTLTLNGQLLLTHSNGTRFFIFNGTSLAGSALMQDDGNLVLLAGDNNSSTSSQVVVWQSFDSPTDTILLGQTLVTGQKLFSNSNGTVDYSVGNYMLEIQIDGNVVMSAYKFADPGYWYTLTAGNPNVSMVFNQTTGFIYVKDTNSNSTLYQITSRIPNPIQDYYHRATINDKGNLQQFVYNKRNGTASGWTVVWEPDFIAREPCLPFNICGVYGFCTSTNNRSVNCECLPGYSPWDPDVPSKGCYPDMVMDYCSPNSSSSSFTIESLDNADFPNGQFADMAMLTPMNAEQCKQ…	MASLVVYYYGHFFIFLFVVATITFSISSSAQTSTTTNTVITLGSTIIAAHPPQSSWLSPSGDFSFGFHPLQETPRRFLLGIVFHKIPERNLVWSANRNDPAHLGSTLTLTLNGQLLLTHSNGTRFFIFNGTSLAGSALMQDDGNLVLLAGDNNSSTSSQVVVWQSFDSPTDTILLGQTLVTGQKLFSNSNGTVDYSVGNYMLEIQIDGNVVMSAYKFADPGYWYTLTAGNPNVSMVFNQTTGFIYVKDTNSNSTLYQITSRIPNPIQDYYHRATINDKGNLQQFVYNKRNGTASGWTVVWEPDFIAREPCLPFNICGVYGFCTSTNNRSVNCECLPGYSPWDPDVPSKGCYPDMVMDYCSPNSSSSSFTIESLDNADFPNGQFADMAMLTPMNAEQCKQ…	+	+	+
Lus10037729	MESLMLFLPVACFLFLPSSSSALTAVTPTQPLIDNNDAQTLQSRDGTFELGFFTPPGAPSKNRYLGIWYRNIAVRKFVWVANREDPSTDNGSSLIIDASKNNTLALVTKDNNTVLWSTSANRDEDFSSATDPVAELLETGNLVLRDRNDENRNNYFWQSFDHPCDTMLQGMKIGWDSKTRLNRQLTAWKSPDDPFPGDFTFGYQMQNNPEAFMRKGLEKLYRGGPWNGLGFGGAPELKNNPIFSYTFVWDEDDAYFTYELKNKSLVSILVLNQTTYTRQAWAWNEVSQSWGMYSSVPRDQCDSYAVCGVYASCAVSNAPICQCLKGFKPKSQEMWDVLDWSRGCVRDKPLDCSEGRSGDGFVKYSGLKLPDATNSWVNKSMTLEECRVKCLMNCSCMAY…	MESLMLFLPVACFLFLPSSSSALTAVTPTQPLIDNNDAQTLQSRDGTFELGFFTPPGAPSKNRYLGIWYRNIAVRKFVWVANREDPSTDNGSSLIIDASKNNTLALVTKDNNTVLWSTSANRDEDFSSATDPVAELLETGNLVLRDRNDENRNNYFWQSFDHPCDTMLQGMKIGWDSKTRLNRQLTAWKSPDDPFPGDFTFGYQMQNNPEAFMRKGLEKLYRGGPWNGLGFGGAPELKNNPIFSYTFVWDEDDAYFTYELKNKSLVSILVLNQTTYTRQAWAWNEVSQSWGMYSSVPRDQCDSYAVCGVYASCAVSNAPICQCLKGFKPKSQEMWDVLDWSRGCVRDKPLDCSEGRSGDGFVKYSGLKLPDATNSWVNKSMTLEECRVKCLMNCSCMAY…	+		+
Lus10037732	MELMSFLPVYFFLLPFSSFALEAVTPTQPLIDSDAQTLQSRDGTFELGFFTPPGAPSKNRYLGIWYRNIADRKVVWVANRESPATNNDSSLIIDTAKNNSLVLVGGYNNNTVLWSISEYERSNRESDALTPKNPVAELLETGNLVLRDQTDVEGNYLWQSFDYPCDTLLPGMKHGWDSKTGLNRRVTSWKSPEDPSAGDFTWGYQVHQENPEAFMWKGSDKVYRGGPWNGVGFSGNPELRENPVFSYRFVWDEDDVYYTFELKNKSLISIVVMNQTSYTRQRLTWSDATQTWRVFTSVPRDECNKYKICGMYATCAISESPICQCLKGFKPKSQEMWDGLDWSHGCVRNKPLECSDDGFVKYSGLKLPDATNSWVNKSMSLGECRVKCLINCSCMAYAS…	MELMSFLPVYFFLLPFSSFALEAVTPTQPLIDSDAQTLQSRDGTFELGFFTPPGAPSKNRYLGIWYRNIADRKVVWVANRESPATNNDSSLIIDTAKNNSLVLVGGYNNNTVLWSISEYERSNRESDALTPKNPVAELLETGNLVLRDQTDVEGNYLWQSFDYPCDTLLPGMKHGWDSKTGLNRRVTSWKSPEDPSAGDFTWGYQVHQENPEAFMWKGSDKVYRGGPWNGVGFSGNPELRENPVFSYRFVWDEDDVYYTFELKNKSLISIVVMNQTSYTRQRLTWSDATQTWRVFTSVPRDECNKYKICGMYATCAISESPICQCLKGFKPKSQEMWDGLDWSHGCVRNKPLECSDDGFVKYSGLKLPDATNSWVNKSMSLGECRVKCLINCSCMAYAS…	+		+
Lus10037736	MESLMLLLLLLPVVYSLLLLPSSSALESVTPTQPLIDNNDPQTIQSRDGTFELGFFTPPGAPSKNRYLGIWYRNIAVRKIVWVANRENPAPDIGCSLIIDASKTNSLALVSSSNNNTVIWSTSDYNTSILIPKNPLAELLETGNLVLRDQKDEYRNNYLWQSFDYPCDTLLPGMKLGWDSVSGLNRQLTAWKSPEDPSAGDFTWGYQVHQDNPEAFMWKGSDKVYRSGPWNGLGFSTAPELRESPVFSYKFIWDEKNVYCVFELKNESLISIIVMNQTSYTRQRLAWNEVSKSWGGVYFRAKGSMRHIRDTWRVCHLRDF	MESLMLLLLLLPVVYSLLLLPSSSALESVTPTQPLIDNNDPQTIQSRDGTFELGFFTPPGAPSKNRYLGIWYRNIAVRKIVWVANRENPAPDIGCSLIIDASKTNSLALVSSSNNNTVIWSTSDYNTSILIPKNPLAELLETGNLVLRDQKDEYRNNYLWQSFDYPCDTLLPGMKLGWDSVSGLNRQLTAWKSPEDPSAGDFTWGYQVHQDNPEAFMWKGSDKVYRSGPWNGLGFSTAPELRESPVFSYKFIWDEKNVYCVFELKNESLISIIVMNQTSYTRQRLAWNEVSKSWGGVYFRAKGSMRHIRDTWRVCHLRDF	+
Lus10037865	MENALTIMLLLAAALMRSCVAPYTIVDTIAPGQSIKDGQTLVSSGESFELGFFSPGTSASRYLGIWYKKIATGTVVWVANRETPILDSSGVLKLSSQGLLYLIQTTTNRTVWSSSSSSNVDKLLANSHQQAAQLLDSGNFVVADAYNNYLYQSFDYPTDTALPGMRLGKNLMTGLDWSITSWKSLNDPAKGEYSLGIDPTGYPQMVVRQGNATIFRVGSWNGIRFTGTRRQQQNSIWEYKFVFDEREVSLQTSLVNKSVPSRLVVNASGATGRLYWKDDKQGWVVYYMLGADQCDQYSKCGVNARCDIDGTTYCKCLDGFRPKSSTDWAVQDWSSGCAAASPLSCRKGEGFVRLEQMKLPDTSRSWFDHSMTLRDCKKKCLRNCSCTAYTSLDASGGGS…	MENALTIMLLLAAALMRSCVAPYTIVDTIAPGQSIKDGQTLVSSGESFELGFFSPGTSASRYLGIWYKKIATGTVVWVANRETPILDSSGVLKLSSQGLLYLIQTTTNRTVWSSSSSSNVDKLLANSHQQAAQLLDSGNFVVADAYNNYLYQSFDYPTDTALPGMRLGKNLMTGLDWSITSWKSLNDPAKGEYSLGIDPTGYPQMVVRQGNATIFRVGSWNGIRFTGTRRQQQNSIWEYKFVFDEREVSLQTSLVNKSVPSRLVVNASGATGRLYWKDDKQGWVVYYMLGADQCDQYSKCGVNARCDIDGTTYCKCLDGFRPKSSTDWAVQDWSSGCAAASPLSCRKGEGFVRLEQMKLPDTSRSWFDHSMTLRDCKKKCLRNCSCTAYTSLDASGGGS…	+		+
Lus10038412	MVSFIVSRFSNPNEDYLTYAASSSFGTERNFSIWRPRHNGDIVDRSTSRLILNADSCVGNSTANGCVRWEGPDCRRQYGGSRMVLRRGGWVNTVPRRVDNNASLGIGDCKDIVGETVDASVPPLVTVTAADLPSGLGISAKILIRMLFSTMSLLEPPLNQVYTLLQRKGIGYEHWLLLQLFSPLSSLVSCGT	coupled with Lus10038413
Lus10038413	MNSTEILLSKNGFFTLGFRRLSNANYLGIWYDNDTNSVFWIANRDSPIPDDSGSLSLNPTDTLKLNYSGGDILRLYSPSSSTTGLIATLEDTGNFSVSSGNTGRQPALWQVSIPRRIPGCQG	MNSTEILLSKNGFFTLGFRRLSNANYLGIWYDNDTNSVFWIANRDSPIPDDSGSLSLNPTDTLKLNYSGGDILRLYSPSSSTTGLIATLEDTGNFSVSSGNTGRQPALWQNFTVDLGMVSFIVSRFSNPNEDYLTYAASSSFGTERNFSIWRPRHNGDIVDRSTSRLILNADSCVGNSTANGCVRWEGPDCRRQYGGSRMVLRRGGWVNTVPRRVDNNASLGIGDCKDIVGETVDASVPPLVTVTAADLPSGLGISAKILIRMLFSTMSLLEPPLNQVYTLLQRKGIGYEHWLLLQLFSPLSSLVSCVRLLDMGELEDGGDHGHNLKIYSITTIMAATDDFSLQNKLGQGGFGPVFKVCLSPLWEASGREEVAVKRPSRSSGQGLVEFRNELILIAKLQ…
Lus10038552	MKLSKLTTFFLFFILFSTPSSAAADTITVNQSIADAQSQTIVSSGGSFQLGFFTPTSSSSSSSSTLRYLGIWYNFSKQSVIWVANRDSPLSDSSGFLRLTSNGTLLLLNSSNAVVWSTNTTITTRKPLQNPVAQLLDSGNLIVTESRNENNNNNYLWQSFDYLSDTILPGLEFGRNLETGRDSYLTSWKSADDPSVGDCTTRLDPNRYPQIFIRRGESIVFRSGPWNGVRFSGMPNLKPNPIYTYEFIYNDKGIYYRYDLTDKSVISRLVLDNQGILQRFTWTTSTKTWNLYLTAQMDNCDRYGLCGPYGSCNINNSPPCGCLTGFEPKSEQDWESGEWTGGCVRRNHSVCGSDVGFQKVAGVKLPDTSKSLFNRSMDLGECKRVCLSDCSCTAYSTLN…	MKLSKLTTFFLFFILFSTPSSAAADTITVNQSIADAQSQTIVSSGGSFQLGFFTPTSSSSSSSSTLRYLGIWYNFSKQSVIWVANRDSPLSDSSGFLRLTSNGTLLLLNSSNAVVWSTNTTITTRKPLQNPVAQLLDSGNLIVTESRNENNNNNYLWQSFDYLSDTILPGLEFGRNLETGRDSYLTSWKSADDPSVGDCTTRLDPNRYPQIFIRRGESIVFRSGPWNGVRFSGMPNLKPNPIYTYEFIYNDKGIYYRYDLTDKSVISRLVLDNQGILQRFTWTTSTKTWNLYLTAQMDNCDRYGLCGPYGSCNINNSPPCGCLTGFEPKSEQDWESGEWTGGCVRRNHSVCGSDVGFQKVAGVKLPDTSKSLFNRSMDLGECKRVCLSDCSCTAYSTLN…	+		+
Lus10038553	MSCASMNGQSSTAFGVVAILLSLLLFTSSPVAAAAVDSINATESLLVGSTLTSSGGSFELGFFSPPNTQNRYLGIWYKKMISSFTVVWVANRNSPLNNSSPVGILTFIDRNNLAVIDNGNGSRSSSSRSILWSTNSSGPASAISPIAQLLETGNFVIRDGSNPEKFLWQSFDFPGDTFLPGMKYGIDLRTGLNRALTSWKTPTDPGVGSYANTMDPSGVPQFFLTRGSFVDFRSGSWNGKQFGGMINLKPNPIYTYEFVSNADEIYYRYELINRSVVSRMVLTSEGNLQRFTWVERTQEWNLYLTAHTDNCDRYELCGPNGICNINNSPACACLTRFVPKFANEWNTADWSNGCGRAVPLDCSPGEGFVMYSGIKIPDTRQSWYNTTMELNECERRCRD…	MSCASMNGQSSTAFGVVAILLSLLLFTSSPVAAAAVDSINATESLLVGSTLTSSGGSFELGFFSPPNTQNRYLGIWYKKMISSFTVVWVANRNSPLNNSSPVGILTFIDRNNLAVIDNGNGSRSSSSRSILWSTNSSGPASAISPIAQLLETGNFVIRDGSNPEKFLWQSFDFPGDTFLPGMKYGIDLRTGLNRALTSWKTPTDPGVGSYANTMDPSGVPQFFLTRGSFVDFRSGSWNGKQFGGMINLKPNPIYTYEFVSNADEIYYRYELINRSVVSRMVLTSEGNLQRFTWVERTQEWNLYLTAHTDNCDRYELCGPNGICNINNSPACACLTRFVPKFANEWNTADWSNGCGRAVPLDCSPGEGFVMYSGIKIPDTRQSWYNTTMELNECERRCRD…	+	+	+
Lus10038554	MAGITVLVCAFIFHFSTTCSAQDTLKPGETLIDGEILASAGGRFELGFFSPLRSRNRFLGIWYKNITPQTVVWVANREAPIAERVGVANITSQGKLTLLDATTQTLVWSSSSSRSPQSPVVELLDSGNLIVKDRKTDNPDNFIWQSFDHPCDTLLPGMKMGKVNGLDKPLISWKSTEDPAKGEYSLEIDARGYPQGYLKKGNRIMFRKVHSWGDLFTRTSVLQQSPTVTYEFVFDKNEAYFKFETTGASAISRYTIYPSGLLQRYSWNDETNSWMVLSTGQVDKCENYALCGAYGTCYIHNSPPCSCLDGFRPKSPADWNLTKWSAGCVRKTPLSCNRNDGFLKYGGMKVPDTSSSLYIRSIHLSECEGLCLNNCSCTAYASSDISNGGSGCLLWFSDL…	MAGITVLVCAFIFHFSTTCSAQDTLKPGETLIDGEILASAGGRFELGFFSPLRSRNRFLGIWYKNITPQTVVWVANREAPIAERVGVANITSQGKLTLLDATTQTLVWSSSSSRSPQSPVVELLDSGNLIVKDRKTDNPDNFIWQSFDHPCDTLLPGMKMGKVNGLDKPLISWKSTEDPAKGEYSLEIDARGYPQGYLKKGNRIMFRKVHSWGDLFTRTSVLQQSPTVTYEFVFDKNEAYFKFETTGASAISRYTIYPSGLLQRYSWNDETNSWMVLSTGQVDKCENYALCGAYGTCYIHNSPPCSCLDGFRPKSPADWNLTKWSAGCVRKTPLSCNRNDGFLKYGGMKVPDTSSSLYIRSIHLSECEGLCLNNCSCTAYASSDISNGGSGCLLWFSDL…	+		+
Lus10038556	MGQLQEDTLVPGQSLSDGQSIISARGSFQLGFYRPENSSSHYLGIWYGVRVPRQTIVWVANRGAPISDTRGVLNFTRDGVLVLSDGGRNNLAVWSSNVTRPPSSSNSNPVAQLLESGNLVVRDANDQNPDNFLWQSFDYISDTLLPGMKLGRNLVTGLNWKMTSWKSDEDPAEGQFSVLMETIGYPQLVVRRDNSTIQFRAGSWNGLRFTGVPALKPSPTFSFDYQYNNQEVFFRFEVPNNSVVSRYGISPSGSLQLQTWINRTGGWLTIATGQGDRCDAYGLCGTYASCYIYSSPACQCMNGFTPTNPSDWNRSEWGEGCVRRTTLACNSSDGFVTLSGIKLPDTSMTWYDETIGLEECGRLCLSNCSCTGYSSLDISNGDSGCLMWLDDFIDIRALS…	MARFGLPLLSLLCLLTFSMGQLQEDTLVPGQSLSDGQSIISARGSFQLGFYRPENSSSHYLGIWYGVRVPRQTIVWVANRGAPISDTRGVLNFTRDGVLVLSDGGRNNLAVWSSNVTRPPSSSNSNPVAQLLESGNLVVRDANDQNPDNFLWQSFDYISDTLLPGMKLGRNLVTGLNWKMTSWKSDEDPAEGQFSVLMETIGYPQLVVRRDNSTIQFRAGSWNGLRFTGVPALKPSPTFSFDYQYNNQEVFFRFEVPNNSVVSRYGISPSGSLQLQTWINRTGGWLTIATGQGDRCDAYGLCGTYASCYIYSSPACQCMNGFTPTNPSDWNRSEWGEGCVRRTTLACNSSDGFVTLSGIKLPDTSMTWYDETIGLEECGRLCLSNCSCTGYSSLDISNG…	+		+
Lus10038557	MDDVLTMLLLAAALMLSSVAPSTVVDTIGPGQSIKDGETLVSSGESFELGFFSPGTSTSRYLGIWYKKIATGTVVWVANRETPILDASGVLKLTPQGLLYLIQTTTNRTVWSSNLDKLVANSHDQPAAQLLDSGNFVVISNSEDAYNSYLYQSFDYPTDTVLPGMRLGKNLLTGLDWSITSWKSLNDPAKGEYSLGIDPTGYPQMVVRQGNDTIFRVGSWNGIRFTGTRRQQQNSIWEYKFVFNEREVSLQTSLVNKSVPSRLVVNASGATGRLYCKDEKQGWVVYYMLGADQCDQYSKCGVNARCDIDGTRYCKCLDGFRPKSPTDWAVQDWSSGCVAASPLSCRKGEGFVRLEQMKLPDTSRSWFNHTMTLHDCKKECLRNCSCTAYASLDVSGGGS…	MDDVLTMLLLAAALMLSSVAPSTVVDTIGPGQSIKDGETLVSSGESFELGFFSPGTSTSRYLGIWYKKIATGTVVWVANRETPILDASGVLKLTPQGLLYLIQTTTNRTVWSSNLDKLVANSHDQPAAQLLDSGNFVVISNSEDAYNSYLYQSFDYPTDTVLPGMRLGKNLLTGLDWSITSWKSLNDPAKGEYSLGIDPTGYPQMVVRQGNDTIFRVGSWNGIRFTGTRRQQQNSIWEYKFVFNEREVSLQTSLVNKSVPSRLVVNASGATGRLYCKDEKQGWVVYYMLGADQCDQYSKCGVNARCDIDGTRYCKCLDGFRPKSPTDWAVQDWSSGCVAASPLSCRKGEGFVRLEQMKLPDTSRSWFNHTMTLHDCKKECLRNCSCTAYASLDVSGGGS…	+		+
Lus10039315	MAASILLSSCTTLFFVLFSAGLIRGSFAAGRIGLGSRLLARDRDQAWISDNGTFAFGFTESYEDPDRFQLAIWFNDLPGDRITVWSPNRSTPVTKNAILELNTGGNLILTDNRTPIWISNSSSMGIESASMEESGNFILFNAVDRPAWQSFSHPSDTLLPNQPLTASLELTSHGGGGNYYSLKMLQQPNSLSLALTYNLPESTGANYSYWTGPDISNVTGQVLAVVDQAGSFGIVYGESSSGAVYVHKNDNDYNGLASATNQSTRSGIGAIRRLILEGNGNLRLYRFDNDVNGSRQWVPEWAAVSNPCEIAGICGDGICNLDRSKTNATCNPLPGDNSHSSSRSGCNSTEFKIAAVQQTSYYFSDEYSVVANYSDVPTVSKCGEACLSDCECVASVYGL…	MAASILLSSCTTLFFVLFSAGLIRGSFAAGRIGLGSRLLARDRDQAWISDNGTFAFGFTESYEDPDRFQLAIWFNDLPGDRITVWSPNRSTPVTKNAILELNTGGNLILTDNRTPIWISNSSSMGIESASMEESGNFILFNAVDRPAWQSFSHPSDTLLPNQPLTASLELTSHGGGGNYYSLKMLQQPNSLSLALTYNLPESTGANYSYWTGPDISNVTGQVLAVVDQAGSFGIVYGESSSGAVYVHKNDNDYNGLASATNQSTRSGIGAIRRLILEGNGNLRLYRFDNDVNGSRQWVPEWAAVSNPCEIAGICGDGICNLDRSKTNATCNPLPGDNSHSSSRSGCNSTEFKIAAVQQTSYYFSDEYSVVANYSDVPTVSKCGEACLSDCECVASVYGL…	+	+	+
Lus10039731_a	MAQLLRLNFPTIVVFTCLLLTTTTRLCLGADRISQNETLTANQTLISSNDRFELGFFNPGNSSSYYLGIWYYQVSIRTVVWVANRESPVPNNSSAELRISGGALALFFNQSQIWSTPTTVSSSSPTEAVLLEDGNFVLRKTDSSEIVWQSFEHPTNIFLPEAKLSRSKITGEHTTVVPWRGNNDPTPGNFSLQLDPNGTDQFVIIKDQSSLYWNSGVWNGRFFTSVPELRTNFSYNFFFIDNENETYFTYSLYNKSSIFHVAITEGGNLQLLSWMEATQRWFLAWSRPKLQCQVQLYCGAFGSCDDESTPTCRCLEGFVPKSSEEYDSNIFYSGCIRRSELQCGRSNNNTDRFIRGYAVRDTVSGSPASRSAANVEECQSVCEDTCSCNAYAFENGRCS…	MAQLLRLNFPTIVVFTCLLLTTTTRLCLGADRISQNETLTANQTLISSNDRFELGFFNPGNSSSYYLGIWYYQVSIRTVVWVANRESPVPNNSSAELRISGGALALFFNQSQIWSTPTTVSSSSPTEAVLLEDGNFVLRKTDSSEIVWQSFEHPTNIFLPEAKLSRSKITGEHTTVVPWRGNNDPTPGNFSLQLDPNGTDQFVIIKDQSSLYWNSGVWNGRFFTSVPELRTNFSYNFFFIDNENETYFTYSLYNKSSIFHVAITEGGNLQLLSWMEATQRWFLAWSRPKLQCQVQLYCGAFGSCDDESTPTCRCLEGFVPKSSEEYDSNIFYSGCIRRSELQCGRSNNNTDRFIRGYAVRDTVSGSPASRSAANVEECQSVCEDTCSCNAYAFENGRCS…	+		+
Lus10039731_b		MAANPWLKFPAIITIFFISFSLKAHFCHGADRITQNQSLSAHQTLISSGSRFELGFFKPGNSSNYYLGIWFHKVSRAVWVANRESPIFNPSSTVLRFSDGNLALFSNESGQVPIWSTNSSTPCTEAVLQDNGNLVLKGGSSDDEILWQSFEHPSDTLLPGAKLGHNKITGRYITMVPWKSEDDPAPGDFTVQLDPNGTNQLVVITNKSTLHWTSGLWNGRFFSSVPEMMWKNIYDFVYIDNENEAYYAYSVLNKSLIFRKSVSKDGNFQVLLWNQNWNLIWSQPRSQCEVRQYCGAFGSCHDGSSPSCYCVEGFVPKSADEYSSNVFYNGCIRKSDVQCGDSRNGTIKKLPLKDKFLQGYAVSDNTSGSPAYRSLRNVQECESTCLDSCSCCAYAYQDD…	+		+
Lus10039732	MLYLLILLCLLCLNKLDPCHGIDRITANQSLTGDETLVSAGGIFELGFFKPGKSEEYYYIGVWYKQVSPRTVIWVWNRYRPVSNRFNSELKISDDGRLVLVEGGSTLVRSTYIRSTSSSFNAVLLDQGNLVVIPTNGSSSSPIWQSFDQPSDTLVPGRKIGFNKITDDEVVLTSWRNRANPTAGPFTLKLGSNRSLEWNMERNFLLGERRIIELNSMNNFVYVDDRNGSYVTLSDHRRNGSLFSRYVLDVGGQIQLLLWLESTQQWVSIWQNPTSKCEMSSYCGAYGSCEEKSSPICHCLDGFVPQSLVDYSSEAFYDGCLRRYPLQCQKPDWFLPHYNVGLPSTPLMISSATSSDDCEAKCLISCSCSAYSYSGNQCSHWDDLLFNLQQLDVPNGKTI…	MLYLLILLCLLCLNKLDPCHGIDRITANQSLTGDETLVSAGGIFELGFFKPGKSEEYYYIGVWYKQVSPRTVIWVWNRYRPVSNRFNSELKISDDGRLVLVEGGSTLVRSTYIRSTSSSFNAVLLDQGNLVVIPTNGSSSSPIWQSFDQPSDTLVPGRKIGFNKITDDEVVLTSWRNRANPTAGPFTLKLGSNRSLEWNMERNFLLGERRIIELNSMNNFVYVDDRNGSYVTLSDHRRNGSLFSRYVLDVGGQIQLLLWLESTQQWVSIWQNPTSKCEMSSYCGAYGSCEEKSSPICHCLDGFVPQSLVDYSSEAFYDGCLRRYPLQCQKPDWFLPHYNVGLPSTPLMISSATSSDDCEAKCLISCSCSAYSYSGNQCSHWDDLLFNLQQLDVPNGKTI…	+		+
Lus10039733	MASHLWLNLPAIIFICLSLKPHFCLGADRIAQNQSLSGDQTLVSAGSKFELGFFKPGTSSNYYLGIWYYQVPSRTVVWVANRESPIFNHSSTELRISGGSLFLLSRFKVPIWSTAASLSSASVEAVLLDDGNLVLRSVVSSSEILWQSFDYQTDTFLPGAKLGRNKITGKYTTLVSSKSIDNPAPGRFSLQIDPNGTNSFAILRQTSSLYWTSGPWNGIIFSLVPDPMRLNFIFNFSFVDNENETYFTYSLYNQSMIARLVMSDGGNIQALILLEIGHQWSLFWSQPRMQCDVEGYCGAVGSCDDRSQPFCHCLEGFVPNSTDEYSSNVFRGGCIRKSNIHCGNASIGMSTDEFLPGYVVKDRSSDSRANNSARNAQECESICLSRCSCTAYAYEGGRC…	MASHLWLNLPAIIFICLSLKPHFCLGADRIAQNQSLSGDQTLVSAGSKFELGFFKPGTSSNYYLGIWYYQVPSRTVVWVANRESPIFNHSSTELRISGGSLFLLSRFKVPIWSTAASLSSASVEAVLLDDGNLVLRSVVSSSEILWQSFDYQTDTFLPGAKLGRNKITGKYTTLVSSKSIDNPAPGRFSLQIDPNGTNSFAILRQTSSLYWTSGPWNGIIFSLVPDPMRLNFIFNFSFVDNENETYFTYSLYNQSMIARLVMSDGGNIQALILLEIGHQWSLFWSQPRMQCDVEGYCGAVGSCDDRSQPFCHCLEGFVPNSTDEYSSNVFRGGCIRKSNIHCGNASIGMSTDEFLPGYVVKDRSSDSRANNSARNAQECESICLSRCSCTAYAYEGGRC…	+		+
Lus10039762	MEALLSMLYLLILLCLLCLNKLRPCHGIDRIAANQSLSGDQTLVSPGGIFELGFFSPRGGEGYYIGIWYKQVSPRTVIWVANRDSPLWEGSSLELKISDDGNLAIFFGGSKTPSWSTDMIPFHPSSSVNAVLLDQGNLVLIPTHGPPSPLWQSFDEPSDTLVPGSKIGFNKITSREVFLTSWREYEGPTPGHFSLKLGSNRSLEWYIPFFAGSKYFSGTRISELNSMNFAYADDQNGRYLTFTQYNRSQIDKIVDEESDRYIQQQYSKHRSKSSNDSLFSRYVVDVKGQFQLLVWLESAQEWLSIWQREPSQCVANVYCGAYAGCTSKSKHFCNCLNGFKPVSWGDYNSVYDRLRSYLSCSRSSPLQCSETDWFSPYYNVGLPINRERTSSARSSDDCK…	MEALLSMLYLLILLCLLCLNKLRPCHGIDRIAANQSLSGDQTLVSPGGIFELGFFSPRGGEGYYIGIWYKQVSPRTVIWVANRDSPLWEGSSLELKISDDGNLAIFFGGSKTPSWSTDMIPFHPSSSVNAVLLDQGNLVLIPTHGPPSPLWQSFDEPSDTLVPGSKIGFNKITSREVFLTSWREYEGPTPGHFSLKLGSNRSLEWYIPFFAGSKYFSGTRISELNSMNFAYADDQNGRYLTFTQYNRSQIDKIVDEESDRYIQQQYSKHRSKSSNDSLFSRYVVDVKGQFQLLVWLESAQEWLSIWQREPSQCVANVYCGAYAGCTSKSKHFCNCLNGFKPVSWGDYNSVYDRLRSYLSCSRSSPLQCSETDWFSPYYNVGLPINRERTSSARSSDDCK…	+	+	+
Lus10039767	MKISQTLTNPLSNVMGGHLWFTIFILLISSDTHLCFGADRIALNQSLTANQTLISAGSRFELGFFKPGNSSNYYLGIWYYRIPVRTVVWVANRESPISDDHLSGVVLKISGGGLILLSKFLKIPIWSTESDPVRASSSSSGGEAVLLDDGNLVLICGDAAGSEILWQWFDNPTDTNLPGAKFGHNKITGKYSKMVSWKSKDDPAPGRFSMQLNPNGSSQFVLIDKDSNNSSSSLYWNSGTWNGRFFNSVPELRANFTYHFVFVENDSESSYTYSLYNKSSIFRVLMSDDGNLQYLFWTEAARKWALTWSQPKGQCEIESYCGAFSSCADESIPTCHCLEGFVPKSNDEYSSNVFYSGCIRKSELKCGSSRNRTKRSSTDDVFIQGYAVRDTASGSPKSR…	MKISQTLTNPLSNVMGGHLWFTIFILLISSDTHLCFGADRIALNQSLTANQTLISAGSRFELGFFKPGNSSNYYLGIWYYRIPVRTVVWVANRESPISDDHLSGVVLKISGGGLILLSKFLKIPIWSTESDPVRASSSSSGGEAVLLDDGNLVLICGDAAGSEILWQWFDNPTDTNLPGAKFGHNKITGKYSKMVSWKSKDDPAPGRFSMQLNPNGSSQFVLIDKDSNNSSSSLYWNSGTWNGRFFNSVPELRANFTYHFVFVENDSESSYTYSLYNKSSIFRVLMSDDGNLQYLFWTEAARKWALTWSQPKGQCEIESYCGAFSSCADESIPTCHCLEGFVPKSNDEYSSNVFYSGCIRKSELKCGSSRNRTKRSSTDDVFIQGYAVRDTASGSPKSR…	+	+	+
Lus10040160	MASSSSLLVLLSFIWFFILNPHFSTANVTLSSSLTADPNFNSVWDSPSGDFAFGFSQLKINSDLFLLAIWFNKIPTRTIVWFANGDNPVPKGSKVELTSSSLALTDPGGQLVWEARSTGTTGTSTISYAALLDTGNLVLVRNTTSEFLWQSFSNPTDTLLPNQTLNLGTSMFAKRTETNYTKGRFALRFSNGSLDLVPVAWPGGSFYNRYYTSGTYSSNPSEAGNRLVFNASAQVYIVKGNGDIAQLLTWDFVTYRQDSYYTVTLGFDGLFTQYSHPKNFNAAFFHTLSGGPCGYNSFCAYQDSNPTCSCRPGYVIANSEDPLDGCIPTYPQGCGLGDDDSKDPKEIYEFRKVSGVDFPLNDYERLQLDSESLCEDSFLNDCACDVAVFDGLRCWKKRL…	MASSSSLLVLLSFIWFFILNPHFSTANVTLSSSLTADPNFNSVWDSPSGDFAFGFSQLKINSDLFLLAIWFNKIPTRTIVWFANGDNPVPKGSKVELTSSSLALTDPGGQLVWEARSTGTTGTSTISYAALLDTGNLVLVRNTTSEFLWQSFSNPTDTLLPNQTLNLGTSMFAKRTETNYTKGRFALRFSNGSLDLVPVAWPGGSFYNRYYTSGTYSSNPSEAGNRLVFNASAQVYIVKGNGDIAQLLTWDFVTYRQDSYYTVTLGFDGLFTQYSHPKNFNAAFFHTLSGGPCGYNSFCAYQDSNPTCSCRPGYVIANSEDPLDGCIPTYPQGCGLGDDDSKDPKEIYEFRKVSGVDFPLNDYERLQLDSESLCEDSFLNDCACDVAVFDGLRCWKKRL…	+	+	+
Lus10041679	MKASGTSTGRHLKYRCDTYGQCGVYSICDPNNVNMFECTCLPGYEPRTPGTWRLRDGSGGCVRKRLEETSSFCQPGEGFLRVVDIKIPDTSSAVWVSRSMSQVACEEACRRNCSCSAYSIKSIEGKQSGCLAWYGELNDTVVFKDSGDDLFVRVDARELADNMRKFSGDVEVKVKLAILLYHLLLQSCLPCRYLAISGSGGGNGRKGQLSNGQEVAVKRLSKSSGQGIQELKNEVLWIARLQHRNLVKLLGCCIEDDEQILVYEYVPNKSLDSFIFDETKRPLLDWGTRFNILVGIARGILYLHQDSKFRIIHRDLKSSNILLDEMMNPKISDFGLAKMFHCEQMQNKTTRVVGTYGYMSPEYAVFGKFSVKSDVFTFGIVLLEVFSGKKINSFSQEVP…	MVVFSSPKAVNFALGFFSPESSSSNRYLGIWYHKVTVQTVVRMANRNTPINGTSGVLSLDEYGSVVLYSSKNDQRAPMWSANASYLTPDTYAAQLLDSGNFVLFQGTQRTIVWQSFDYPTDVALPGMKIGLNLKTGLDSSLTSWRSSNGPGIGDYSFKLDPNGSPQFFLQSSGNHYWRSGPWPWGEASGTSTGRHLKYRCDTYGQCGVYSICDPNNVNMFECTCLPGYEPRTPGTWRLRDGSGGCVRKRLEETSSFCQPGEGFLRVVDIKIPDTSSAVWVSRSMSQVACEEACRRNCSCSAYSIKSIEGKQSGCLAWYGELNDTVVFKDSGDDLFVRVDARELADNMRKFSGDVEVKVKLAILLYHLLLQSCLPCRYLAISGSGGGNGRKGQLSNGQEV…
Lus10041680	MGKDHDQEAVWPTDLDGGDETTSRGSSQYYYTPYNDFLASNDVAAAATTTTTTTNVGCLQELNVVLSPPWINRRCYQDLKRQDDVVVDSSSIPSKLQDSATSLNNVTDSKSKSSLLRDVQHDHPNFLLRLKHRITRVGIELPSVEVRFEDLKVEVEARRPSRALPSLYNFTANFFEDLLSHLHILESRKKKVCILNSLSGILKPSRMALLLGPPSSGKTTFLTALAGQLDPSLKVSGRVTFNGHVMKEFAAERTAAYVGQHDKHIGEMTVRETLAFSARCQGSQFLSGVVKEVLRRERQHSIKADVDDDDIDVFMQAMTSDEGGDQKINVLTGYAIQILGLENCADTIVGNEMRRGISGGQKKRLTIGEMLVGPARVFLMDEISNGLDASTTFNILNSI…	MNQSIRDGNILVSKNGNFGLGFFSPGKSSYRYLGIWHHRVEEKIVVWVANRDEPVEDLSGELLLNQYGELVIHSNSHQQVPAWSTNVSVEVATDSCLAQILDSGNLVLTHGTRGRIVWQSFDHPTNTLLSGMKLGMNLNTGLTWSLSSWRSADDPGTGNFSVQLNPSGSPQFFLYKGKTCYLRTSPWPWRKYPDVYNYTFVIMQQEIYFSFSVHDPSVMVRMVLDDSGTLKRLAWHENDGQWREFWSAPKYRCDLYGHCGHYGMCDPLKVNAFECQCLPGYEPRSPRNWSLRDGSNGCIRKRLGSSSTSSCGVGDGFVKVEYVKLPDSSAAVWVDKIFTKVECERMCLRNCSCTAYASIRNDGKASSCLHWFGKLVDITNREVFDGYDLHVRVDAFELA…			+
Lus10042266	MNESLSGDQTIVSSGAKFVMGFFSPGNSSNHYIGIWYNQIPLQTVVWVANRESPISNRFSSHLRISKGNLVLFNESNLPVWSTNLNSTTASIVEAVLLDKGNLVLLNESTEVLSLDPLWQSFDHPAHIWLPGGKLGFNKITKQNTILTSWKSKDDPAPGPFSVSLDLNGTDQYLILYNSTDFWKSGPWDPVSHIFSLVPEMRALSSPELANVYNYTFVDNEIESYATYTLNSSAFVSRFVMDVGGQIQQLSWILRSSSEWTQYWTQPRVQCEVYGYCGPFGSCTQKSQPFCQCLKGFVPKSEADYRSNVFYGGCRRRTGLECGKNSSQAEDRFVENGEMKLPSDPLTVQSGNAEECKGFCLNNCSCTAYSYSGDNGCLVWFGELLNLEQDVTDGKTIFI…	MFYLFILFSLLHIRCHGLDRITMNESLSGDQTIVSSGAKFVMGFFSPGNSSNHYIGIWYNQIPLQTVVWVANRESPISNRFSSHLRISKGNLVLFNESNLPVWSTNLNSTTASIVEAVLLDKGNLVLLNESTEVLSLDPLWQSFDHPAHIWLPGGKLGFNKITKQNTILTSWKSKDDPAPGPFSVSLDLNGTDQYLILYNSTDFWKSGPWDPVSHIFSLVPEMRALSSPELANVYNYTFVDNEIESYATYTLNSSAFVSRFVMDVGGQIQQLSWILRSSSEWTQYWTQPRVQCEVYGYCGPFGSCTQKSQPFCQCLKGFVPKSEADYRSNVFYGGCRRRTGLECGKNSSQAEDRFVENGEMKLPSDPLTVQSGNAEECKGFCLNNCSCTAYSYSGDNGC…	+		+
Lus10042940	MTRKLPTAIFFLLLLLLVCLNFSSSRAQIIRPNISLGTGITAGTNDTWRSINGDFAFGFFPLGGGGGNDVLYLLGIWFDRTPKPTLVWSANRDSPAPAGSTIRLTFAGQFFLTYANGSVQPIYTGEAAALGFMQDNGNMVLRDGNSEVMWESFGHPTDTILPTQTLASGGKLFSNSRGESDYSTGRFMLEMQVNDGNLVLSTYHFSDPGYWYTLRGFPIKNMSLLFNQTASLQLLNGTHHNIYSLTTNQIRYYSDYYHRVTIGDQGNLEQWAHHKTNNTGWVSIWKAIHEPCTVNGICGPYGMCVSRRNETATCQCIPGYIPRDPNNIAQGCRPETLINYCGGGGNNNTTTMTDNFTVTVIEDADFPFEGPADLTRVRNVDLEGCRRALIEDCYSHAAA…	MTRKLPTAIFFLLLLLLVCLNFSSSRAQIIRPNISLGTGITAGTNDTWRSINGDFAFGFFPLGGGGGNDVLYLLGIWFDRTPKPTLVWSANRDSPAPAGSTIRLTFAGQFFLTYANGSVQPIYTGEAAALGFMQDNGNMVLRDGNSEVMWESFGHPTDTILPTQTLASGGKLFSNSRGESDYSTGRFMLEMQVNDGNLVLSTYHFSDPGYWYTLRGFPIKNMSLLFNQTASLQLLNGTHHNIYSLTTNQIRYYSDYYHRVTIGDQGNLEQWAHHKTNNTGWVSIWKAIHEPCTVNGICGPYGMCVSRRNETATCQCIPGYIPRDPNNIAQGCRPETLINYCGGGGNNNTTTMTDNFTVTVIEDADFPFEGPADLTRVRNVDLEGCRRALIEDCYSHAAA…	+	++	+
Lus10043391	MGFVEKRGIFLVSRNSTFGFGFFTTLDDHLFVLVVVHTKSGKVVWTANRGLLVSNSDKFVFDSSGNASLHRGEAVVWTSNTGGRNGEKVDSMELTESGNLVLLDGERRVLWESFRHPTDTLLPGQEFTEEMALKSFPNKNNLSNFLQIISGDLVLYAGYRTPQVYWSLKQDSRRTTNNTVTGGQIVHSASLVSNSWNFYDSKRLLLWQFKFSNKTDPNSRWAVVLASNGGIGFYNLEIGRSVIAEPTKIPQVSCSVPEPCDRYYVCFFEGWCECPASLTQFGCRPPVASPCNRSDDKADLIFVGEKLDYFSLRFAMPILTKSNLNVCREACLANCSCVVLFFDQARGNCFMFDQLGSLNRALDGSLGYASYMKISTASLRSSNGKNGGKEAGIIAIIAV…	MADCLLLWLCLFCLFLCSVLKTITAVPQQVGAIHPGFEASQMGFVEKRGIFLVSRNSTFGFGFFTTLDDHLFVLVVVHTKSGKVVWTANRGLLVSNSDKFVFDSSGNASLHRGEAVVWTSNTGGRNGEKVDSMELTESGNLVLLDGERRVLWESFRHPTDTLLPGQEFTEEMALKSFPNKNNLSNFLQIISGDLVLYAGYRTPQVYWSLKQDSRRTTNNTVTGGQIVHSASLVSNSWNFYDSKRLLLWQFKFSNKTDPNSRWAVVLASNGGIGFYNLEIGRSVIAEPTKIPQVSCSVPEPCDRYYVCFFEGWCECPASLTQFGCRPPVASPCNRSDDKADLIFVGEKLDYFSLRFAMPILTKSNLNVCREACLANCSCVVLFFDQARGNCFMFDQLGSL…	+	+	+

## Sheet: Legume
Gene ID	AA seq according to Phytozome	AA seq correction using Augustus	SP	TM, N	TM, M	TM, C
Lus10001562	MAASPSTLFCIFLLLLNFADSTNFTYNGFAGENLITDAEAKILPDGLLQLTNHTQLVTGHAFHRQPILFPPNSSLSFSTTFVFAMVPESPNAGGHGIAFTISQATDFTNAVASQHLGLFNSTNMGSASNHVVAVELDAMRSPEFQDINDNHIGIDLNTLISVSPATVSWISDQDGVNRTLRLLSGDRIQIWIRYDDSAKQMNVTVAPFGTPKPNRPLISTDLDLSTYFVESMFVGFSSSTSTVTSAQYILGWSFTKSADSHPPPLDLQSLPVSPRPAKLQKKLGATATAAIIILSILLAGAGIGTYAVQLRRYRELREDWEKEYNPERLSYRDLYRATHGFKEKQVLGSGGFGKVYGGILPTSKIQIAVKRISHDSRQGMKEFVAEIVSIGKLRHRNLV…	MAASPSTLFCIFLLLLNFADSTNFTYNGFAGENLITDAEAKILPDGLLQLTNHTQLVTGHAFHRQPILFPPNSSLSFSTTFVFAMVPESPNAGGHGIAFTISQATDFTNAVASQHLGLFNSTNMGSASNHVVAVELDAMRSPEFQDINDNHIGIDLNTLISVSPATVSWISDQDGVNRTLRLLSGDRIQIWIRYDDSAKQMNVTVAPFGTPKPNRPLISTDLDLSTYFVESMFVGFSSSTSTVTSAQYILGWSFTKSADSHPPPLDLQSLPVSPRPAKLQKKLGATATAAIIILSILLAGAGIGTYAVQLRRYRELREDWEKEYNPERLSYRDLYRATHGFKEKQVLGSGGFGKVYGGILPTSKIQIAVKRISHDSRQGMKEFVAEIVSIGKLRHRNLV…	+		+
Lus10001564	MAPSLLTRLRILILALHLVSAQEGNNQFVYNGFIGSNLTINGMAKIHPNGLLELTNTSKQQIGHAFFPFPIDLNSSSLSFSTTFIFAMVPETPTLGGHGIAFVISPTPHFEGAIATQYLGLFNSTTIGLTSNHVIAVELDTVQNPEFGDINSNHVGIDINNLTSIQSANAAYFTEGEEKELELISGDPIQVWIDYQASNKELNVTLAPIRTSKPDKPLLSTTDLNLDVQDRMYAGFSSSTGSVASHHYILGWSLDLTGSQARDLDISNLPSLPPERNSGNRSSANLKILLPVVITILLITSIALTVYFTRKRYEELHEDWEEQYGPQRFSYRDLHKATKGFNQILGAGGFGKVYKGTLHPSSSSSSSITSNAEIAVKKISHDSRQGMREFVAEIATMGR…	MAPSLLTRLRILILALHLVSAQEGNNQFVYNGFIGSNLTINGMAKIHPNGLLELTNTSKQQIGHAFFPFPIDLNSSSLSFSTTFIFAMVPETPTLGGHGIAFVISPTPHFEGAIATQYLGLFNSTTIGLTSNHVIAVELDTVQNPEFGDINSNHVGIDINNLTSIQSANAAYFTEGEEKELELISGDPIQVWIDYQASNKELNVTLAPIRTSKPDKPLLSTTDLNLDVQDRMYAGFSSSTGSVASHHYILGWSLDLTGSQARDLDISNLPSLPPERNSGNRSSANLKILLPVVITILLITSIALTVYFTRKRYEELHEDWEEQYGPQRFSYRDLHKATKGFNQILGAGGFGKVYKGTLHPSSSSSSSITSNAEIAVKKISHDSRQGMREFVAEIATMGR…	+		+
Lus10003224	MAMFPKLAVFFFLLITSVASSSNDVGFKYNRFPAANLVLDGIAEYTSDNLIRLTNDTVQQEGHAFYPDPVSFKNDPNGTVSSFSTSFVVAIVPQYADLGGHGIAFVISPNRGLPNSLPSQYLGLFNKSNIGNFSNHVFAVELDTIYSSEFGDIDNNHVGIDINGLDSKSAAPAGYYDDSDGQFVNLTFISGKPIQVWVDYDSGGKRINVTLARVNGAKPKKPLISFPQDLSEVLQDEMFIGFSSSTGSFLTHHYVLGWSFKMNGQAEDLTVSPLPKLPRIGERKERSKIVMIGIPVISIALALAIGSGIVYYVRRKRKFAEVLEDWEVDYGPHRFKFKDLYVATKGFRAKEELGRGGFGTVYKGILRKTNNEIAVKRVSHDSRQGMREFVAEIVSIGRL…	MAMFPKLAVFFFLLITSVASSSNDVGFKYNRFPAANLVLDGIAEYTSDNLIRLTNDTVQQEGHAFYPDPVSFKNDPNGTVSSFSTSFVVAIVPQYADLGGHGIAFVISPNRGLPNSLPSQYLGLFNKSNIGNFSNHVFAVELDTIYSSEFGDIDNNHVGIDINGLDSKSAAPAGYYDDSDGQFVNLTFISGKPIQVWVDYDSGGKRINVTLARVNGAKPKKPLISFPQDLSEVLQDEMFIGFSSSTGSFLTHHYVLGWSFKMNGQAEDLTVSPLPKLPRIGERKERSKIVMIGIPVISIALALAIGSGIVYYVRRKRKFAEVLEDWEVDYGPHRFKFKDLYVATKGFRAKEELGRGGFGTVYKGILRKTNNEIAVKRVSHDSRQGMREFVAEIVSIGRL…	+		+
Lus10003574	MRSPEFQDINDNHVGTDLNTLIFVSPAPVSWISDQDGVNRTLRLLSGDRIQVWIRYDDSAKQMNVTVAPFETPKPNRPLISTDLDLSTHFVESMFVGFSSSTSTVIIAQYIVGWSFSKSANSHPPPLDLQSLPVSPRSAKLQKKLGVGIETYAVQLRRYRELREDWEKEYNPERLSYRDLYIATHGFKEKQVLGSGGFGKVIGGSYSRIGRLLTSTYRKC	MLFTGWSLHRKGRRFIYYHLGLFNSTNIDGASNHVVAVELDAMRSPEFQDINDNHVGTDLNTLIFVSPAPVSWISDQDGVNRTLRLLSGDRIQVWIRYDDSAKQMNVTVAPFETPKPNRPLISTDLDLSTHFVESMFVGFSSSTSTVIIAQYIVGWSFSKSANSHPPPLDLQSLPVSPRSAKLQKKLGVGIETYAVQLRRYRELREDWEKEYNPERLSYRDLYIATHGFKEKQVLGSGGFGKVIGGSYSRIGRVLRQFGMSQPIPTMYMLEGEVMFLLGLTQRNEHAWEARVDQYLVQWASRLDHVAASLFLDDPERWHFQDEYMVW
Lus10004166	MSKYSVHPSLFLTIFFFFFFIANFSQVGCFSFNYTYFDDTNRDHFILQKSNVAADAIQVTGDYSGAPITNLHGRILFNRPFRLLTFDTTFVLRIVPRPLPQSIAGEGLAFVLTGDPNIPEDSSGQWLGIVNSKTNGSAQIVAVEFDTRKSYPEDLDDNHVGIDLGSVYSVQQVSLSGIDINLASDTDITVRIQYDGVNLTVFVGNDSSLVITRPIDLSLYLPDEVYVGFTGSTSEYTQLNCIRSWEFNGSEISEGKKRWVWIVVSVVSVIVILVFVSGLVYWKMRYGDDKFDFDPYPTIEEAIQGSSTAPRKFKLKELRKATGNFNSKNKLGKGGFGTVYKGIIENKEIAVKKVSKKTTQGKQEFISEVITIGNLHHRNLVKLIGWAYERKEYLLVYEY…	MSKYSVHPSLFLTIFFFFFFIANFSQVGCFSFNYTYFDDTNRDHFILQKSNVAADAIQVTGDYSGAPITNLHGRILFNRPFRLLTFDTTFVLRIVPRPLPQSIAGEGLAFVLTGDPNIPEDSSGQWLGIVNSKTNGSAQIVAVEFDTRKSYPEDLDDNHVGIDLGSVYSVQQVSLSGIDINLASDTDITVRIQYDGVNLTVFVGNDSSLVITRPIDLSLYLPDEVYVGFTGSTSEYTQLNCIRSWEFNGSEISEGKKRWVWIVVSVVSVIVILVFVSGLVYWKMRYGDDKFDFDPYPTIEEAIQGSSTAPRKFKLKELRKATGNFNSKNKLGKGGFGTVYKGIIENKEIAVKKVSKKTTQGKQEFISEVITIGNLHHRNLVKLIGWAYERKEYLLVYEY…	+	+	+
Lus10004277	MFPLLLFLLIPSIDALSFEKSRFDPIDATMVYEGGASSTVGTVEFNSDTYMCQVGHATYSRKVPIWDPDTRNLADLESRFTFYIDPQGRPTYAAGFAFFLAPPDFHIPPNSAGGFLGLYNLTTSNSARNSIVHVEFDTFPNPEWDPPFQHVGINNNSVFSANSTFWNATLHAGETADVRIAYDSASRNLSVSWKYQDSDTSTINNGTSTSLSYIVDLRDVLPPFVTVGFSASTSNVLERNVLQSWQFRSSLEIKESNSSDRRKIVAIVAPILASAALISALTFVFLWKRRQRMKQRKQKMEEKTWMDMTSINDELERGAGPKRYSYSNLASATNNFSKERKLGEGGFGEVYRGYLNDSGLLVAVKKISRGSKQGRKEYVTEVKVISMLRHRNLVQLIGW…	MFPLLLFLLIPSIDALSFEKSRFDPIDATMVYEGGASSTVGTVEFNSDTYMCQVGHATYSRKVPIWDPDTRNLADLESRFTFYIDPQGRPTYAAGFAFFLAPPDFHIPPNSAGGFLGLYNLTTSNSARNSIVHVEFDTFPNPEWDPPFQHVGINNNSVFSANSTFWNATLHAGETADVRIAYDSASRNLSVSWKYQDSDTSTINNGTSTSLSYIVDLRDVLPPFVTVGFSASTSNVLERNVLQSWQFRSSLEIKESNSSDRRKIVAIVAPILASAALISALTFVFLWKRRQRMKQRKQKMEEKTWMDMTSINDELERGAGPKRYSYSNLASATNNFSKERKLGEGGFGEVYRGYLNDSGLLVAVKKISRGSKQGRKEYVTEVKVISMLRHRNLVQLIGW…	+		+
Lus10004279	MTHHLPIITVATTIFIFITAITLMPSPATAVSFNFTTFSPNTMSDIFFQGDSFASNGALQLTKNAVGESLRSSAGRVTSRQLIPLWDSSTGEVTNFTTHFTFTMKAVNLSENYGDGMTFFLSPANSQIPANSTGGYLALFSRETALNSDKSHQIVAVEFDSSWNSWDPSDDHVGIDVNSIRSVAVQNWSSSIKDGRTANAWINYNSATKNLSVFLTYAENPVYDGNSSSLSFPIDLREFLPEFVTVGFSASTGISTQIHKVIAWDFNSTLEINKPRKKSGLAVGLGIAFGLLFIGFGAFLFWRIRIRGRRNNDDDGGFEMDEDFEKGTGPKRFSYRELSRATGNFSDSGKLGEGGFGGVYKGILSTATGGSDEIAVKRISRTSRQGKKEYISEVRIISR…	MTHHLPIITVATTIFIFITAITLMPSPATAVSFNFTTFSPNTMSDIFFQGDSFASNGALQLTKNAVGESLRSSAGRVTSRQLIPLWDSSTGEVTNFTTHFTFTMKAVNLSENYGDGMTFFLSPANSQIPANSTGGYLALFSRETALNSDKSHQIVAVEFDSSWNSWDPSDDHVGIDVNSIRSVAVQNWSSSIKDGRTANAWINYNSATKNLSVFLTYAENPVYDGNSSSLSFPIDLREFLPEFVTVGFSASTGISTQIHKVIAWDFNSTLEINKPRKKSGLAVGLGIAFGLLFIGFGAFLFWRIRIRGRRNNDDDGGFEMDEDFEKGTGPKRFSYRELSRATGNFSDSGKLGEGGFGGVYKGILSTATGGSDEIAVKRISRTSRQGKKEYISEVRIISR…	+	+	+
Lus10004709	MSPKLQLLILFSSLISTQSDLFFRGFKQSPTTTGNLTLNGASQIETNGLLRLTNTTRRLIGHAFYSSLFRLKTNKKALSFSTAFAFAIVPEYPKLGGHGLAFTISSTPTHLLLPSALPSQYLGLFNLTDVGNLTNHILAVEFDTVQDFEFGDINDNHVGIDLDGLRSNKSVATDFNLKCGKPIQAWIDYDSSKNLLEVRLAPSSDKPKSPILSFHVDLSPFFLDYMFVGFAASTGLLASSHYVLGWSFSINGGEAKSLSLSNLPKLPGSKKGNNGLLILGVSVCGHCNNGCCCCFLPD	MSPKLQLLILFSSLISTQSDLFFRGFKQSPTTTGNLTLNGASQIETNGLLRLTNTTRRLIGHAFYSSLFRLKTNKKALSFSTAFAFAIVPEYPKLGGHGLAFTISSTPTHLLLPSALPSQYLGLFNLTDVGNLTNHILAVEFDTVQDFEFGDINDNHVGIDLDGLRSNKSVATDFNLKCGKPIQAWIDYDSSKNLLEVRLAPSSDKPKSPILSFHVDLSPFFLDYMFVGFAASTGLLASSHYVLGWSFSINGGEAKSLSLSNLPKLPGSKKGNNGLLILGVSMRKNADVIEDWELDVGPHRFNYIELKKATKGFRETELLGFGGFGKVYKGTLPSSSTQVAVKRISHESKQGFREFASEISTIGRLRHRNLVQLIGWCRSRQDLLLVYDFMPNGSLDRY…	+
Lus10004980	MAPSLLTRLRILLLALHLVSAQEGNNQFVYNGFTGSNLTTNGMASIHPNGLLELTNTSKQQIGHAFFPFSIDLNSSSLSFSTTFVFAMVPETPTLGGHGIAFVISPTPHFEGAIATQYLGLFNSTTIGLQSNHVIAVELDTVQNPEFGDINSNHVGIDINNLTSIQSANAAYFTEGEEKELELISGDPIQVWIDYTASNKELNVTLAPVRTSKPEKPLLSTTDLNIDVPDRMYVGFSSSTGSIASHHYILGWSLDLTGSQARDLDISNLPSLPPERNSGNRSSANLKILLPVVITILLITSIALTVYFTRKRYEELHEDWEEQYGPQRFSYRDLHKATKGFNQILGAGGFGKVYKGTLHPSSSSTSFSSSITSDAEIAVKKISHDSRQGMREFVAEIAT…	MAPSLLTRLRILLLALHLVSAQEGNNQFVYNGFTGSNLTTNGMASIHPNGLLELTNTSKQQIGHAFFPFSIDLNSSSLSFSTTFVFAMVPETPTLGGHGIAFVISPTPHFEGAIATQYLGLFNSTTIGLQSNHVIAVELDTVQNPEFGDINSNHVGIDINNLTSIQSANAAYFTEGEEKELELISGDPIQVWIDYTASNKELNVTLAPVRTSKPEKPLLSTTDLNIDVPDRMYVGFSSSTGSIASHHYILGWSLDLTGSQARDLDISNLPSLPPERNSGNRSSANLKILLPVVITILLITSIALTVYFTRKRYEELHEDWEEQYGPQRFSYRDLHKATKGFNQILGAGGFGKVYKGTLHPSSSSTSFSSSITSDAEIAVKKISHDSRQGMREFVAEIAT…	+		+
Lus10004982	MASSSSSSSILLSTFLLLLNFADSTNFTYNGFAGANLITDAEAKILPDGLLQLTNHTQLITGHAFHRQPITFPPNSSLSFSTTFVFAMVPESPSAGGHGIAFTISQATDFTNAVASQHLGLFNSTNMGSASNHVVAVELDAMRSPEFQDINDNHVGIDLNTLISVSPATVSWISDQDGVNRTLRLLSGDRIQIWIRYDDSAKQMNVTVAPFGVPKPNRPLISTDLDLSTYFVESMYVGFSSSTSTVTSAQYILGWSFTKSADSHPPPLDLQSLPVSPRPAKVQKKLGATATAAIIILSILVAGAGIGTYAVQLRRYRELREDWEKEYNPERLSYRDLYRATHGFKEKQVLGSGGFGKVYGGILPTSKIQIAVKRISHDSRQGMKEFVAEIVSIGKLRHR…	MASSSSSSSILLSTFLLLLNFADSTNFTYNGFAGANLITDAEAKILPDGLLQLTNHTQLITGHAFHRQPITFPPNSSLSFSTTFVFAMVPESPSAGGHGIAFTISQATDFTNAVASQHLGLFNSTNMGSASNHVVAVELDAMRSPEFQDINDNHVGIDLNTLISVSPATVSWISDQDGVNRTLRLLSGDRIQIWIRYDDSAKQMNVTVAPFGVPKPNRPLISTDLDLSTYFVESMYVGFSSSTSTVTSAQYILGWSFTKSADSHPPPLDLQSLPVSPRPAKVQKKLGATATAAIIILSILVAGAGIGTYAVQLRRYRELREDWEKEYNPERLSYRDLYRATHGFKEKQVLGSGGFGKVYGGILPTSKIQIAVKRISHDSRQGMKEFVAEIVSIGKLRHR…	+	+	+
Lus10007073	MKYRKENTLTRENYSQQSQSKAATTNECSSQALESSIQAAACLLVYRLPSSIHSEMLPLGNPNHGCSLTNPFLFIITTAILLLCSPPPSSSALKFNFTSFTGDDTNITYEEAFPADNSIQLTRNLLGSTLSSSAGRATYTSPLPLWDPISRNLTDFQTHFVFSIFSQYKDGYGDGFAFFLSPFDSKLPSASPGGTLGLTSSASRAVNASANHFIAVEFDIFSNNY	MKYRKENTLTRENYSQQSQSKAATTNECSSQALESSIQAAACLLVYRLPSSIHSEMLPLGNPNHGCSLTNPFLFIITTAILLLCSPPPSSSALKFNFTSFTGDDTNITYEEAFPADNSIQLTRNLLGSTLSSSAGRATYTSPLPLWDPISRNLTDFQTHFVFSIFSQYKDGYGDGFAFFLSPFDSKLPSASPGGTLGLTSSASRAVNASANHFIAVEFDIFSNNY
Lus10007074	MGGRRSKAWISYDSATRNLSVAVSAFVRDFPIVQRLSHIIDLREFLPERVRIGFSGSTGEQVAIHRIHSWDFVSTLEEAAVGNRTGERSIDQNRGRKRNRVALFSGLAILICFGVVFRKRIVGLIGRNWDDFEMDESMFEKGAGQPSKFSFKELARATDNFNERDNKLGEGGFGKVYKGQIGKLLLAVKRVSSRKSGQGMKEFAAEVKIISRLRHRNLVQLIGWCSEKKELLLVYEFLPNGSLDSHLFQLQKQESWLLNWEIRYKIAKGLASGLLYLHEEWEQCVVHRDIKSSNVMLDSNFNAKLGDFGLARLVDHEKGSQTTLLAGTMGYLAPECVVTGKASRETDVYSFGVVLLEIGMGRRPAVTVNGQEEVVVHLVEWGWDLYGDGTLMIEGPDPK…	MGGRRSKAWISYDSATRNLSVAVSAFVRDFPIVQRLSHIIDLREFLPERVRIGFSGSTGEQVAIHRIHSWDFVSTLEEAAVGNRTGERSIDQNRGRKRNRVALFSGLAILICFGVVFRKRIVGLIGRNWDDFEMDESMFEKGAGQPSKFSFKELARATDNFNERDNKLGEGGFGKVYKGQIGKLLLAVKRVSSRKSGQGMKEFAAEVKIISRLRHRNLVQLIGWCSEKKELLLVYEFLPNGSLDSHLFQLQKQESWLLNWEIRYKIAKGLASGLLYLHEEWEQCVVHRDIKSSNVMLDSNFNAKLGDFGLARLVDHEKGSQTTLLAGTMGYLAPECVVTGKASRETDVYSFGVVLLEIGMGRRPAVTVNGQEEVVVHLVEWGWDLYGDGTLMIEGPDPK…			+
Lus10007076	MVLTLTFLIIAAIFISPFTTTTAAALSFNFTSFTNDNRNITYDQAFPADNSIQLTRNLLTSSDPNITAFGRATYSSALPLWDPISRNLTQFQTHFTFSIFSQFQTGYGDGLAFFLAPKSSNLPPNLTNTSSMGLTQDLQLLNTSANRFVAVEFDIFSNYFDPQVTHVGIDINSMESVVTTPWGADVIGGRNRRAENRRLDYLQPHHQELNRSRNRNCSERFGNSEA	MVLTLTFLIIAAIFISPFTTTTAAALSFNFTSFTNDNRNITYDQAFPADNSIQLTRNLLTSSDPNITAFGRATYSSALPLWDPISRNLTQFQTHFTFSIFSQFQTGYGDGLAFFLAPKSSNLPPNLTNTSSMGLTQDLQLLNTSANRFVAVEFDIFSNYFDPQVTHVGIDINSMESVVTTPWGADVIGGRNRRAENRRLDYLQPHHQELNRSRNRNCSERFGNQSAVHRIHSWEFSSTLEARIVLPRSERKKSRIGLLVGVGIGSVVVCVLCLICVVMYRKRNDDEDDEEQQEINRQLMDEILGKEAGPRKFTFKELAKATNNFSDSENKLGEGGFGGVYRGFINDKNEYIAVKRVSKNSKQGIKEFAAEVKIISRLRHRNLVQLIGWCYDKMELLLVY…	+	+	+
Lus10007077	MASKLSSTLLLIIISTVIIPSPSAGVTFNFTTFKNDNQNITYEEAFPADNAIQLTKNLLDSDLKFSFGRATYRSPLPLWDPVSRNLTDFHTHFTFSIFSQFQTGYGDGLAFFLAPKGSKLPTNLTEGGSMGLTRDLQQLNTTENRFVAVEFDIFRNPWDPDGKHVGIDLDSMASVRNITWGGDIISGRKSEAWIQYDSSAFNLSVVVTGFVGAVMLNQSLSQIVDLRDYLPSEVTFGFSGSTGNQSAIHKVHTWEFKSTLEFSGEKNRGSRKSRAPVFIGSIGMVVGLLVLVSFLILYRKKIFGCRNAKYGGRSRGRCDVDDEEQHKLDRQIMDEVLADGAEGGLRKFTFQELARATNNFNDEGNKLGEGGFGGVYRGYLKDKKDEVAVKRVSKKSRQG…	MASKLSSTLLLIIISTVIIPSPSAGVTFNFTTFKNDNQNITYEEAFPADNAIQLTKNLLDSDLKFSFGRATYRSPLPLWDPVSRNLTDFHTHFTFSIFSQFQTGYGDGLAFFLAPKGSKLPTNLTEGGSMGLTRDLQQLNTTENRFVAVEFDIFRNPWDPDGKHVGIDLDSMASVRNITWGGDIISGRKSEAWIQYDSSAFNLSVVVTGFVGAVMLNQSLSQIVDLRDYLPSEVTFGFSGSTGNQSAIHKVHTWEFKSTLEFSGEKNRGSRKSRAPVFIGSIGMVVGLLVLVSFLILYRKKIFGCRNAKYGGRSRGRCDVDDEEQHKLDRQIMDEVLADGAEGGLRKFTFQELARATNNFNDEGNKLGEGGFGGVYRGYLKDKKDEVAVKRVSKKSRQG…	+	+	+
Lus10008597	MVIFPKLAVVLLITTSSFLLTSLSSSTDVSFTYNRFPAANLVLDGIAEYTSDNLLRLTNDTVQRQGHAFYPDPVPFKNNDPNGTVSSFSTSFVVAIVPQYPNLGGHGIAFVICPARGLPGSNPSQYLGLFNKSNSGNATNHVFAVELDTILSSEFGDIDNNHVGIDINGLDSRSAASAGYYDDSDGRFLNLTLISGHPIRVWVDYDGRGKRINVTLAPVNYNGKPKNPLISFLQDLSGILQEKMFIGFSSSTGSVLTRHYVLGWSFKMNGQAEGLTISPLPKLPGFRDPNERLKIVVLGRPVIMVGIPVLVVALVLMVTLGIVYSVKRRRKFAEVLEDWEVDYGPHRFKFKDLYVATKGFRPKEELGRGGFGTVYKGVLRKTKNEIAVKRVSHDSRQGM…	MVIFPKLAVVLLITTSSFLLTSLSSSTDVSFTYNRFPAANLVLDGIAEYTSDNLLRLTNDTVQRQGHAFYPDPVPFKNNDPNGTVSSFSTSFVVAIVPQYPNLGGHGIAFVICPARGLPGSNPSQYLGLFNKSNSGNATNHVFAVELDTILSSEFGDIDNNHVGIDINGLDSRSAASAGYYDDSDGRFLNLTLISGHPIRVWVDYDGRGKRINVTLAPVNYNGKPKNPLISFLQDLSGILQEKMFIGFSSSTGSVLTRHYVLGWSFKMNGQAEGLTISPLPKLPGFRDPNERLKIVVLGRPVIMVGIPVLVVALVLMVTLGIVYSVKRRRKFAEVLEDWEVDYGPHRFKFKDLYVATKGFRPKEELGRGGFGTVYKGVLRKTKNEIAVKRVSHDSRQGM…	+		+
Lus10009423	MAGSNPPCYSQNGLHLSNPPKHFPSLLPPFPPLSSQPPVNGSPPAAPPAYSSLRHRRRSQILHFLLLILAGASSISLTTSQQQPQIITENRRLGSPFTPADYSTLAVVDPATISNGALQVTPDSAGNFTLSNRSGRILFNQTYKLWDEDDGSAGAGAGHRTASFNTSFLINIFRLTNASLPGEGLAFLIAPDLELPAGSSGQYLGLTNRESDGNSSNQILAVELDTFKQDFDPDANHLGLDVHSVRSLKTASLRDHGIQLAPAVTRFYLVWIQYDGRRKRIEVYMAENGTAKPETPILEADDLDLKGIVNQYSYFGFAASTGNNTQLNCVLSWNLTVELLDPEEVGAVAGDDSSGSGVKIGVGIGVSAFVLILGGSMAAGWWWWRRKKAAEANPKLTGA…	MLLDRTSNPPKHFPSLLPPFPPLSSQPPVNGSPPAAPPAYSSLRHRRRSQILHFLLLILAGASSISLTTSQQQPQIITENRRLGSPFTPADYSTLAVVDPATISNGALQVTPDSAGNFTLSNRSGRILFNQTYKLWDEDDGSAGAGAGHRTASFNTSFLINIFRLTNASLPGEGLAFLIAPDLELPAGSSGQYLGLTNRESDGNSSNQILAVELDTFKQDFDPDANHLGLDVHSVRSLKTASLRDHGIQLAPAVTRFYLVWIQYDGRRKRIEVYMAENGTAKPETPILEADDLDLKGIVNQYSYFGFAASTGNNTQLNCVLSWNLTVELLDPEEVGAVAGDDSSGSGVKIGVGIGVSAFVLILGGSMAAGWWWWRRKKAAEANPKLTGALKSLPGMPRE…	+
Lus10010867	MATFFALTLILFIIFFFLQTPASSQLTKDSLFFPGFKNAATNFTLAGASQIQPDGILRLTNDTNRIMGHAFYASPFRFKNSTDGTKVASFSTTFALTIVPEYPKLGGHGLAFTISSSQHLKALPSQYLGLFNATDLLGNISTARTFAVEFDTVQDFEFGDINDNHIGIDIDSLRSNASVSAAYYPDDDDGTKKDLNLKCGKPIQVWIDYDSVGNLLNVTVSPTSTKPKRPILSFPVDLSPVFEEFMFVGFSASTGLLASSHYILGWSFKLNGEAQRLDLSSLPWLSNSNNKSNQSLIIGISIASALITICILSFVLVYLVRKKLRNSEDKIEDWELGIGPQRYSYSELKRATHNFSEKELLGSGGFGQVYKGIIPESKIQVAVKRISDESKQGLREFVS…	MATFFALTLILFIIFFFLQTPASSQLTKDSLFFPGFKNAATNFTLAGASQIQPDGILRLTNDTNRIMGHAFYASPFRFKNSTDGTKVASFSTTFALTIVPEYPKLGGHGLAFTISSSQHLKALPSQYLGLFNATDLLGNISTARTFAVEFDTVQDFEFGDINDNHIGIDIDSLRSNASVSAAYYPDDDDGTKKDLNLKCGKPIQVWIDYDSVGNLLNVTVSPTSTKPKRPILSFPVDLSPVFEEFMFVGFSASTGLLASSHYILGWSFKLNGEAQRLDLSSLPWLSNSNNKSNQSLIIGISIASALITICILSFVLVYLVRKKLRNSEDKIEDWELGIGPQRYSYSELKRATHNFSEKELLGSGGFGQVYKGIIPESKIQVAVKRISDESKQGLREFVS…	+	+	++
Lus10012509	MAAEPNKNLFLLCLVIFITILATTTAQPSDGAQFTFNGFNGSDGDILLDSGGTSILKPSGALRLTSTANKHAIGRAFHRRPIQFPSATATSFSTTFVFAITPPASGKGGFGLAFVLSAATEFPGAAADHYLGLFNSNSDADPSNQIFAVEFDTVNGVNDPVDTDGNHVGINVNSMDSNATKPASYIDENGRDQEVVLQSGDPIQAWVEYDAVSKSVNVTLSPAGKQKPTSPLLNFAIDLTTIVKETMYVGFSASTGDKASSHYILGWSFGNPAPPLNSTQLPPTPASEGENPKFKPSTAGGASDSEIIGIGGFGSVYRATFPNSDILLAVKKITRNSIQGIREFAAEIESLGRLRHKNLVNLQGWCKHKNDLLLIYDYIPNGSLDFFLYRRPNGVILLW…	MAAEPNKNLFLLCLVIFITILATTTAQPSDGAQFTFNGFNGSDGDILLDSGGTSILKPSGALRLTSTANKHAIGRAFHRRPIQFPSATATSFSTTFVFAITPPASGKGGFGLAFVLSAATEFPGAAADHYLGLFNSNSDADPSNQIFAVEFDTVNGVNDPVDTDGNHVGINVNSMDSNATKPASYIDENGRDQEVVLQSGDPIQAWVEYDAVSKSVNVTLSPAGKQKPTSPLLNFAIDLTTIVKETMYVGFSASTGDKASSHYILGWSFGNPAPPLNSTQLPPTPASEGENPKFKPSTAGGASDSEIIGIGGFGSVYRATFPNSDILLAVKKITRNSIQGIREFAAEIESLGRLRHKNLVNLQGWCKHKNDLLLIYDYIPNGSLDFFLYRRPNGVILLW…	+	+
Lus10014037	MPRRRRHHPPLIVLLLLLQLLAYPPPCLGVDFLFNSFNASRPGVSLIPDARVDSSVIRLTNDTNQYSLGRVFYPIRIPIVRSSNSSSNSSTVLSSFSTSFVFSVLPEIATSPGFGLAFVLSNWSNPPNALASQYFGLFTNATVSFQAPLLAVEFDTGQNPEFNDPDGNHIGIDLNNIESVKTETAGYYNSSGGFVPVEMRTGQNIHAWIEFDGPSFEINVTVAPVGIPRPSLPTLTYRDPSIANYVSAEMFVGFSASKTTWVEAQRILSWSFSDTGEARDLNTTNLPVFRFPSTASNSISQGAIAGITIGFAAFVAVCALGFYWFWRTNKNKQGEEEEEEVEDWEHEYWPHRFSYDELTQATNQFSKDLLLGSGGFGKVYKGTLANGTEIAVKCVNHDS…	MPRRRRHHPPLIVLLLLLQLLAYPPPCLGVDFLFNSFNASRPGVSLIPDARVDSSVIRLTNDTNQYSLGRVFYPIRIPIVRSSNSSSNSSTVLSSFSTSFVFSVLPEIATSPGFGLAFVLSNWSNPPNALASQYFGLFTNATVSFQAPLLAVEFDTGQNPEFNDPDGNHIGIDLNNIESVKTETAGYYNSSGGFVPVEMRTGQNIHAWIEFDGPSFEINVTVAPVGIPRPSLPTLTYRDPSIANYVSAEMFVGFSASKTTWVEAQRILSWSFSDTGEARDLNTTNLPVFRFPSTASNSISQGAIAGITIGFAAFVAVCALGFYWFWRTNKNKQGEEEEEEVEDWEHEYWPHRFSYDELTQATNQFSKDLLLGSGGFGKVYKGTLANGTEIAVKCVNHDS…	+	+	+
Lus10014648	MDSFISFSLFLLISFFFFTKSNSQQQQPAAASLSFNFTTFPAATCTSDIRLSGNATCLDSSLIITDNGTWSTGHAVYSRPFTLWTNSSSALLVADFTTDFVFSIDAGRNDSHGDGLAFYLSNLDYQIPSGRTGGAMGLALNNMSLDSSSNPFVAVEFDTFANEWDVPHEEHVGVDVNSAISKKTAAWNGSLLDGRRLDARITYNSVARSLCVYYPGFSNNQLVVSRQELCHDLDLTEHLNESVNVGFSASTGEATEFHRVHSWSFSSNLVVRPVPLQPTGSTPGGRGKDYTAGIAIGVAVGTGSCFAILLLGGLGLFLFWRRNKNNRSGNEFVRVNGARNIPREALDRATNNFSEDEKLGEGGFGAVFRGYVDDLNMFVAVKRILRGAAQGVQEYANEI…	MDSFISFSLFLLISFFFFTKSNSQQQQPAAASLSFNFTTFPAATCTSDIRLSGNATCLDSSLIITDNGTWSTGHAVYSRPFTLWTNSSSALLVADFTTDFVFSIDAGRNDSHGDGLAFYLSNLDYQIPSGRTGGAMGLALNNMSLDSSSNPFVAVEFDTFANEWDVPHEEHVGVDVNSAISKKTAAWNGSLLDGRRLDARITYNSVARSLCVYYPGFSNNQLVVSRQELCHDLDLTEHLNESVNVGFSASTGEATEFHRVHSWSFSSNLVVRPVPLQPTGSTPGGRGKDYTAGIAIGVAVGTGSCFAILLLGGLGLFLFWRRNKNNRSGNEFVRVNGARNIPREALDRATNNFSEDEKLGEGGFGAVFRGYVDDLNMFVAVKRILRGAAQGVQEYANEI…	+		+
Lus10014649	MDVGTSMISIITVFIWSLFISVGETAPLSFNYTNFDKCSDSLEFFETAACGDSGLELTNSDYYVTGQVHYSKPMRLWDASTGNLTTFNTTFSFSMDNFNGSYTCDGIAFFIASINYTMPSINASDGLLGLVDSEHMFNSKANPFVAVEFDTHYNSNCDTLSGGHVGININSIKSVANKMWQSYANRTIMSASVSYKAKNLCAEFTGLDELTVVGQEQTVTVDVPLDTLCYELDLKDYLTEWAVFGFSASTAFRYQTQTLKTWSFYSELDSEGGATLVHSKVKKEEGKKTSKSLTIGLAAGIIGGLAILMLAGTTICSRCNKKTARDYRSDSGCRSPDGFLATRKDRSVTLGSD	MDVGTSMISIITVFIWSLFISVGETAPLSFNYTNFDKCSDSLEFFETAACGDSGLELTNSDYYVTGQVHYSKPMRLWDASTGNLTTFNTTFSFSMDNFNGSYTCDGIAFFIASINYTMPSINASDGLLGLVDSEHMFNSKANPFVAVEFDTHYNSNCDTLSGGHVGININSIKSVANKMWQSYANRTIMSASVSYKAKNLCAEFTGLDELTVVGQEQTVTVDVPLDTLCYELDLKDYLTEWAVFGFSASTAFRYQTQTLKTWSFYSELDSEGGATLVHSKVKKEEGKKTSKSLTIGLAAGIIGGLAILMLAGTTICSRCNKKTARDYRSDSGCRSPDGFLATRKDRSVTLGSD	+	+		+
Lus10014651	MEVRTSMIRIIAVLITSSLFIPTYHTAPLSFNLTNFNKCSDNSIKVFETAACGNSGVQLTSDDFYITGQAHYSKPMRLWKASTGNLTNFNTNFTFSMDNKNSTYTCDGLAFFIASFNYTTPAVNASSDGRFGLVDSSHELNSIGNPFVAVEFDTYYNSEWDTLSDIHVGININSIKSVASKRWRSYSNGTTMSANVSYKAKNLCVEFTGITESTESGEQQQQQQTQLELVDVPGDTLCYEIDLKDYLAEWAVFGFSASTAFRYQSHTLKTWSFYSDLDSEGGPNIVNSGVNKSNTQNGKEEGKKTNKSLVIGLPVGIIGVLVILILVGLVIRSRSNKRPESNPHSDSGRRSPEGFLTARKGRSSVVKGTK	MEVRTSMIRIIAVLITSSLFIPTYHTAPLSFNLTNFNKCSDNSIKVFETAACGNSGVQLTSDDFYITGQAHYSKPMRLWKASTGNLTNFNTNFTFSMDNKNSTYTCDGLAFFIASFNYTTPAVNASSDGRFGLVDSSHELNSIGNPFVAVEFDTYYNSEWDTLSDIHVGININSIKSVASKRWRSYSNGTTMSANVSYKAKNLCVEFTGITESTESGEQQQQQQTQLELVDVPGDTLCYEIDLKDYLAEWAVFGFSASTAFRYQSHTLKTWSFYSDLDSEGGPNIVNSGVNKSNTQNGKEEGKKTNKSLVIGLPVGIIGVLVILILVGLVIRSRSNKRPESNPHSDSGRRSPEGFLTARKGRSSVVKGTK	+	+		+
Lus10014652	MEVRTSMIGIIITVFTSFLFIPICHTAPFSFNLNNFTKCSNNSIKVFESAACGSSGVQLTSDDFYIYGQAHYSKPMRLWDASTGNLTNFNTNFTFSMDNNNASHTCDGLAFFIASFNYTTPAANASDGRLGLVDRNHMLNSTENPFVAVEFDTYYNSYWDTLTNNHVGIDINSVKSVANKRWRNYSNGSIMSASVSYTSKNLCVEFTGITESTEVSQQQAELVDVPGDTLCYELDLKEYLTEWAVFGFSASTAFRYQSHTIKTWSFYSDLDSESGPGIVNSEVNKSNTQTGKKRGKNTNKSLIIGLPVGIISVLGILVAGFVIWAHSNKRSGSDLHSDSGRRSPEGFLTTRRDRSSIVRGTGTR	MEVRTSMIGIIITVFTSFLFIPICHTAPFSFNLNNFTKCSNNSIKVFESAACGSSGVQLTSDDFYIYGQAHYSKPMRLWDASTGNLTNFNTNFTFSMDNNNASHTCDGLAFFIASFNYTTPAANASDGRLGLVDRNHMLNSTENPFVAVEFDTYYNSYWDTLTNNHVGIDINSVKSVANKRWRNYSNGSIMSASVSYTSKNLCVEFTGITESTEVSQQQAELVDVPGDTLCYELDLKEYLTEWAVFGFSASTAFRYQSHTIKTWSFYSDLDSESGPGIVNSEVNKSNTQTGKKRGKNTNKSLIIGLPVGIISVLGILVAGFVIWAHSNKRSGSDLHSDSGRRSPEGFLTTRRDRSSIVRGTGTR	+	+		+
Lus10015313	MNHRRSPITILLLLLLLFFFQQTSAVDFIFNRFNSTANSTTNLLLYGSAAFDSQILTLTNSTTFTIGRALFPQKIRTKPDQNSSHVLPFSTSFIFAMAPYKDTLPGHGLVFLFVPFTGIAGASSSQNLGFLNRTNDNDLNAHVFGVEFDVFANQEFNDIDDNHVGIDLNSLTSRFANPAGYWLDDSGGGSNFKPLKLNSGENYQVWIDYRDGSMNVTMARAGDRRPIRPLLNVSIDLSEVFEEEMYVGFTAATGRLVQSHKILGWSFSNSNFSLSEGLLVTGLPSFVLASDSIVKSKGFVAGVAAGSFVVICIGILIAVWLIMRRKKKKDVEKEEMEDWELEYWPHRISYQEIESATKGFSEENVIGVGGNGKVYKGVLASGGSGEMIAVKRISPENDG…	MNHRRSPITILLLLLLLFFFQQTSAVDFIFNRFNSTANSTTNLLLYGSAAFDSQILTLTNSTTFTIGRALFPQKIRTKPDQNSSHVLPFSTSFIFAMAPYKDTLPGHGLVFLFVPFTGIAGASSSQNLGFLNRTNDNDLNAHVFGVEFDVFANQEFNDIDDNHVGIDLNSLTSRFANPAGYWLDDSGGGSNFKPLKLNSGENYQVWIDYRDGSMNVTMARAGDRRPIRPLLNVSIDLSEVFEEEMYVGFTAATGRLVQSHKILGWSFSNSNFSLSEGLLVTGLPSFVLASDSIVKSKGFVAGVAAGSFVVICIGILIAVWLIMRRKKKKDVEKEEMEDWELEYWPHRISYQEIESATKGFSEENVIGVGGNGKVYKGVLASGGSGEMIAVKRISPENDG…	+	+	++
Lus10016226	MVMSPKRLAVVLLITSVLVSSSSSNDDVGFTHNRFPAKNLVLDGTAEYTSDNLLRLTNNTFQRQGHAFYPRPVTFKNNNPNGTVSSFSTSFVVAIVPRHSNPGGHRMPS	MVMSPKRLAVVLLITSVLVSSSSSNDDVGFTHNRFPAKNLVLDGTAEYTSDNLLRLTNNTFQRQGHAFYPRPDAVVISPARGLPGSPPSQYMGLFNNFNVGNVTNHVFAVELDTISSIEFGDIDNNHVGIDINGRNSKSAAPAGYYDDSDGGNLVNLTLISGEPIQVWVDYDGRGKRINVTLAPGNYNRNPKNPLISFPQDLSGVLQDKMFIGFSSSTGAVLARHYVLGWSFKMNGQAEDLTISPLPNLPRFGEPNEMSKMEIPAISVGIPVISVTLALVVVSGIVLFVRRQRKFAEVLEDWEVDYGPYRFKFKDLYVATKGFRPKEELGRGGFGTVYKGVLRKTKNEIAVKRVSHDTRQGMREFVVEIVSKYWPASSPKFDSEWNKRLGDFGIARLYD…	+		+
Lus10016257	MVATLKLYIEDLKSGRLKFHYGTINKRYLVGEFTEEMMQQANPPLKLAASKSIGIIIFFFVITSCSPVCCLYFNYTNFPDNSTNDFIRTNAYITANTIQITPDFLTNQSGRIFHNHRFRLYNSGGGRRASFDTKFTLQINPKTRPSGEGLAFILTGNTALPVNSSGQWLGIANSIASRFSTKIVAVEFDTRKSYPDDLDDNHAGLDINDVYSIRQESLSAFRINLSSSDVVTARIRYDGYTLMVFVSLPDMRQERLVISHQIDLSDHLPEVVHVGFSGSTSQFVQQNCILSWEFSGSDISSSERGWWVWVVISVSVMGLIVGGAGFIYRGRKLAREMRKVEDEDDDCEDAHPSVEEAIRGSSTAPKKFKLDELRDATDYFDSKNMLGRGGFGTVYKGIL…	MMQQANPPLKLAASKSIGIIIFFFVITSCSPVCCLYFNYTNFPDNSTNDFIRTNAYITANTIQITPDFLTNQSGRIFHNHRFRLYNSGGGRRASFDTKFTLQINPKTRPSGEGLAFILTGNTALPVNSSGQWLGIANSIASRFSTKIVAVEFDTRKSYPDDLDDNHAGLDINDVYSIRQESLSAFRINLSSSDVVTARIRYDGYTLMVFVSLPDMRQERLVISHQIDLSDHLPEVVHVGFSGSTSQFVQQNCILSWEFSGSDISSSERGWWVWVVISVSVMGLIVGGAGFIYRGRKLAREMRKVEDEDDDCEDAHPSVEEAIRGSSTAPKKFKLDELRDATDYFDSKNMLGRGGFGTVYKGILGNGEVVAVKKVSEGTSQGKQEFVAEVTTIGNLRHKN…	+	+	+
Lus10016506	MAFIQFLLLLISTLPFTKPEQFIFSGFNNNGTNNLKLNLDGEAAEIQPTGLLRLTDSSPLQMGHAFYPSPINFPNSSSLSFSTNFIFAMLPQSPNLGGHGLAFFLSPTVDFTQAVASQHLGLFNATTNGVATNHVLAIEFDAMRSPEFQDIDNNHVGVDINSLISIDSAPASFINPPDGKNLTLQMLSGNPIRVWIDYNDTLKLINITIAPVSGLRPERSLLSTNVDLGDVLSESMYVGFSAATSTVTSEHYILGWSFSKGGKAEELDVSKLPKLPPLNKGKRKRVGWMIIVFPVLGLVLLGLVWGSLVCWQRRKLYAEVCEEWEKEYNPQRFTYKNLYLATGGFKEKQFLGVGGFGKVYKGVLPSSGMEVAVKRVNHDSRQGMKEFVAEIISIGRLRH…	MAFIQFLLLLISTLPFTKPEQFIFSGFNNNGTNNLKLNLDGEAAEIQPTGLLRLTDSSPLQMGHAFYPSPINFPNSSSLSFSTNFIFAMLPQSPNLGGHGLAFFLSPTVDFTQAVASQHLGLFNATTNGVATNHVLAIEFDAMRSPEFQDIDNNHVGVDINSLISIDSAPASFINPPDGKNLTLQMLSGNPIRVWIDYNDTLKLINITIAPVSGLRPERSLLSTNVDLGDVLSESMYVGFSAATSTVTSEHYILGWSFSKGGKAEELDVSKLPKLPPLNKGKRKRVGWMIIVFPVLGLVLLGLVWGSLVCWQRRKLYAEVCEEWEKEYNPQRFTYKNLYLATGGFKEKQFLGVGGFGKVYKGVLPSSGMEVAVKRVNHDSRQGMKEFVAEIISIGRLRH…	+		+
Lus10016507	MAATVRKRFLLHTLLFHFIFAICNSQSPPATQFTFNGFNRANLIFDSQAKILPNGLLQLTNFTELVIGHAFYHQPFKFTPSESLSFSTTFVFAMVPQSANTGGHGIAFTISPTTDFSQAVASQHLGLFNSTNLGNSSNHVVAVELDAMRSPEFQDIDDNHVGVDLNTLISTVSATVSYVSDQDGRNRTLRLLSGDRMQVWIRYDDSNKRMNITVAPFGVSKPRRPLISTPIDLSSYLVESMYVGFSSSTSTVTSEQYILGWSFSKGEREAPSLDLRSLPVSPRPKKQSEKLGTVATIVLIMLAISLTGIAIAAYILRLRRYRELTEDWEKEYNPQRLCYKDLYRATHGFKEKEVLGSGGFGKVYRGILPTSKIEVAVKRISHDSRQGMKEFVAEIVSMG…	MAATVRKRFLLHTLLFHFIFAICNSQSPPATQFTFNGFNRANLIFDSQAKILPNGLLQLTNFTELVIGHAFYHQPFKFTPSESLSFSTTFVFAMVPQSANTGGHGIAFTISPTTDFSQAVASQHLGLFNSTNLGNSSNHVVAVELDAMRSPEFQDIDDNHVGVDLNTLISTVSATVSYVSDQDGRNRTLRLLSGDRMQVWIRYDDSNKRMNITVAPFGVSKPRRPLISTPIDLSSYLVESMYVGFSSSTSTVTSEQYILGWSFSKGEREAPSLDLRSLPVSPRPKKQSEKLGTVATIVLIMLAISLTGIAIAAYILRLRRYRELTEDWEKEYNPQRLCYKDLYRATHGFKEKEVLGSGGFGKVYRGILPTSKIEVAVKRISHDSRQGMKEFVAEIVSMG…	+		+
Lus10016620	MASVEKLLVQIFEKNKLIIEQVKKQSDLFDQHLASKCILDGISPPPWLFCTSFSSVLSDSNVLKKEELISELLLTRSQPGSIYPNSHDSLHEKPSDHVLNEVPPNHLEGDGHDVNNAPNTVDRSALSQLPTTDSPCALNQVLEQDSSVTSPQECRDTQGPDNFADQSQSLVRIERSKSRQRALETRSYSILAKRRANDEPEPGVCTSQYEAISTKSKLKVTESLKKGHNNDNCNFGTGTRTPCLSSSPMNELFSVSKCSDIAKVDGLTDTNGKLMDQSYYANPMSATANPTATVDAVCAAEEAYGGDCSINEVGSAIHSDRVTNSRHSSIRTGLVKDTSEVVTCIHNVAEDCRSEQSTKKSSKDAYNENSLHGWIKPSSVISNHSHAHPNSQATDVKSI…	MQTVQVLMEFSATSKEFGIPRAKSDYCIASAQGQIIRTKLDPTPRFPHHYSVFSIIHFFLSNPLLFSSLPFKLQIFNSHRRSRFNASIRLIPSPLPHHHIRCRRVTSSAAAGAANYTFDFDFPSLAVRNLTLLGDSYFRDGVVGLTREVTVPTSSSGSVIYNNPIPFSDSDSPPSAASFSSRFTFSVANVNPSSFGDGLAFFLSRDNQTMGRPGGYLGLVNASLLTKNKFVAVEFDTRVDPHFGDPNENHVGLDIDSLISVKTADPLTQGIDLKSGDPITAWVDYDVGDLNNPTAAAAILQVFLSYSSTSKPQDPLLSVDVDLSDYLKGDMYVGFSGSTEGSTELHSIHNWSFNMTRQGLSPSSLRPRSTIPHNVSESSIIITSPDIPSSSNPKNKNHK…		+	+
Lus10016833	MIFDGGAARSDPGIIRLTNAEHSNEVSRVTYADKIPLWDSATGNLSDFTTHFSFSVAAKNEGRGGQKLKQQLPCGISFFLAPIGFPVPANSAGGWMGLYNFTYRVNSLPNQVVHVEFDSFVNPEWDPPFYHVGINNNSISSSAFSPWEIDSDRLSGNHTITVEISYTANTHNLTVFWTNDSASDSLSYVIDLREVLPEWVMVGFTATTNQIQGYQDLLWWDFSSNLEMMSERDNNDNGRKITTLLLTAILAVPLGFAAAVKLIAVGLSRRRKSKEEIEGVSLLSINLEFSKGAGPRWIPYKDLVSATNDFSTKLGEGGFGGVYKGVLKGLPIAVKKFSRRSSQGIQEYITEVKVISRLRHRNLVKLVGWCHERGEFVLVYEFMPNGSLDSHLFGNVVVL…	MEPPLLFTIILLFHICIAISSSAVKFNKPSFKDPNDTTMIFDGGAARSDPGIIRLTNAEHSNEVSRVTYADKIPLWDSATGNLSDFTTHFSFSVAAKNEGRGGQKLKQQLPCGISFFLAPIGFPVPANSAGGWMGLYNFTYRVNSLPNQVVHVEFDSFVNPEWDPPFYHVGINNNSISSSAFSPWEIDSDRLSGNHTITVEISYTANTHNLTVFWTNDSASDSLSYVIDLREVLPEWVMVGFTATTNQIQGYQDLLWWDFSSNLEMMSERDNNDNGRKITTLLLTAILAVPLGFAAAVKLIAVGLSRRRKSKEEIEGVSLLSINLEFSKGAGPRWIPYKDLVSATNDFSTKLGEGGFGGVYKGVLKGLPIAVKKFSRRSSQGIQEYITEVKVISRLRHR…	+	+	+
Lus10016836	MAENKVDSKSSTKRKQSPGHKGGKDGTATKKPKFGSSNANDKKAKQPFNPKQGKSSHSGAGQQTTQPLSKRDLRIQAKELADARKMKRKRHYSLEQELARLWEKMRKRNIGKEERSKLISEAIQKMQGKIPEIATSHVSSRVLQTCVKYCSQTERDVVFSELRPHFLNFACNPYAVHLVKKMLDSASKKQVADFIASLRGHVASLLRHMVGSVVVEHVYQAGNASQKQELLLELYSTELQLFKDLSSIKETRLLDVISKLKLQKPAVSRHMISVIQPILEKGIVDHSIIHRVITEYFCVADKSSAADILQQLSGALLVRMIHTKDGSRIGVLCVKHGSAKERKKIVKGMKSHIVKIALDQCGSVVLACILSTVDDTKIMTKIVVRELQSCLKDLIVDKN…	MAPPLPYTLILLLHLCISSSAVKFHKPSFNDPNDDTIIFEGGAARSDPGIIRLTNAHHRNEVSRVTYADKIPLWDSATGNLSDFTTHFSFSVAPKKWAKLKQLPCGISFFLAPFGFPVPTNSAGGYMGLYNFTYRVYSPANQVVHVEFDSFVNPAWDPPFFHVGINNNSIASSAFSPWEIDSDPLSGNHTVTVEINYTASTHNLTVSWMNDSASDSLSYVIDLREVLPEWVTVGFTATTNEIQGNQDLLWWDFSSNLEMSKRDSDNGRKITTLLLTAILAVPLGFAVAIKLIAIGLSRRRISKEEKTIGGVSLLSINVEFSKGAGPRWIPYKDLVSATNEFTIKLGEGGFGGVYKGFLKGLPVAVKKFSRRSSQGIQEYITEVKVISRLRHRNLVKLVG…	+
Lus10017194	MAAISSALLALSLFFYFNLLLADPNTTTPSFSFLKFDKDPNFDSTLSLYGDAKLVGLNTSSSSIQLTHSVSSTGGRVMYKKPIKLLHNNDSSAASFSTYFSFLISPDNGGDGLALVMAPAAEFNATLFVKNTPFGLSLRSTEKNRSRIVAVEYGASKDAKNGSLNDDHVGIDVGGFVSVKVRNVSSVNALLKSGVRLHSWVDYEAGSKRLEVRLSQFGGGGRRKPVDPLLSYPIDLSEMWNDEEVLIGLSSSNGNSSQNCFLYSWSFQLRRFPRWMHSQPLDPNRKDSSLKPVVVVVSSEKKSDCLVWVISALVLGIGCGGLGAFMVMKLCAMFGKRNPVAPEVVDPVEFDYEKVKVMVVLDDDKVLKDGKQ	MAAISSALLALSLFFYFNLLLADPNTTTPSFSFLKFDKDPNFDSTLSLYGDAKLVGLNTSSSSIQLTHSVSSTGGRVMYKKPIKLLHNNDSSAASFSTYFSFLISPDNGGDGLALVMAPAAEFNATLFVKNTPFGLSLRSTEKNRSRIVAVEYGASKDAKNGSLNDDHVGIDVGGFVSVKVRNVSSVNALLKSGVRLHSWVDYEAGSKRLEVRLSQFGGGGRRKPVDPLLSYPIDLSEMWNDEEVLIGLSSSNGNSSQNCFLYSWSFQLRRFPRWMHSQPLDPNRKDSSLKPVVVVVSSEKKSDCLVWVISALVLGIGCGGLGAFMVMKLCAMFGKRNPVAPEVVDPVEFDYEKVKVMVVLDDDKVLKDGKQ*	+	+		+
Lus10018602	MSPKQRNPFFILLLLQIQSFFFTPSSSVDFIYNSNFTSTNILTFGNATLDQSSPSSPSILTITESVPFSLGRAFYPNPIPTTAQEKIRDFHTSFIFSIVPPARPLLPGHGLAFMFSPVAGIRGAISSQHMGLFNLSNDGSPGNRIVAVEFDVFRNQEFNDLNDNHVGVDVNSLTSVFQRRAGVWSDDGEFAELRLNSGENYQVWIDYVGSTINVTMARAGEIRPSRALISESLNLTAVFTGEMFVGFAAATGQLVESHHILGWSFSNDNASIGDALVTTNLPSFLPPDEESLLESKGFVAGIVVGGLSLLLILVVVVVIVLRKRGSTEEEDKEEMEDWEMEYWPHRIDYQVIHEATNGFNEENVIGIGGNGKVYKGRFVDGGGIEVAVKRISMHSQHGT…	MSPKQRNPFFILLLLQIQSFFFTPSSSVDFIYNSNFTSTNILTFGNATLDQSSPSSPSILTITESVPFSLGRAFYPNPIPTTAQEKIRDFHTSFIFSIVPPARPLLPGHGLAFMFSPVAGIRGAISSQHMGLFNLSNDGSPGNRIVAVEFDVFRNQEFNDLNDNHVGVDVNSLTSVFQRRAGVWSDDGEFAELRLNSGENYQVWIDYVGSTINVTMARAGEIRPSRALISESLNLTAVFTGEMFVGFAAATGQLVESHHILGWSFSNDNASIGDALVTTNLPSFLPPDEESLLESKGFVAGIVVGGLSLLLILVVVVVIVLRKRGSTEEEDKEEMEDWEMEYWPHRIDYQVIHEATNGFNEENVIGIGGNGKVYKGRFVDGGGIEVAVKRISMHSQHGT…	+		+
Lus10019234	MTHYLPIITVVTIFIFLPSPATSVSFNFTTFSPNTMNDIFFQGDSFASNGALQLTKNAVGESLRSSAGRVTSRQLIPLWDSSTGEVTNFTTHFTFTMKAVNLSENYGEGMTFFLSPANSEIPANSTGGYLALRRLARLVHPGTRVDPRQEP	MTHYLPIITVVTIFIFLPSPATSVSFNFTTFSPNTMNDIFFQGDSFASNGALQLTKNAVGESLRSSAGRVTSRQLIPLWDSSTGEVTNFTTHFTFTMKAVNLSENYGEGMTFFLSPANSEIPANSTGGSWNSWDPSDDHVGINVNSIRSVAVQNWTSSIKDGRTANAWINYNSATKNLSVFLTYAENPVYDGNSSSVSFPIDLREFLPEFVTVGFSASTGISTQIHKVMAWDFHSTLEIKKPRKKSGLAIGFGVGFGLLFIGFGAFLFWKIRIRRRRNNDDDGGFEMDDEFEKGTGPKRFSYRELSRATGNFSDSGKLGEGGFGGVYKGILSTTTGGSDEIAVKRISRTSRQGKKEYISEVRIISRLRHRNLVQLIGWCHEKNELLLVYEFLPNGSLDH…	+	+	+
Lus10019879	MPRRRRHHPPLIVLLLLLQLFAYPPPCLGVDFLFNSFNASSPGVSLIPDARVDSSVIRLTNDTNQYSLGRVFYPSRIPIVRSSNSSSNSNSTVLSSFSTSFVFSVLPEIATSPGFGLAFVLSNWTDPPNALASQYFGLFTNATVPFQAPLLAVEFDTGQNPEFNDPDGNHIGIDLNNIESVKTETAGYYNSSGGFVPVEMRTGQNIHAWIEFDGPSFEINVTVAPVGIPRPSLPTLTYRDPSIANYVSAEMFVGFSASKTTWVEAQRILSWSFSDTGEARDLNTTNLPVFRLPSTASNSLSPGAIAGITIGCAAFVAVCALGFYWFWRMNKNKGEEEEEEEIEDWEHEYWPHRFSYDELTQATNQFSKDLLLGSGGFGKVYKGTLANGTEIAVKCVNHD…	MPRRRRHHPPLIVLLLLLQLFAYPPPCLGVDFLFNSFNASSPGVSLIPDARVDSSVIRLTNDTNQYSLGRVFYPSRIPIVRSSNSSSNSNSTVLSSFSTSFVFSVLPEIATSPGFGLAFVLSNWTDPPNALASQYFGLFTNATVPFQAPLLAVEFDTGQNPEFNDPDGNHIGIDLNNIESVKTETAGYYNSSGGFVPVEMRTGQNIHAWIEFDGPSFEINVTVAPVGIPRPSLPTLTYRDPSIANYVSAEMFVGFSASKTTWVEAQRILSWSFSDTGEARDLNTTNLPVFRLPSTASNSLSPGAIAGITIGCAAFVAVCALGFYWFWRMNKNKGEEEEEEEIEDWEHEYWPHRFSYDELTQATNQFSKDLLLGSGGFGKVYKGTLANGTEIAVKCVNHD…	+	+	+
Lus10019923	MLPSPPLIALSVFLLCSLTSAATEFDFGTLTLSSLKLIGDAHLNNGSVRLTRDLAVPNSGSGRALYSKPIRFRNPGTRSITSFSTFFSFTVTDLNPSSIGGGLAFLISPIPDAIGAAGGCLGLFSADGLAAGFVAVEFDTLMDVEFKDINGNHVGLDLNSMVSSQVGDLEAVDIDLKSGDLVNAWINYDGSTRVLNVSVSYSSQKPKEPILSASLDLDPYVNDFMYVGFSGSTQGSTEIHSVEWWSFSSLFDSTTPSGGNGSPSPVAAAFPPPPPGITLLNPTADSVKASPPSLPPTAIGSNPQKSSKSSSSCHNQLCKQGPGAVAGVATASAFLVIFAGVLIWIFSKRTKRVKRSSESFASEVIKMPKEFTYKELRSATNCFNSNRIIGHGAFGTVYK…	MLPSPPLIALSVFLLCSLTSAATEFDFGTLTLSSLKLIGDAHLNNGSVRLTRDLAVPNSGSGRALYSKPIRFRNPGTRSITSFSTFFSFTVTDLNPSSIGGGLAFLISPIPDAIGAAGGCLGLFSADGLAAGFVAVEFDTLMDVEFKDINGNHVGLDLNSMVSSQVGDLEAVDIDLKSGDLVNAWINYDGSTRVLNVSVSYSSQKPKEPILSASLDLDPYVNDFMYVGFSGSTQGSTEIHSVEWWSFSSLFDSTTPSGGNGSPSPVAAAFPPPPPGITLLNPTADSVKASPPSLPPTAIGSNPQKSSKSSSSCHNQLCKQGPGAVAGVATASAFLVIFAGVLIWIFSKRTKRVKRSSESFASEVIKMPKEFTYKELRSATNCFNSNRIIGHGAFGTVYK…	+		+
Lus10020446	MFPLSNPNHGCSITNPFLLVITTAILLLGSPPPSSSALEFNFTSFTGDGTNITYEEAFPADNAIQLTRNLLGSTLNSSIGRATYSSPLPLWDPISRNLTDFQTHFVFSIFSQYKDGYGDGFAFFLSPFDSKLPLASQGGTLGLTDGIRALNATVNRFVAVEFDIFSNDFDPLPLGRHLGIDVNSLRSVKTIPWGADVMGGRRSEAWISYDSATRNLSVAVSGFVRDFPIVQRLSHIIDLREFLPEQVRIGFSGSTGDQVAIHRIHSWDFASTLEEAVGNRTGERSSDQNRGRKQNRVALFSGLAGGIAGVLAILICLGFVFRKRIVGLITGKNGDDDHRFEMDESMFEKGAGQPSKFSFKELARATNNFNERENKLGEGGFGKVYKGKIGKLLLAVKRV…	MFPLSNPNHGCSITNPFLLVITTAILLLGSPPPSSSALEFNFTSFTGDGTNITYEEAFPADNAIQLTRNLLGSTLNSSIGRATYSSPLPLWDPISRNLTDFQTHFVFSIFSQYKDGYGDGFAFFLSPFDSKLPLASQGGTLGLTDGIRALNATVNRFVAVEFDIFSNDFDPLPLGRHLGIDVNSLRSVKTIPWGADVMGGRRSEAWISYDSATRNLSVAVSGFVRDFPIVQRLSHIIDLREFLPEQVRIGFSGSTGDQVAIHRIHSWDFASTLEEAVGNRTGERSSDQNRGRKQNRVALFSGLAGGIAGVLAILICLGFVFRKRIVGLITGKNGDDDHRFEMDESMFEKGAGQPSKFSFKELARATNNFNERENKLGEGGFGKVYKGKIGKLLLAVKRV…	+		+
Lus10020452	MATKLSVLLLIIITSIIPQPSAGLTFNFTTFTNDNQNITYEEAFPADNAIQLTKNLLGSDLKFSFGRATYRSPLPLWDPVSRNLTDFHTHFTFSIFSQFQTGYGDGLAFFLAPKGSKLPTNLTEGGSMGLTRDLQQLNTTENQFVAVEFDIFKNPWDPDGKHVGIDLDSMASVRNITWGGDIMNGRKSDAWIQYDSSAFNLSVVVTGFVGDVMLNQSLSQIVDLRDYLPEEVIFGFSGSTGNQSAIHKVHTWEFKSTLEFPGGKYTGSRKSRAPLFIGSTGLAVGLVVLVSFLILYRKKIFGCRNAKYGGHGSGRGRGDVHDDEQHKLDRQIMDEVLADGAEGGLRKFTFQELARATNNFDDEGNKLGEGGFGGVYRGYLKDKKDEVAVKRVSKKSRQG…	MATKLSVLLLIIITSIIPQPSAGLTFNFTTFTNDNQNITYEEAFPADNAIQLTKNLLGSDLKFSFGRATYRSPLPLWDPVSRNLTDFHTHFTFSIFSQFQTGYGDGLAFFLAPKGSKLPTNLTEGGSMGLTRDLQQLNTTENQFVAVEFDIFKNPWDPDGKHVGIDLDSMASVRNITWGGDIMNGRKSDAWIQYDSSAFNLSVVVTGFVGDVMLNQSLSQIVDLRDYLPEEVIFGFSGSTGNQSAIHKVHTWEFKSTLEFPGGKYTGSRKSRAPLFIGSTGLAVGLVVLVSFLILYRKKIFGCRNAKYGGHGSGRGRGDVHDDEQHKLDRQIMDEVLADGAEGGLRKFTFQELARATNNFDDEGNKLGEGGFGGVYRGYLKDKKDEVAVKRVSKKSRQG…	+	+	+
Lus10020456	MDHHHPLFLLFTLLCLSTAAATNFTYSSFSANDPNITVLNATTKGPNLGHDSILLTSSQIFNTIFNASGRAFYSFPIQLYDPSNNLTTNFTTYFEFQIFFPNQDNVNATSGGGFAFFLTSQNRSSVVPRGSAGGMLGLFDRTDNGNDSNQIVAVEFDTFRDPWDPSSNHVGINVNSVVSIANRTWNSTLVSNDIYGATISYDGGSNLLTVFLKDPDIPNDFGSLRFSQRVNLREFLPERVMIGFSASTGSAVAIQNIRSWNFTSTLADIPVAGEGGQNGGGGGGGGNDGGGGFQSWMVGLIAGVLLGASVALYMVRRKKLQKQREKAEAEDDDEDDDDDDSMDGDIGWGSTGPKKFSYKELVFATDNFSEEGKLGQGGFGGVYKGYLKDLEAEVAVKKV…	MDHHHPLFLLFTLLCLSTAAATNFTYSSFSANDPNITVLNATTKGPNLGHDSILLTSSQIFNTIFNASGRAFYSFPIQLYDPSNNLTTNFTTYFEFQIFFPNQDNVNATSGGGFAFFLTSQNRSSVVPRGSAGGMLGLFDRTDNGNDSNQIVAVEFDTFRDPWDPSSNHVGINVNSVVSIANRTWNSTLVSNDIYGATISYDGGSNLLTVFLKDPDIPNDFGSLRFSQRVNLREFLPERVMIGFSASTGSAVAIQNIRSWNFTSTLADIPVAGEGGQNGGGGGGGGNDGGGGFQSWMVGLIAGVLLGASVALYMVRRKKLQKQREKAEAEDDDEDDDDDDSMDGDIGWGSTGPKKFSYKELVFATDNFSEEGKLGQGGFGGVYKGYLKDLEAEVAVKKV…	+	+	+
Lus10021060	MAADAIQVTEDHSGAPITNLHGRILFDRPIRLLTFDTTFVLRISPRPLPESIPGEGLAFVLTGDPNMPDDSSGQWLGIVNSNTNGSAQIVAVEFDTRKSYPEDLDDNHVGIDLGSVYSVQQVSLSGIDINLASDTDITVRIQYDGDNLTVLFEESSSPVITRPIDLSLYLPEEVYVGFTGSTSEYTQLNCIRSWEFIGSEIPEGKKIWVWIVVSVVSVIVILIFVSGLVCWKMRYGDDKFDFDPYPTIEEAIQGSSTAPRKFKLKELRKATGNFNSKNKLGKGGFGTVYKGIIENKEIAVKKVSKKTTQGKQEFISEVITIGNLHHRNLVKLIGWAYERKEYLLVYEYMPNGSLDHFVFHGDKLETGNNNGPSSNLMSWGVRLRVISGAAQALEYLHNG…	MSKSNVNPSLFLAIFFFFTASFSQVGCFSFNYTYFNNTNRDHFILQKSNMAADAIQVTEDHSGAPITNLHGRILFDRPIRLLTFDTTFVLRISPRPLPESIPGEGLAFVLTGDPNMPDDSSGQWLGIVNSNTNGSAQIVAVEFDTRKSYPEDLDDNHVGIDLGSVYSVQQVSLSGIDINLASDTDITVRIQYDGDNLTVLFEESSSPVITRPIDLSLYLPEEVYVGFTGSTSEYTQLNCIRSWEFIGSEIPEGKKIWVWIVVSVVSVIVILIFVSGLVCWKMRYGDDKFDFDPYPTIEEAIQGSSTAPRKFKLKELRKATGNFNSKNKLGKGGFGTVYKGIIENKEIAVKKVSKKTTQGKQEFISEVITIGNLHHRNLVKLIGWAYERKEYLLVYEYMP…	+	+	+
Lus10021117	MAIPSAFLAFSLFCHFNLLLADPSGSNPSFSFHKFDKDPNFDSTLSLYGDAKLVGLNGSSSIQLTHSVSSSGGRVMYKKPIKLKNSNGSSAASFSTYFSFLISPDNGGDGLALVMVPAVEFNATLFVKNSPFGLSLRSTGKNRSRIVAVEYGALKDAKNGSLNDDHVGIDVGGFVSVKVRNVSSINALLKSGVRLHSWVDYEAGSKRLEVRLSQFGGGRRRKPVDPLLSYPIDLSKMWNDEEVLIGLSSSNGNSSQNCFLYSWSFQLRRFPRWMHSQPLDLNRKDSSLKPVVVVSSEKKSDCLLWVISALVLGIGCGGLGAFMVMKLCAMFGKRNPVAPEVVDPVEFDYEKVKVMVVLDDDKVLKDGKQ	MAIPSAFLAFSLFCHFNLLLADPSGSNPSFSFHKFDKDPNFDSTLSLYGDAKLVGLNGSSSIQLTHSVSSSGGRVMYKKPIKLKNSNGSSAASFSTYFSFLISPDNGGDGLALVMVPAVEFNATLFVKNSPFGLSLRSTGKNRSRIVAVEYGALKDAKNGSLNDDHVGIDVGGFVSVKVRNVSSINALLKSGVRLHSWVDYEAGSKRLEVRLSQFGGGRRRKPVDPLLSYPIDLSKMWNDEEVLIGLSSSNGNSSQNCFLYSWSFQLRRFPRWMHSQPLDLNRKDSSLKPVVVVSSEKKSDCLLWVISALVLGIGCGGLGAFMVMKLCAMFGKRNPVAPEVVDPVEFDYEKVKVMVVLDDDKVLKDGKQ	+			+
Lus10022520	MLPSASFLLLFLIITYGAAGAANYTFDFNFPSIAVRNLTLLGDSYFRDGVVGLTREVTVPTSSSGSVIYINPIPFSDPDSPPSAASFSSRFTFSVANVNPSSFGDGLAFFLSRDNQTMGSPGGYLGLVNASLLTKNKFVAVEFDTRVDSHFGDPNENHVGLDIDSLISVKTADPLTQGIDLKSGDPITAWVDYDVGDLNNSTAAAAILQVFLSYSSTSKPQVPLLSVDADLSDYLKGDMYVGFSGSTERSTELHSIHNWSFNMTRQGLPPSPLRPRSAIPHNVSESSIIITSSDIPSSSNPKNKNHKKLGLGLGIAGPSFFCAFLVVFGYISFKKLHRMRSSTGKAVLVTGRPKEFNYRELSSATRGFHSSRIIGKGTFGNVYKAFFVSTGTIAAVKRS…	MLPSASFLLLFLIITYGAAGAANYTFDFNFPSIAVRNLTLLGDSYFRDGVVGLTREVTVPTSSSGSVIYINPIPFSDPDSPPSAASFSSRFTFSVANVNPSSFGDGLAFFLSRDNQTMGSPGGYLGLVNASLLTKNKFVAVEFDTRVDSHFGDPNENHVGLDIDSLISVKTADPLTQGIDLKSGDPITAWVDYDVGDLNNSTAAAAILQVFLSYSSTSKPQVPLLSVDADLSDYLKGDMYVGFSGSTERSTELHSIHNWSFNMTRQGLPPSPLRPRSAIPHNVSESSIIITSSDIPSSSNPKNKNHKKLGLGLGIAGPSFFCAFLVVFGYISFKKLHRMRSSTGKAVLVTGRPKEFNYRELSSATRGFHSSRIIGKGTFGNVYKAFFVSTGTIAAVKRS…	+	+	+
Lus10022662	MAAEPNKKLFLLCLVIFIIISSTTTARPSDGVQFTYNGFNGSDGDILLNSDRTSILKPSGALRLTSTANKHAIGHAFHKQPIRFPNATATSFSTTFVFAITPPASGKGGFGLAFVLSAATEFPGAAADHYLGLFNSTTDSDPSNHIFAVEFDTVNGVNDAVDTDGNHVGINVNSMDSNETRPASYIDENGREQEVVLQSGDPIQAWVEYDAVSKSVNVTLSPAEKQKPTTPLLNFPIDLTTIVKETMYIGFSASTGAKASSHYILGWSFGNPAQPLNSSQLPPTPASEGSENSKLKPSVIALIAALCAVTVALIGFMAFVILHKRVMMRLEVLEDWELECPHRFSYRDLYSATGGFSDSEIIGIGGFGSVYRATFPNSDILLAVKKITRNSIQGIREFA…	MAAEPNKKLFLLCLVIFIIISSTTTARPSDGVQFTYNGFNGSDGDILLNSDRTSILKPSGALRLTSTANKHAIGHAFHKQPIRFPNATATSFSTTFVFAITPPASGKGGFGLAFVLSAATEFPGAAADHYLGLFNSTTDSDPSNHIFAVEFDTVNGVNDAVDTDGNHVGINVNSMDSNETRPASYIDENGREQEVVLQSGDPIQAWVEYDAVSKSVNVTLSPAEKQKPTTPLLNFPIDLTTIVKETMYIGFSASTGAKASSHYILGWSFGNPAQPLNSSQLPPTPASEGSENSKLKPSVIALIAALCAVTVALIGFMAFVILHKRVMMRLEVLEDWELECPHRFSYRDLYSATGGFSDSEIIGIGGFGSVYRATFPNSDILLAVKKITRNSIQGIREFA…	+	+	++
Lus10024365	MATFLTLIIFIIFFLQTPASSQLTKDSIFFPGFKDATTNFTLAGASQIQPNGILRLTNDTNRVMGHAFYASPFRFKNSTPDGKIASFSTNFALTIVPEYPKLGGHGLAFTISSSKHLKALPSQYLGLFNATDLLGNLSTARTFAVEFDTVQDFEFGDINDNHIGIDIDSLRSNASVSAAYYPDDDDDDGTKKDLNLKCGKPIQVWIDYDSVGNLLNVTVSPTSTKPKRPILSFPVDLSPVFEEFMFVGFSASTGLLASSHYILGWSFKLNGESQGLDLSSLPSLSNSNNKSHNSLTIGISIASALIAICILSLVLVYLVRKRIRNSEDRIEDWELGIGPQRYSYSELKRATHNFSEKELLGSGGFGQVYKGIIPESKIQVAVKRISDESKQGLREFVSE…	MATFLTLIIFIIFFLQTPASSQLTKDSIFFPGFKDATTNFTLAGASQIQPNGILRLTNDTNRVMGHAFYASPFRFKNSTPDGKIASFSTNFALTIVPEYPKLGGHGLAFTISSSKHLKALPSQYLGLFNATDLLGNLSTARTFAVEFDTVQDFEFGDINDNHIGIDIDSLRSNASVSAAYYPDDDDDDGTKKDLNLKCGKPIQVWIDYDSVGNLLNVTVSPTSTKPKRPILSFPVDLSPVFEEFMFVGFSASTGLLASSHYILGWSFKLNGESQGLDLSSLPSLSNSNNKSHNSLTIGISIASALIAICILSLVLVYLVRKRIRNSEDRIEDWELGIGPQRYSYSELKRATHNFSEKELLGSGGFGQVYKGIIPESKIQVAVKRISDESKQGLREFVSE…	+		+
Lus10025441	MNHRRLPITILLLLLLLFSEQISAVDFIFNRFNSTANSTTNLLLYGSAAFDSQILTLTNSTTFTIGRALFPQKIRTKPDQNSSHVLPFSTSFIFAMAPYKDTLPGHGLVLLFAPFTGIAGASSSQNLGFLNRTNDNDPNAHIFGVEFDVFANQEFNDIDDNHVGIDLNSLTSRFANPAGYWPDDSGGGSNFKPLKLNSGENYQVWIDYREGSMNVTMAKAGSRRPIRPLLNVSIDLSEVFEEEMYVGFTAATGRLVQSHKILGWSFSNSNFSLSDGLIVTGLPSFVLASDSIVQSKGFVAGIAAGSFVVICIGILIAVWLIRKRRKKNDVEKEEMEDWELEYWPHRISYQEIESATKGFSEENVIGVGGNGKVYKGVLASGGGGELIAVKRISPENDGT…	MNHRRLPITILLLLLLLFSEQISAVDFIFNRFNSTANSTTNLLLYGSAAFDSQILTLTNSTTFTIGRALFPQKIRTKPDQNSSHVLPFSTSFIFAMAPYKDTLPGHGLVLLFAPFTGIAGASSSQNLGFLNRTNDNDPNAHIFGVEFDVFANQEFNDIDDNHVGIDLNSLTSRFANPAGYWPDDSGGGSNFKPLKLNSGENYQVWIDYREGSMNVTMAKAGSRRPIRPLLNVSIDLSEVFEEEMYVGFTAATGRLVQSHKILGWSFSNSNFSLSDGLIVTGLPSFVLASDSIVQSKGFVAGIAAGSFVVICIGILIAVWLIRKRRKKNDVEKEEMEDWELEYWPHRISYQEIESATKGFSEENVIGVGGNGKVYKGVLASGGGGELIAVKRISPENDGT…	+	+	++
Lus10026493	MLPSPPLIALSVFILSSLTTTFISAATEFDFGTLTLSSLKLIGDAHLNNGSVRLTRDLAVPNSGSGRALYSKPIRFRNPGTHSITSFSTFFSFTVTDLNPSSIGGGLAFLISPVPDAIGAAGGCLGLFSADGLAAGFVAVEFDTLMDVEFKDINGNHVGLDLNSMVSSQVGDLEAVDIDLKSGDLVNAWINYDGSTRVLNVSVSYSSQKPKEPILSASLDLDPYVNDFMYVGFSGSTQGSTEIHSVEWWSFSSLFDSTTPSGSNGSPSPVSAAVPPPPPGITLLNPTADSIKAAPPPSLPPTAIGSNQQKSSKSSSSCHNQLCKQGPGAVAGVATASAFLVIFAGVLIWIFSKRTKKVKRSSELFASEVIKMPKEFTYKELRSATNCFNSNRIIGHGAF…	MLPSPPLIALSVFILSSLTTTFISAATEFDFGTLTLSSLKLIGDAHLNNGSVRLTRDLAVPNSGSGRALYSKPIRFRNPGTHSITSFSTFFSFTVTDLNPSSIGGGLAFLISPVPDAIGAAGGCLGLFSADGLAAGFVAVEFDTLMDVEFKDINGNHVGLDLNSMVSSQVGDLEAVDIDLKSGDLVNAWINYDGSTRVLNVSVSYSSQKPKEPILSASLDLDPYVNDFMYVGFSGSTQGSTEIHSVEWWSFSSLFDSTTPSGSNGSPSPVSAAVPPPPPGITLLNPTADSIKAAPPPSLPPTAIGSNQQKSSKSSSSCHNQLCKQGPGAVAGVATASAFLVIFAGVLIWIFSKRTKKVKRSSELFASEVIKMPKEFTYKELRSATNCFNSNRIIGHGAF…	+	+	+
Lus10027340	MNKTPSTRASVVASDASHPASSSLYGTLTGEVTNFTTHFTFTMKAVKLSTGETFFLSPANFQISANSTGGYHTLFTPKTSLNSDKSHQIVAVEFDNIRYSWDPSDDHVGIDVNSIRSGAVPHWEERFNL	MNKTPSTRASVVASDASHPASSSLYGTLTGEVTNFTTHFTFTMKAVKLSTGETFFLSPANFQISANSTGGYHTLFTPKTSLNSDKSHQIVAVEFDNIRYSWDPSDDHVGIDVNSIRSGAVPHWEERFNL
Lus10027751	MAISYFKLLIIFFFHLNLLLAVLADPVTPSFSFTNFDKDPNFGSTLSLYGDAKVFAANGPYSSPPHIQLSSAGGQVMYKKPIKLLQGSSRDFTSFSTYFSFLIPPDSVLSLILVPSVEFNSSVLASNTPFGVGNRLNWTGIIAVEFGALNDAKYGDLEKGRFFSLKLRHYPSAKAMLSSGKRLHAWVDCSSNRLEVRLSESGEVKPVDPLVFAQIGFSRMWSMWSSISDEVMLGLSSSSSSNASESCFLYSWSFQMRSYPHWMHSQPLDPNGFHSELKPMVVNVRRGGDYVVMWVIAALILGVGCGAFGAFMGINLCTMFSNRRPDECSSSCSVVHPMDFEYEKVKVVVVEDTKVFEDHGKQCE	MAISYFKLLIIFFFHLNLLLAVLADPVTPSFSFTNFDKDPNFGSTLSLYGDAKVFAANGPYSSPPHIQLSSAGGQVMYKKPIKLLQGSSRDFTSFSTYFSFLIPPDSVLSLILVPSVEFNSSVLASNTPFGVGNRLNWTGIIAVEFGALNDAKYGDLEKGRFFSLKLRHYPSAKAMLSSGKRLHAWVDCSSNRLEVRLSESGEVKPVDPLVFAQIGFSRMWSMWSSISDEVMLGLSSSSSSNASESCFLYSWSFQMRSYPHWMHSQPLDPNGFHSELKPMVVNVRRGGDYVVMWVIAALILGVGCGAFGAFMGINLCTMFSNRRPDECSSSCSVVHPMDFEYEKVKVVVVEDTKVFEDHGKQCE	+	+		+
Lus10028699	MDLRHRRRRHILHFLLLVLAGASSISLTTSQQQQQIITENHRLGSPFTPADYSTLAVVDPATISNQALQVTPDSAGNFTLSNRSGRILFNQTYKLWDDDGGAGDGHRTASFNTSFLINIFRLTNASLPGEGLAFLIAPDLKLPAASSGQYLGLTNRESDGNSSNQILAVELDTFKQDFDPDANHLGLDVHSVRSVKTASLSDHGIQLAPAITRFYLVWIQYDGRRKRIEVYMAENGTAKPETPILEADDLDLKGIVNQHSYFGFAASTGNNTQLNCVLSWNLTVELLDPEGAGAPAGSGSSGSGVKIGLGIGVSIFVLILGGAMAAGWWWRRKKAAEANPKLTGALKSLPGMPREFDFKDLKKATNNFDEKLKLGQGGFGMVYKGMLPEEHVPVAVKKF…	MDLRHRRRRHILHFLLLVLAGASSISLTTSQQQQQIITENHRLGSPFTPADYSTLAVVDPATISNQALQVTPDSAGNFTLSNRSGRILFNQTYKLWDDDGGAGDGHRTASFNTSFLINIFRLTNASLPGEGLAFLIAPDLKLPAASSGQYLGLTNRESDGNSSNQILAVELDTFKQDFDPDANHLGLDVHSVRSVKTASLSDHGIQLAPAITRFYLVWIQYDGRRKRIEVYMAENGTAKPETPILEADDLDLKGIVNQHSYFGFAASTGNNTQLNCVLSWNLTVELLDPEGAGAPAGSGSSGSGVKIGLGIGVSIFVLILGGAMAAGWWWRRKKAAEANPKLTGALKSLPGMPREFDFKDLKKATNNFDEKLKLGQGGFGMVYKGMLPEEHVPVAVKKF…	+		+
Lus10029290	MMQQANPPLKLAASKSIAIIVVFFFFFITACSPVSCLHFNYTNFPDNLTNDFIRTNAYITANTIQITPDFLTNQSSRIFHNDCFRLYNSGGVGRASFNAKFTLQINPKTRPSEEGLAFILTGNTALPVNSSGQWLGIANSIAIRFSTRIVGVEFGTRKSYPDDLDDNHVWLDINDVYSICQESLSAFRINLSSSDVVTAGIRYDGYTLMVFLGTELEWPVLSHQIDLSDNLPEVVHVGFSGSTSQFAQQNFMGLIVGGFGFEFIYRRRKLAREKHRVEDEDDDYEDAHPSIEEAIRGSSMAPKKFKLDELRDAAEDFDSKNMLGKGGFWTVYKGILQNGEVVAVKKVSEVTSQGK	MMQQANPPLKLAASKSIAIIVVFFFFFITACSPVSCLHFNYTNFPDNLTNDFIRTNAYITANTIQITPDFLTNQSSRIFHNDCFRLYNSGGVGRASFNAKFTLQINPKTRPSEEGLAFILTGNTALPVNSSGQWLGIANSIAIRFSTRIVGVEFGTRKSYPDDLDDNHVWLDINDVYSICQESLSAFRINLSSSDVVTAGIRYDGYTLMVFLGTELEWPVLSHQIDLSDNLPEVVHVGFSGSTSQFAQQNFMGLIVGGFGFEFIYRRRKLAREKHRVEDEDDDYEDAHPSIEEAIRGSSMAPKKFKLDELRDAAEDFDSKNMLGKGGFWTVYKGILQNGEVVAVKKVSEVTSQGKCEYLLVYEYMPNGSLDKLIFAPGSSTPILSWGTRLGIITGVAQA…	+	+
Lus10029315	MDMFPKRLAVVLLITSVLVSSSSSNDDVGFTYNRFPAKNLVLDGTAEYTSDNLLRLTNDTFQGQGHAFYPDSVTFKNNNPNGTVSSFSTSFVVVIVPQYSILGGHGIAFVISPARGLPGSLPSQYMGLFNNSNVGNVTNHVFAVELDTISSIEFGDIDNNHVGIDINGLDSKSVAPAGYYDDSDGGKLVNLTLISGEPIQVWVDYDGRRKRINVTLAPVKHNGKPKNPLISFPQDLSGVLQDKMFIGFSSSTGAALTRHYVLGWSFKMNGQAEDLTISPLPNLPRFREPNESSKMEIPAISVGIPVISVTLALVVVSGVVWFVRRRRKFAEVLEDWEVDYGPHRFKFKDLYVATKGFRSKEELGRGGFGTVYKGVLRKTKNEIAVKRVSHDSRQGMREF…	MDMFPKRLAVVLLITSVLVSSSSSNDDVGFTYNRFPAKNLVLDGTAEYTSDNLLRLTNDTFQGQGHAFYPDSVTFKNNNPNGTVSSFSTSFVVVIVPQYSILGGHGIAFVISPARGLPGSLPSQYMGLFNNSNVGNVTNHVFAVELDTISSIEFGDIDNNHVGIDINGLDSKSVAPAGYYDDSDGGKLVNLTLISGEPIQVWVDYDGRRKRINVTLAPVKHNGKPKNPLISFPQDLSGVLQDKMFIGFSSSTGAALTRHYVLGWSFKMNGQAEDLTISPLPNLPRFREPNESSKMEIPAISVGIPVISVTLALVVVSGVVWFVRRRRKFAEVLEDWEVDYGPHRFKFKDLYVATKGFRSKEELGRGGFGTVYKGVLRKTKNEIAVKRVSHDSRQGMREF…	+		+
Lus10029553	MAFLIFELFFLFFCLLLPLAAPLTFNKSRFDQDDTSILCSGGAAASSGTVKLTNSHYGIEVSRVTYDDDIQLWDSTTGKLSDFTTHFSFSISRDNTRYYPSGIAFFLAPVGFQTPENSAGGYMGLYNYTDRVHPLPPPGKRVVHVEFDYFVNSAWDPPYQHVGINNNSLTSAAFEQWISDPHPGHPIVVEISYSASTHNLTASWDYANSRTWSLWYVIDLSKVLPEKVMMGFTATSNDFSGEQELLSWDFASDLETRESNSLKKKNKKLMGIVALLTGIAITANLTAYCFLKIRKRKLVEKENSMSDDFLRGAGAGPRRFCYSDLVSATNNFSLDWKLGEGGFGSVYKGYITDYFGTLPVAVKRTSKGLRQGVEEYITEVMIISRLRHRNLVQLIGWCH…	MAFLIFELFFLFFCLLLPLAAPLTFNKSRFDQDDTSILCSGGAAASSGTVKLTNSHYGIEVSRVTYDDDIQLWDSTTGKLSDFTTHFSFSISRDNTRYYPSGIAFFLAPVGFQTPENSAGGYMGLYNYTDRVHPLPPPGKRVVHVEFDYFVNSAWDPPYQHVGINNNSLTSAAFEQWISDPHPGHPIVVEISYSASTHNLTASWDYANSRTWSLWYVIDLSKVLPEKVMMGFTATSNDFSGEQELLSWDFASDLETRESNSLKKKNKKLMGIVALLTGIAITANLTAYCFLKIRKRKLVEKENSMSDDFLRGAGAGPRRFCYSDLVSATNNFSLDWKLGEGGFGSVYKGYITDYFGTLPVAVKRTSKGLRQGVEEYITEVMIISRLRHRNLVQLIGWCH…	+	+	+
Lus10029554	MAVTPPPTSLVFFLLFYHLLPPAAPLTFNKSRFDQDDTSIICSGGAAVSSGTIKLTRSHYGMEVSHVTYDGEIPLWDSTTGKLSDFTTHFSFSITADDTRHYPSGIAFFLAPVGFQTPENSAGGYIGLYNNTDRVYLSPPGKRIVHVEFDYWVNPAWDPPYQHVGINNNSLTSAAWEQWISDPPSGHPILVEISYSASTHNLTVSWVYENSRTWILWYVIDLSKVLPELVIMGFSATCNDFSGEQELLSWDFTSDIEIRESSSLKQQQKKKLMSIVALVAGIAIAANLTAYCFLKIWNKKKKKKGKLVEMSMSDEFSRGAVAGPRRFCYSDLVSATNNFSLDWKLGEGGFGSVYKGYITDDFGTLPVAVKRTSKGLRQGVEEYITEVMIISRLRHRNLV…	MAVTPPPTSLVFFLLFYHLLPPAAPLTFNKSRFDQDDTSIICSGGAAVSSGTIKLTRSHYGMEVSHVTYDGEIPLWDSTTGKLSDFTTHFSFSITADDTRHYPSGIAFFLAPVGFQTPENSAGGYIGLYNNTDRVYLSPPGKRIVHVEFDYWVNPAWDPPYQHVGINNNSLTSAAWEQWISDPPSGHPILVEISYSASTHNLTVSWVYENSRTWILWYVIDLSKVLPELVIMGFSATCNDFSGEQELLSWDFTSDIEIRESSSLKQQQKKKLMSIVALVAGIAIAANLTAYCFLKIWNKKKKKKGKLVEMSMSDEFSRGAVAGPRRFCYSDLVSATNNFSLDWKLGEGGFGSVYKGYITDDFGTLPVAVKRTSKGLRQGVEEYITEVMIISRLRHRNLV…	+	+	+
Lus10029555	MSPTLLIFFVLLAIQSAAPFSFKKSRFDPIDTSIVYEGGAYATVGTIEFTSSTYQCQVGHATYSSRVPIWDPETRKLADLESHFTFNIDRWARSSYGAGLAFFMSQPDFHIPPNSAGGFLGLYNLTTSNSARNQIVHVEFDTFPNPEWDPPFQHVGINNNSVYSANYTSWNATLHSGETADVWINYDSATKTLNVSWKYQQAENNSSGIPENNNDTTSLSYIVDLRDSLPPLVKVGFTAATSNLVERNVIQSWEFHSSLEISESNGNSPTKIASIVAPTVASGVVIAVAALAIAFIWRKKKRQRMKQRSKEEMDKLNLTSINNELERGAAGHPRRFSYDELASATSNFSKERKLGEGGFGEVYRGYLNVDPGSFAAIKKIARGSKQGRKEYITEVKVIS…	MSPTLLIFFVLLAIQSAAPFSFKKSRFDPIDTSIVYEGGAYATVGTIEFTSSTYQCQVGHATYSSRVPIWDPETRKLADLESHFTFNIDRWARSSYGAGLAFFMSQPDFHIPPNSAGGFLGLYNLTTSNSARNQIVHVEFDTFPNPEWDPPFQHVGINNNSVYSANYTSWNATLHSGETADVWINYDSATKTLNVSWKYQQAENNSSGIPENNNDTTSLSYIVDLRDSLPPLVKVGFTAATSNLVERNVIQSWEFHSSLEISESNGNSPTKIASIVAPTVASGVVIAVAALAIAFIWRKKKRQRMKQRSKEEMDKLNLTSINNELERGAAGHPRRFSYDELASATSNFSKERKLGEGGFGEVYRGYLNVDPGSFAAIKKIARGSKQGRKEYITEVKVIS…	+		+
Lus10029769	MHYSIFLIFLFFFFCISTNSLPPPSHNLTFYGDAHFRNDGISLTQDHPCHSSSSTFGRALYFRPFRFLDPKTNSTASFSSRFIFSIIQSPLCPPADGLAFLITSSPDSFSLSDGFMGLPGPALNPRDSFVAVEFDTNYDSSLQDPAHGGDHVGVDVNTIVSSAVTSVSGSVDLKSGKEITAWIDYSDSSKSVQVWLSYSQSRPTNPILVAKVDLSDHFKEFMFVGFSASNGQGSAVQFVTHWRFNTYGYPSFNSSMASIDEGNCVVCFPTDDDHDHEQNNSSHGGRNRGKNLALGIGGLAALVVSMILILIVSVRCLLRRRLQWSLSTRRRTLVNSVPSKMSIWEIKSATMGFSRARIVGEGASATVYKGSLPGSSAAVAIKRFNRAGIDCTRNNPFVT…	MHYSIFLIFLFFFFCISTNSLPPPSHNLTFYGDAHFRNDGISLTQDHPCHSSSSTFGRALYFRPFRFLDPKTNSTASFSSRFIFSIIQSPLCPPADGLAFLITSSPDSFSLSDGFMGLPGPALNPRDSFVAVEFDTNYDSSLQDPAHGGDHVGVDVNTIVSSAVTSVSGSVDLKSGKEITAWIDYSDSSKSVQVWLSYSQSRPTNPILVAKVDLSDHFKEFMFVGFSASNGQGSAVQFVTHWRFNTYGYPSFNSSMASIDEGNCVVCFPTDDDHDHEQNNSSHGGRNRGKNLALGIGGLAALVVSMILILIVSVRCLLRRRLQWSLSTRRRTLVNSVPSKMSIWEIKSATMGFSRARIVGEGASATVYKGSLPGSSAAVAIKRFNRAGIDCTRNNPFVT…	+	+	+
Lus10033776	MEVLTSTIITVLTTWSLLIPTCHTAPLSFSYTNFDKCSNNSIKVFESAACGASGVQLTSNDFYTYGQAHYSKPMRLWDASTGNLTSFNTNFTFSMDNYNSSHTCDGLAFFIASLNYTTPAANASDGRLGLVDSNHELNSTGNPFVAVEFDTYYNSKWDTLRDNHVGIDVSSLKAVASKRWRSYANGTTMSASVSYKGKNLCVEFTGITEGGQKQTELVDVPGDTLCYEIDLKDYLTEWAVFGFSASTAFRYQSHTLKKWSFYSDLDSEGGPSIAKTQTRKQEGKKSNMSLIIGLPVIGVLAILILAGLVIWTRSGKKPVSDLRSDSGSRSPDGFLSTRKYHSSTVNGTR	MEVLTSTIITVLTTWSLLIPTCHTAPLSFSYTNFDKCSNNSIKVFESAACGASGVQLTSNDFYTYGQAHYSKPMRLWDASTGNLTSFNTNFTFSMDNYNSSHTCDGLAFFIASLNYTTPAANASDGRLGLVDSNHELNSTGNPFVAVEFDTYYNSKWDTLRDNHVGIDVSSLKAVASKRWRSYANGTTMSASVSYKGKNLCVEFTGITEGGQKQTELVDVPGDTLCYEIDLKDYLTEWAVFGFSASTAFRYQSHTLKKWSFYSDLDSEGGPSIAKTQTRKQEGKKSNMSLIIGLPVIGVLAILILAGLVIWTRSGKKPVSDLRSDSGSRSPDGFLSTRKYHSSTVNGTR	+			+
Lus10033777	MDNNNGNYTCDGLAFFIASFNYTTPAVSASADGRLGLVDSSHEFNSTGNPFVAVEFDTNYNSEWNTLSDIHVGININLIKSVASKRWRSYANGTTMSASVSYKAKNLCVWFRGSPPLSRRHQSH	MDNNNGNYTCDGLAFFIASFNYTTPAVSASADGRLGLVDSSHEFNSTGNPFVAVEFDTNYNSEWNTLSDIHVGININLIKSVASKRWRSYANGTTMSASVSYKAKNLCVWFRGSPPLSRRHQSH
Lus10033778	MIVSIITVFIWSLVISICETAPLSFNYSNFDKCGDSLKFFETAACGHSGVQLTKSHYFQTGQVHYSKPMRLWDASTGNLTNFTTTFSFSMDNDNGTYSCDGIAFFLASINYTTPTVNASHGLLGLVATEHMFNSKGNPFVAVEFDTFYNPCCDSLPRGHVGININSIKSVANKMWRSYANGTIMSATVSYKAKNLCVEFIGRNEKTVAGQEQTVMVDVPGDTLCYELDLKDYLTEWALFGFSGSTGPRYQTQTLRTWSFYSKLDSEDGPNLGKSEVKKEEGKKSSKSVTIGLAAGIIGGLAILILAGTIIYSQCNKKPAHDYRSDSGCRSPDGFLTTRKGRSVTLGKVTR	MIVSIITVFIWSLVISICETAPLSFNYSNFDKCGDSLKFFETAACGHSGVQLTKSHYFQTGQVHYSKPMRLWDASTGNLTNFTTTFSFSMDNDNGTYSCDGIAFFLASINYTTPTVNASHGLLGLVATEHMFNSKGNPFVAVEFDTFYNPCCDSLPRGHVGININSIKSVANKMWRSYANGTIMSATVSYKAKNLCVEFIGRNEKTVAGQEQTVMVDVPGDTLCYELDLKDYLTEWALFGFSGSTGPRYQTQTLRTWSFYSKLDSEDGPNLGKSEVKKEEGKKSSKSVTIGLAAGIIGGLAILILAGTIIYSQCNKKPAHDYRSDSGCRSPDGFLTTRKGRSVTLGKVTR	+			+
Lus10033779	MEVGTSMIVNIITVFTWYLFISICETAPLSLNYTNFDKCGDSLKFFETAACGDSGLELTNSDYSVTGQVHYSKPMRLWDASTGNLTNFTTTFSFSMDNDNGTYSCDGIAFFLASINYTTPTVNASHGLLGLVATEHMFNSKGNPFVAVEFDTFYNPCCDSLPRGHVGININSIKSVANKMWQSYANRTIMSATVSYKAKNLCVEFIGLNEKTAPGKEQTVTIDVHGNTLCYELDLKDYLTEWALFGFSGSTGQKYQTQTLKMWTFYSELDSEGGPSLDKLEGKKSNKSVIIGLAAGIIGGFAILILAGTAIYSRYNKKPTHEYRSDSGCRSPGGFLTTRKGRSVTLGKVTK	MEVGTSMIVNIITVFTWYLFISICETAPLSLNYTNFDKCGDSLKFFETAACGDSGLELTNSDYSVTGQVHYSKPMRLWDASTGNLTNFTTTFSFSMDNDNGTYSCDGIAFFLASINYTTPTVNASHGLLGLVATEHMFNSKGNPFVAVEFDTFYNPCCDSLPRGHVGININSIKSVANKMWQSYANRTIMSATVSYKAKNLCVEFIGLNEKTAPGKEQTVTIDVHGNTLCYELDLKDYLTEWALFGFSGSTGQKYQTQTLKMWTFYSELDSEGGPSLDKLEGKKSNKSVIIGLAAGIIGGFAILILAGTAIYSRYNKKPTHEYRSDSGCRSPGGFLTTRKGRSVTLGKVTK	+	+		+
Lus10033781	MITTIILSTVISFLFISICHAAPLYFNYTDFDQCNDSIRLSGHASCLNSSINLTGFDFYITGQATYSKPMRLWDASTGELANFTTTFTFATDNDNGAWTCDGLAFFIASSNYSSPAVNASSGLLGLVDTKHMFNSSQNPFVAVEFDTYNNAAWDVWNGSSHVGIDVNSIQSVTSKRWKSYADGTTMWAQVSYKAGKLCVEFTGLMEDMTDVPRDTLCYQVDLKDYLTEWAVLGFSASTAFRYQSHTIKSWAFSSDLDNEACSTANYKNKKP	MITTIILSTVISFLFISICHAAPLYFNYTDFDQCNDSIRLSGHASCLNSSINLTGFDFYITGQATYSKPMRLWDASTGELANFTTTFTFATDNDNGAWTCDGLAFFIASSNYSSPAVNASSGLLGLVDTKHMFNSSQNPFVAVEFDTYNNAAWDVWNGSSHVGIDVNSIQSVTSKRWKSYADGTTMWAQVSYKAGKLCVEFTGLMEDMTDVPRDTLCYQVDLKDYLTEWAVLGFSASTAFRYQSHTIKSWAFSSDLDNEACSTANYKNKKP	+	+
Lus10033782	MKIPAEDILRNVYYRHPMVADDSIVWYRLRPCTDEESWKAIYYLVTTFPACNNLELYFEFDGAIDGVGGSGGQSSKIGSPVCEHPSDRSLTFLAVTYLFPRNPTPSNMHIHILLINCASSSSSHSSVMKREKNLEKMATTMITIIISTVISSLCISTCHSAPLSFNYTNFEQCSDSIRLSGRASCLNFINLTSSDFYITGQAKYSKPMRLWDASTGDLANFTTTFTFATDNDNGTWTCDGLAFFIASSNYSTPAVNASDGLFGLVDNKHMYNSTQNPFVAVEFDTYNNPDWDVWNGFSHVGIDVNSIQSVTSKRWRSYANGTTMLAQVSYRAKKLCVEFTGLTEDMTEVPRDTLCYEVDLKDYLSEWAVLGFSASTAFRYQSHTIKSWAFSSDLDTEGG…	MATTMITIIISTVISSLCISTCHSAPLSFNYTNFEQCSDSIRLSGRASCLNFINLTSSDFYITGQAKYSKPMRLWDASTGDLANFTTTFTFATDNDNGTWTCDGLAFFIASSNYSTPAVNASDGLFGLVDNKHMYNSTQNPFVAVEFDTYNNPDWDVWNGFSHVGIDVNSIQSVTSKRWRSYANGTTMLAQVSYRAKKLCVEFTGLTEDMTEVPRDTLCYEVDLKDYLSEWAVLGFSASTAFRYQSHTIKSWAFSSDLDTEGGSTAATEAETQSRSGSNGTKKKKKNNKSLTIGLPVGIIAAFGLLIVGTATSIFSKRRKNNKREQLDLELEAGYDSAGVLLKEAPRNGDKLHPINVGVRFIPAEEVTKAIELLKNTVLGAGGFGAVYKAELGGETVAV…	+		+
Lus10033783	MDSFISSSLFLFISFFLFFTKSNSQRQQPAAASLSFNFTAFPAATCTSDIRLSGNATCLDSSLIITDNGTWSTGHAVYSRPFTLWTNSSSALLVADFTTDFVFSIDAGRNDSHGDGLAFYLSNLDYQIPSGRTGGAMGLALNNMSFDSSSNPFVAVEFDTFANEWDVPHEEHVGVDVNSAISKNSAAWNGSFLDGRRLDARITYNSVARSLCVYYPGFSNNQLVVSRQELCHDLDLTEHLNESVNVGFSASTGEATEFHRVHSWSFSSNLVVRPVPLPPTGSTPAVGGKEYTAGIAIGVAVGTGSCFAILLLGGLGLFLFWRRKRNNISGNEFVRVNGARNVPREALDRATNNFSEDEKLGEGGFGAVFRGYVDDLNMFVAVKRILRGAAQGVQEYANE…	MDSFISSSLFLFISFFLFFTKSNSQRQQPAAASLSFNFTAFPAATCTSDIRLSGNATCLDSSLIITDNGTWSTGHAVYSRPFTLWTNSSSALLVADFTTDFVFSIDAGRNDSHGDGLAFYLSNLDYQIPSGRTGGAMGLALNNMSFDSSSNPFVAVEFDTFANEWDVPHEEHVGVDVNSAISKNSAAWNGSFLDGRRLDARITYNSVARSLCVYYPGFSNNQLVVSRQELCHDLDLTEHLNESVNVGFSASTGEATEFHRVHSWSFSSNLVVRPVPLPPTGSTPAVGGKEYTAGIAIGVAVGTGSCFAILLLGGLGLFLFWRRKRNNISGNEFVRVNGARNVPREALDRATNNFSEDEKLGEGGFGAVFRGYVDDLNMFVAVKRILRGAAQGVQEYANE…	+		+
Lus10035542	MVMSNFKLLPLLFFFHLNLLLADPVTHSFSFTNFDKDPNFDSTLSLYGDAKLFAANGSSSSSPSHIQLSSAGGQVMYKKPIKLLQGSSRDFTSFSTYFSFLISPDSVLSLILVPSLEFNSSVLASNTPFGVGNMLNWTGIIAVEFGALNDAKYGDLEKGRFFSLKLRHYPSAKAMLSSGKRLHAWVDCSSNRLEVRLSESREVKPVDPLVFAQIGFSRMWSMWSSTSDEVMIGLSSSSNASESCFLYSWSFQMRSYPHWMHSQPLDPNGFHSELKPMVVNVRRGGDYVVMWVIAALILGVGCGALGAFMGINLCTMFSNRRPDECSSSCSVVHPVDFEYEKVKVVVVEDTKVFEDHGKQCE	MVMSNFKLLPLLFFFHLNLLLADPVTHSFSFTNFDKDPNFDSTLSLYGDAKLFAANGSSSSSPSHIQLSSAGGQVMYKKPIKLLQGSSRDFTSFSTYFSFLISPDSVLSLILVPSLEFNSSVLASNTPFGVGNMLNWTGIIAVEFGALNDAKYGDLEKGRFFSLKLRHYPSAKAMLSSGKRLHAWVDCSSNRLEVRLSESREVKPVDPLVFAQIGFSRMWSMWSSTSDEVMIGLSSSSNASESCFLYSWSFQMRSYPHWMHSQPLDPNGFHSELKPMVVNVRRGGDYVVMWVIAALILGVGCGALGAFMGINLCTMFSNRRPDECSSSCSVVHPVDFEYEKVKVVVVEDTKVFEDHGKQCE	+			+
Lus10035627	MAMFPKLAVFFFLLVTSVLSSNDVGFTYNRFPAANLVLDGIAEYTSDNLLRLTNDTLQQEGHAYYPDPVSFKNGPNGTVSSFSTSFVVAIIPQYSNLGGHGIAFVISPNRGLPNSLPSQYLGLFNESNIGNFSNHVFAVELDTIYSSEFDDIDNNHVGIDINGLDSKSAAPAGYHDDSDGKFLNLTFISGKPIQVWVDYDGGGKRINVTLASVNAAKPKKPLISFPQDLSEVLQDEMFIGFSSSTGSFLTHHYVLGWSFKMNGQAEDLTISPLPKLPRRIGERKERRKRKFAEVLEDWEVHYGPHRFKFKDLYVATKGFRAKEELGRGGFGTVYKGILRKTNNEIAVKRVSHDSRQGMREFVAEIVSIGRLRHRNLVSLLGYCRRKGELLLVYDFMPNS…	MAMFPKLAVFFFLLVTSVLSSNDVGFTYNRFPAANLVLDGIAEYTSDNLLRLTNDTLQQEGHAYYPDPVSFKNGPNGTVSSFSTSFVVAIIPQYSNLGGHGIAFVISPNRGLPNSLPSQYLGLFNESNIGNFSNHVFAVELDTIYSSEFDDIDNNHVGIDINGLDSKSAAPAGYHDDSDGKFLNLTFISGKPIQVWVDYDGGGKRINVTLASVNAAKPKKPLISFPQDLSEVLQDEMFIGFSSSTGSFLTHHYVLGWSFKMNGQAEDLTISPLPKLPRRIGERKERRKRKFAEVLEDWEVHYGPHRFKFKDLYVATKGFRAKEELGRGGFGTVYKGILRKTNNEIAVKRVSHDSRQGMREFVAEIVSIGRLRHRNLVSLLGYCRRKGELLLVYDFMPNS…	+
Lus10036986	MMLKLKYRPSLFFICFVVNFYVVGGVNFNYSAFRGTTTDDFILHKSSLGADMVHITADYERWDITNKSGRLLFHRPVHLLNFKTSFVFRIVPVTQLPGEGLAFVLAGDPNLPEHSSAKIVAVEFDTRKSYAEDLDDNHVGVNFGSVYSVHQAPLAGIANLSSGSDITARIEYDGENMAVFVGTRSTPVINRKLDLSLYLRDGVYVGFTGSTSQYTELNLIISWDFSGTEIPQRRKRWFRIAASIVSAVVILIFISGLVYWKRRNVDDSDDSDPKLIDEAIQASSAPRKFKLKELRKATGNFNSRNKVGKGGFGTVYKRIIKNKEIAVKKVLEKTTQGKQEFISEVITIGNLHHRNLVKLIGWAYEKKEYLLVYEYLPNGSLDRFIFPTVNGSLNLSWAI…	MMLKLKYRPSLFFICFVVNFYVVGGVNFNYSAFRGTTTDDFILHKSSLGADMVHITADYERWDITNKSGRLLFHRPVHLLNFKTSFVFRIVPVTQLPGEGLAFVLAGDPNLPEHSSAKIVAVEFDTRKSYAEDLDDNHVGVNFGSVYSVHQAPLAGIANLSSGSDITARIEYDGENMAVFVGTRSTPVINRKLDLSLYLRDGVYVGFTGSTSQYTELNLIISWDFSGTEIPQRRKRWFRIAASIVSAVVILIFISGLVYWKRRNVDDSDDSDPKLIDEAIQASSAPRKFKLKELRKATGNFNSRNKVGKGGFGTVYKRIIKNKEIAVKKVLEKTTQGKQEFISEVITIGNLHHRNLVKLIGWAYEKKEYLLVYEYLPNGSLDRFIFPTVNGSLNLSWAI…	+	+	+
Lus10038799	MLPQRMKKAVADNPKKLANLIDLVNIPSTLGDLVGQSQISRLGCFTRVWSYIKANNLQDANNKNVVNCDDKLKQILLGKSQVDLAELPALIKLHFPKAPNNPKKSTHLRLFNKSDIGNGTNHHVLAVELDTITSSEFGDIDNNHVEIDINGLHSRSAAPVGYYDDSDHGKFVNLTLIFGKPIQVWVDYDGRGKRINVTLAPVNNAAAKPKDPLISFPRTCQMFWRIRCSSVSRRLQDRS	NPKKSTHLRLFNKSDIGNGTNHHVLAVELDTITSSEFGDIDNNHVEIDINGLHSRSAAPVGYYDDSDHGKFVNLTLIFGSIDFISQDLSDVLADKMFIGFSSSTGSFLTHHYVLGWSFKMNGQAGDVTISPIPKLPRIGGGPKERLKILVIGVPLFSVALAIAVISGIVYFVKRQR KIEATLAKFVHRTVKERAGNHNSTDTYSKPT			+
Lus10040276	MSPNLLLLILFFYLIPTQSHLFFQGFRQSPTTTGNLTLNGASQIERNGLLRLTNTTRRLIGHAFYSSPFRLKIKKKALSFSVAFAFAIVPEYPKLGGHGLAFTLSSTPTHLLLPNALPSQYLGLFNSNDVGNLTNHILAVEFDTVQDFEFGDINDNHVGIDLDGLRSNKSVATDLNLKSGKPIQAWIDYDSGKNLLEVRLAPSSDKPKSPILSFHVDLSPVFLDYMFVGFSASTGLLASSHYVLGWSFSINGGEAKSLSLSKLPTLPGSKKGNNGLLIVGIPISMVIVIMAAVAAFYLIRKMRTNADVIEDWELDVGPHRFNYIELKKATKGFREKELLGFGGFGKVYKGTLPNSNTQVAVKRISHESKQGFREFASEISTMGRLRHRNLVQLIGWCRN…	MSPNLLLLILFFYLIPTQSHLFFQGFRQSPTTTGNLTLNGASQIERNGLLRLTNTTRRLIGHAFYSSPFRLKIKKKALSFSVAFAFAIVPEYPKLGGHGLAFTLSSTPTHLLLPNALPSQYLGLFNSNDVGNLTNHILAVEFDTVQDFEFGDINDNHVGIDLDGLRSNKSVATDLNLKSGKPIQAWIDYDSGKNLLEVRLAPSSDKPKSPILSFHVDLSPVFLDYMFVGFSASTGLLASSHYVLGWSFSINGGEAKSLSLSKLPTLPGSKKGNNGLLIVGIPISMVIVIMAAVAAFYLIRKMRTNADVIEDWELDVGPHRFNYIELKKATKGFREKELLGFGGFGKVYKGTLPNSNTQVAVKRISHESKQGFREFASEISTMGRLRHRNLVQLIGWCRN…	+		+
Lus10040773	MEFIQFLLLLISTLPFTKPEQFIFNGFNNNGTNNLKLSFDGEAAEIQPTGLLRLTDSSPLQMGHAFYPSPINFPNSSSLSFSTNFIFAMLPQSPNLGGHGLAFFLSPTVDFTQAVASQHLGLFNATTNGVAANHVLAIEFDAMRSPEFQDIDNNHVGVDINSLISIDSAPASFINPPDGKNLTLQMLSGNPIRVWIDYNDTQKVINVTLGPIDGIRPERSLLSTNVDLSDVISESMYVGFSAATSTVTSEHYILGWSFSKGGKAEELDVSKLPKLPPLKKGKRKRVGWMIIVFPVLGLVLLGLVWGSLVCWQRRKLYAEVCEEWEKEYNPQRFTYKNLYLATGGFKEKQFLGVGGFGKVYKGVLLSSGMEVAVKRINHDSRQGMKEFVAEIVSIGRLRH…	MEFIQFLLLLISTLPFTKPEQFIFNGFNNNGTNNLKLSFDGEAAEIQPTGLLRLTDSSPLQMGHAFYPSPINFPNSSSLSFSTNFIFAMLPQSPNLGGHGLAFFLSPTVDFTQAVASQHLGLFNATTNGVAANHVLAIEFDAMRSPEFQDIDNNHVGVDINSLISIDSAPASFINPPDGKNLTLQMLSGNPIRVWIDYNDTQKVINVTLGPIDGIRPERSLLSTNVDLSDVISESMYVGFSAATSTVTSEHYILGWSFSKGGKAEELDVSKLPKLPPLKKGKRKRVGWMIIVFPVLGLVLLGLVWGSLVCWQRRKLYAEVCEEWEKEYNPQRFTYKNLYLATGGFKEKQFLGVGGFGKVYKGVLLSSGMEVAVKRINHDSRQGMKEFVAEIVSIGRLRH…	+		+
Lus10040774	MAAAFTVRKRFLLRTLILHFISAAPFFSNSQTPPVTDQFTFNGFNRANLTFDNQAKILPNGLLQLTNFTELIIGHAFYHQPFKFTPSESLSFSTTFVFAMVPQSANTGGHGIAFTISPTTDFSQAVASQHLGLFNSTNLGNSSNHVVAVELDAMRSPEFQDIDDNHVGVDLNTLISTVSATVSYVSDQDGRNRTLRLLSGDRMQVWIRYDDSNKRMNITVAPFGVSKPRRPLISTPLDLSSYLVESMYVGFSSSTSTVTSEQYILGWSFRKGEREAPSLDLRSLPVTPRPKKPSKKLGTAATIVLIMLAISLAAIAIAAYILRLRRYRELTEDWEKEYNPQRLCYKDLYRATHGFKEKEVLGSGGFGKVYRGILPTSKIEVAVKRISHDSRQGMKEFVA…	MAAAFTVRKRFLLRTLILHFISAAPFFSNSQTPPVTDQFTFNGFNRANLTFDNQAKILPNGLLQLTNFTELIIGHAFYHQPFKFTPSESLSFSTTFVFAMVPQSANTGGHGIAFTISPTTDFSQAVASQHLGLFNSTNLGNSSNHVVAVELDAMRSPEFQDIDDNHVGVDLNTLISTVSATVSYVSDQDGRNRTLRLLSGDRMQVWIRYDDSNKRMNITVAPFGVSKPRRPLISTPLDLSSYLVESMYVGFSSSTSTVTSEQYILGWSFRKGEREAPSLDLRSLPVTPRPKKPSKKLGTAATIVLIMLAISLAAIAIAAYILRLRRYRELTEDWEKEYNPQRLCYKDLYRATHGFKEKEVLGSGGFGKVYRGILPTSKIEVAVKRISHDSRQGMKEFVA…			+
Lus10042217	MENIVIGHAFYPDPITFKTNDPNSTVSSFSTSFVVAILPQCPNLGGHGIPGSLPSKYLGLFNKSNIGNATNHVFAVELDTILSSEFGDIDNNHVGIDINGLDSRSAAPSGTMMILMADLDQGGREHLEEGGKVKMSTTEGQKFQLGTVGALSLSVVSSVSIVICNKALISTLGFTFATTLTSWHLLVTFCSLHVALWMKFFEHKPFDARAVLGFGILNGISIGLLNLSLGFNSVGFYQFFIVLSCLISVSVNFSTFLVIGKTSPVTYQVLGHLKTCLVLAFGYVLLRDPFSWRNILGILIAVVGMVLYSYCCTLESQQKSQEPPAKQPEVDESESGPLMDAENGSGGDGGVKAPAWKSNKDLDA	MENIVIGHAFYPDPITFKTNDPNSTVSSFSTSFVVAILPQCPNLGGHGIPGSLPSKYLGLFNKSNIGNATNHVFAVELDTILSSEFGDIDNNHVGIDINGLDSRSAAPSGTMMILMAGIVYSVKRRRKFEEVLEDWEVDYGPHRFKFKDLYVATKGFRPKEELGRGGFGTVYKGVLRKTKNEIAVKRGSHDSRQGMREFVAEIASIGRLRHQNLSFSFNKNLQENTEKAKQ
Lus10042309	MAMMHLPLWLSLLVIIILPSVTQMSDSSVYFKATQFSAGDPNFSYQGDAAAFNGAAQIANKRTEIFRTGWLTYSAQIPIWDSASSSSGQKVTDFTTHFSFIIDTGGSDRSSDGLAFFMGPAGFQIPPNSVGGYLGLYNSTTVDAEFSPAYYQTLIVEFDTHSNTKWDPPYPHVGINRNSLASSVSTPWNYSFHSGDVADAWISYDSATKNLTVTWSYKATSIPGENSSLSLELDLSNSLPQWVTVGFSASTANFDEQHRVLSWEFNSSLGITTAARNSKPKSKSVIIMATTGAAAVALIIAVGFFIRRRRMLVQHQHRHPMIGMSINKDLERGTRPARFGYEELAEVTTISRRRGSWEKEDSGLFIVDISAGWILLWQ	MAMMHLPLWLSLLVIIILPSVTQMSDSSVYFKATQFSAGDPNFSYQGDAAAFNGAAQIANKRTEIFRTGWLTYSAQIPIWDSASSSSGQKVTDFTTHFSFIIDTGGSDRSSDGLAFFMGPAGFQIPPNSVGGYLGLYNSTTVDAEFSPAYYQTLIVEFDTHSNTKWDPPYPHVGINRNSLASSVSTPWNYSFHSGDVADAWISYDSATKNLTVTWSYKATSIPGENSSLSLELDLSNSLPQWVTVGFSASTANFDEQHRVLSWEFNSSLGITTAARNSKPKSKSVIIMATTGAAAVALIIAVGFFIRRRRMLVQHQHRHPMIGMSINKDLERGTRPARFGYEELAEVTTISRRRGMKRISKGSKQGRKEFVSEVKTIGQLRHRNLVQLVGWCYDREEFL…	+	+	+
Lus10042795	MHFSIFLLLFFFFFFCISTNSLPPPPHNLTFYGDAHFRNDGISLTQEHPCPSSSTFGRALYFRPFRFLDPKTNSTASFSSRFIFSIIQSPLCPPADGLAFLITSSPDSFSLSDGFMALPGPALNPRDSFVAVEFDTNYDSSLQDPAHGGDHIGVDVNTIVSSSVASVSGTVDLKSGKEITAWIDYSDSAKSVQVWLSYSQSRPTNPILVAKVDLSDHFKEFMFVGFSASNGQGSAIHLVTHWRFNTYGYPSFNSPMAAIDEGNCGVCFPTDDDHDHEQNNSSHGGRHRGNNLALGIGGLAALVVSMILILIVSVRCLLRRRLQWSLSTRRRTLVNSAPSKMPIWEIKSATMGFSRARIVGEGASATVYKGSLPGSSAAVAIKRFDRAGIDCTRNNPFVT…	MHFSIFLLLFFFFFFCISTNSLPPPPHNLTFYGDAHFRNDGISLTQEHPCPSSSTFGRALYFRPFRFLDPKTNSTASFSSRFIFSIIQSPLCPPADGLAFLITSSPDSFSLSDGFMALPGPALNPRDSFVAVEFDTNYDSSLQDPAHGGDHIGVDVNTIVSSSVASVSGTVDLKSGKEITAWIDYSDSAKSVQVWLSYSQSRPTNPILVAKVDLSDHFKEFMFVGFSASNGQGSAIHLVTHWRFNTYGYPSFNSPMAAIDEGNCGVCFPTDDDHDHEQNNSSHGGRHRGNNLALGIGGLAALVVSMILILIVSVRCLLRRRLQWSLSTRRRTLVNSAPSKMPIWEIKSATMGFSRARIVGEGASATVYKGSLPGSSAAVAIKRFDRAGIDCTRNNPFVT…	+	+	+

## Sheet: Malectin
Gene ID	AA seq according to Phytozome	AA seq correction using Augustus	SP	TM, N	TM, M	TM, C
Lus10003942	MKTRLGAHLCLSTLCLALSITHHLAYAADKYKPVDHIFVDCGSNTAGTDEDNLNWEPDYATSKYLQVEEGASLPATSITLDRSSFLPSVPYRTARLSRSQFTYAFPVTSGQKFIRLHFFPANYPPDYNKSAASFSVRAASFILLNNFSAELRAQALCQDRFHMEFCLDVEPDQHLLNLTFTPSPGAYAFINGIEVVSMATNLYYTNPDDPGGPLTIGTHNQRVEIFTALQLMYRVNVGGNYIPPNADTGMYRRWESDRNLDKYFVNAPSSFYENTSIQLDYKNKDEIQRVAAPDPVYQTALGMSNDTTINLSYNLTWMFQVDPFFTYFVRLHFCEINPIISAEANRSFWVHIMDQTVQVCVDVIQEAGGNGIPLFKDYLARMDAAQNNNLFIALSPFEE…	MKTRLGAHLCLSTLCLALSITHHLAYAADKYKPVDHIFVDCGSNTAGTDEDNLNWEPDYATSKYLQVEEGASLPATSITLDRSSFLPSVPYRTARLSRSQFTYAFPVTSGQKFIRLHFFPANYPPDYNKSAASFSVRAASFILLNNFSAELRAQALCQDRFHMEFCLDVEPDQHLLNLTFTPSPGAYAFINGIEVVSMATNLYYTNPDDPGGPLTIGTHNQRVEIFTALQLMYRVNVGGNYIPPNADTGMYRRWESDRNLDKYFVNAPSSFYENTSIQLDYKNKDEIQRVAAPDPVYQTALGMSNDTTINLSYNLTWMFQVDPFFTYFVRLHFCEINPIISAEANRSFWVHIMDQTVQVCVDVIQEAGGNGIPLFKDYLARMDAAQNNNLFIALSPFEE…	+		+
Lus10004275	MMGIGGSHSWRLRSVDSLILCLLILFVPSAPAQQEGFISINCCGEQRQIDSSSIAWISDEQWYPDKTGCLAATSESYTGNDKVRFFDIENSGKRFYTLATTQDSDYLLRGTFPSGRSAGSLGPTTFDVLVGVTPISLVDSSGKSTVEAMFRAAEQHVDFCLVHETGDPYISQLELRPLRDSRYLDGRERDSTVLKLVDRVDLGNMGIPIRFPDDPQDRIWSSPDRGRVNLSTMTTINNTITNPASKVPQRVLETATTNETRLQFLYADLEIRDSNYTIFLYFFELDDSVRPGQRVFDIYINNEEQQTSFDIRKNGSNYSEVALNFTANGYLNLTLSRVNDKSKYGPILNAYEIVKVYQWIQGTNQRDVRVMEKVKDGLMEKNKGNKKLESWSGDPCQPS…	MMGIGGSHSWRLRSVDSLILCLLILFVPSAPAQQEGFISINCCGEQRQIDSSSIAWISDEQWYPDKTGCLAATSESYTGNDKVRFFDIENSGKRFYTLATTQDSDYLLRGTFPSGRSAGSLGPTTFDVLVGVTPISLVDSSGKSTVEAMFRAAEQHVDFCLVHETGDPYISQLELRPLRDSRYLDGRERDSTVLKLVDRVDLGNMGIPIRFPDDPQDRIWSSPDRGRVNLSTMTTINNTITNPASKVPQRVLETATTNETRLQFLYADLEIRDSNYTIFLYFFELDDSVRPGQRVFDIYINNEEQQTSFDIRKNGSNYSEVALNFTANGYLNLTLSRVNDKSKYGPILNAYEIVKVYQWIQGTNQRDVRVMEKVKDGLMEKNKGNKKLESWSGDPCQPS…	+		+
Lus10005120	MGTQRATSTFLLLLAFSAVLLSSLASAFSPADNHLINCGSPVDAVLLDTRRFVSDFHSSDPATPLRCSSLTTALVNGSPQSGSDQIYHTARAFRKPTKYAFNINQPGTHMVRLHFAPFVSSDLDLTESRFHVLVGDYVVLTNFTASTTTLVKEYFIWVSKNKLVVSFVPTEKGELGFVNAIEVISAPKDLLADTATLLTGGKADKIQGLSKQGLETVHRVNVGGRKVTPFNDSLWRTWIPDDGFFKSSDVSSKVSFSGRINYQVGGASREVCPDFVYNSARVIASKNSSIPLANMTWAFPLTGGYRYLVRLHFCDIASISLGMIRFNVYINGHLANEDLDLSSITYELASPYYADFVVETDESEGDVSISVGHSRSSMAYAIDGILNGVEIMRMNNSMG…	MGTQRATSTFLLLLAFSAVLLSSLASAFSPADNHLINCGSPVDAVLLDTRRFVSDFHSSDPATPLRCSSLTTALVNGSPQSGSDQIYHTARAFRKPTKYAFNINQPGTHMVRLHFAPFVSSDLDLTESRFHVLVGDYVVLTNFTASTTTLVKEYFIWVSKNKLVVSFVPTEKGELGFVNAIEVISAPKDLLADTATLLTGGKADKIQGLSKQGLETVHRVNVGGRKVTPFNDSLWRTWIPDDGFFKSSDVSSKVSFSGRINYQVGGASREVCPDFVYNSARVIASKNSSIPLANMTWAFPLTGGYRYLVRLHFCDIASISLGMIRFNVYINGHLANEDLDLSSITYELASPYYADFVVETDESEGDVSISVGHSRSSMAYAIDGILNGVEIMRMNNSMG…	+	+		+
Lus10005418	MGSKYWQFNADTCEVEAVGMAKVPPGNAEHTIECTCNNGSNTDCHVVRMALKNHNLPGNLPPQLVKLPYLQQVSLEANQFSGTVPPELGELVNLETLMLTSNQLTGSLPISFAELINLTDFILRNCSLSGELPDYVWLMKNMEMLFLTDNLLSGDVPDSILKQGSNIDLSYNNFELQGPGHPACEDNIGGKDLTVKENKTTILYEGDSQMLGGTARYFLNEQSYWGISSTGDFMDDNDYQNTRYTVATQSSSIPELYQTARIAPISLTYFHHCLENGKYTVKLHFAEIVFTNDRTYTSLGKRVFDVYVQGKLVLKDLNVEDQAGSAQRPLVLPIPNVNVTSNSLEIRFYYAGKGTTRIPDRGVYGPIISAISIVSDDKACSELDGGGGKKGKTYAIVGV…	MVGDFKQDLKFGRASLETPLTKHPGRDSRTRRAKVDALGEIVRTMGSKYWQFNADTCEVEAVGMAKVPPGNAEHTIECTCNNGSNTDCHVVRMALKNHNLPGNLPPQLVKLPYLQQVDFAYNYLNGSIPNEWSSMQLTSISVLVNRLSGKIPKELGNITTLTYLSLEANQFSGTVPPELGELVNLETLMLTSNQLTGSLPISFAELINLTDFRINDNSLSGSIPNFIQNWKKLTRLEMQGSGLEGPIPSSISQLTNLVELRITDISGPNQGFPTLANATGIVRFILRNCSLSGELPDYVWLMKNMEMLDVSFNKLTGRIPTRIASERLRFVLSVYFSFGSFFVADVFHVPFVRFLTDNLLSGDVPDSILKQGSNIDLSYNNFELQGPGHPACEDNMNLN…			+
Lus10005550	MYSTAYLSLGLLQKYAPERCIIGIEAPSIMISNILALIMHTVEALAEISRKFQNTGWNAVRRNSCGSPEWNRMIIPVNIESNVTCDCSFSSGTVCHVIAMKLKGFNLTGILPPELGNLTHLTELDLTRNYINGTIPRSLGQLSNLTVLSLLGNRLSGPIPSEIGNIANLQSLVLEDNLFTGPLPRSLGNLRSLTRLLLSANNFTGSIPDSFGNLRNLTDFRIDGSSLSGRLPEFMGNWTNLKRLDLQGTSLQGPIPSSISTLKKLTDLRISDLTGTSSVFPDLKELTKMKELVLRNCLMTGSIPDYIGEMTPLKTLDLSFNSLSGPIPATMQSLESLDYTFLNNNSLTGEVPGWILSTKNKFDLSYNNFTGTVQPSCTQNDVNLVSSYSSSSVPWCLKK…	MYSTAYLSLGLLQKYAPERCIIGIEAPSIMISNILALIMHTVEALAEISRKFQNTGWNAVRRNSCGSPEWNRMIIPVNIESNVTCDCSFSSGTVCHVIAMKLKGFNLTGILPPELGNLTHLTELDLTRNYINGTIPRSLGQLSNLTVLSLLGNRLSGPIPSEIGNIANLQSLVLEDNLFTGPLPRSLGNLRSLTRLLLSANNFTGSIPDSFGNLRNLTDFRIDGSSLSGRLPEFMGNWTNLKRLDLQGTSLQGPIPSSISTLKKLTDLRISDLTGTSSVFPDLKELTKMKELVLRNCLMTGSIPDYIGEMTPLKTLDLSFNSLSGPIPATMQSLESLDYTFLNNNSLTGEVPGWILSTKNKFDLSYNNFTGTVQPSCTQNDVNLVSSYSSSSVPWCLKK…			+
Lus10005582	MADPVSSTSPSCPSFSNGRSLLGFSLSSPDLVICAGSPEMESNICGCSPEIVGSRKKQCMDLSLDNGIAGYESGARETSRSVKFSPFCQTFYNKELSPESSIELLARPVKGEQIVGDVLPASAGITINVGCTDDQTVTKDGLSYMKDSCFLGGDTVRTNAIIGDGLDEDESLCLYQTARMGDFSYCFRSLEPGDYDVALHFAEIVFTNGPPGLRVFDVFLQEKKVVSNLDIFARVGANNPLVLSDLKASVGLGEKLSIRLEGVTGTPILCAISVAKDDSASTGEASFPEHIKRSQAAEIESQKNADCEMEDDYQKLLTAYECQQRELTEMRKIVEELNRENQVKTKECQNALKTLQDLQSELMRKSMHVGSLAFAVEGQVKEKSRWFSALKDLTEKIEM…	MADPVSSTSPSCPSFSNGRSLLGFSLSSPDLVICAGSPEMESNICGCSPEIVGSRKKQCMDLSLDNGIAGYESGARETSRSVKFSPFCQTFYNKELSPESSIELLARPVKGEQIVGDVLPASAGITINVGCTDDQTVTKDGLSYMKDSCFLGGDTVRTNAIIGDGLDEDESLCLYQTARMGDFSYCFRSLEPGDYDVALHFAEIVFTNGPPGLRVFDVFLQEKKVVSNLDIFARVGANNPLVLSDLKASVGLGEKLSIRLEGVTGTPILCAISVAKDDSASTGEASFPEHIKRSQAAEIESQKNADCEMEDDYQKLLTAYECQQRELTEMRKIVEELNRENQVKTKECQNALKTLQDLQSELMRKSMHVGSLAFAVEGQVKEKSRWFSALKDLTEKIEM…
Lus10010951	MIADLDGGVLSLSIIIIICFISFPSIISADIDSNYKLHPSEVKALRDIGKKLGKKGWDFGEDPCSEEGSWDVKDSRKGFENSVICDCPISASASAVAVHGSLNLSNSTTSGSTCHVTSILFKSQNLSGTLPPEFSRLRYLKKLELSKNILTGTIPPQWATLRLVELYLMGNRLSGAFPKVLTNMTTLRNLSIEANEFSGPLPPEIGRMINIERLHINSNAFTGKLPLQLSKLVNLTDIRISDNNFSGKIPDFISKLTKLEKLHIQGCPMEGPIPSSISALTSLTDLRITDLKGRGSSFPPLSTMESMKTLVLRNILLSGKIPEYLIKMKKLKTLDLSFNCLSGEIPESFVLLAKVDIIYFTGNRLRGSVPQWILERNKIVYVYLLGISAFYWNFFFLRR…	MNLNNTFYDADREPRGASMYYSSQNWAFSSTGHFVDNDLDADTYIQYNNSAISTTTNLSANNNSELYTTARGSPISLTYYGLCLGNGNYTVRLHFAEIVFTNDSSFIGVGKRIFDVYVQDKLVLKDFNIEAEAGGPGRPIVKTYTVAITNNTLKVHFYWAGRGTTGIPVRGVYGPLISAISVDPNFTPPSPEDSRRHIIIIAGAVSGALSFVLLILGILWKKGLLGGQAAEEKELRGLLDQQTGLFALRQIKAATKNFDPANKLGEGGFGCVYKVVRELHGELPDGTVIAVKQLSSKSKQGNREFVTEVGMISGIQHPNMVKLYGCCVEGNQLILIYEYMENNCLSRALFAKDPASRLKLDWPSRQKICIGVARGLAYLHEESRIRVVHRDIKTSNVLL…			+
Lus10013714	MADPVSSTSPSCPSFSNGKGFLSLSLSLSLHGTFFSRLVKIRSGLASWKCDCVFCLFSPFPGRSLLGFSLSSPDLVICASSPEMESSICGVSPEIVGSRKKQCMDLSLDNGIAGFESGARETSRSVKFSPFCQTFYNKELSPDSSIELLAHPVKGEKIVGDVPAPGWISINVGYTDDQTVTKDGLSYMKDSCFLGGDTVRTNAIIGDGLEEDESLCLYQAARMGDFSYCFRSLEPGDYDVALHFAEIVFTNGPPGLRVFDVFLQEKKVVSNLDIFARVGANNPLVISDLKASVGLGEKLSIRLEGVTGTPILSAISVAKDDSASTGEASFPEHIKRSRAAKIESQKNADCEMEDDYQKLLTAYECQQRELTEMRKTVEELNRGNQVKTKECQNALKSMQ…	MADPVSSTSPSCPSFSNGKGFLSLSLSLSLHGTFFSRLVKIRSGLASWKCDCVFCLFSPFPGRSLLGFSLSSPDLVICASSPEMESSICGVSPEIVGSRKKQCMDLSLDNGIAGFESGARETSRSVKFSPFCQTFYNKELSPDSSIELLAHPVKGEKIVGDVPAPGWISINVGYTDDQTVTKDGLSYMKDSCFLGGDTVRTNAIIGDGLEEDESLCLYQAARMGDFSYCFRSLEPGDYDVALHFAEIVFTNGPPGLRVFDVFLQEKKVVSNLDIFARVGANNPLVISDLKASVGLGEKLSIRLEGVTGTPILSAISVAKDDSASTGEASFPEHIKRSRAAKIESQKNADCEMEDDYQKLLTAYECQQRELTEMRKTVEELNRGNQVKTKECQNALKSMQ…
Lus10013994	MFLASCAAPWIIRISCGSRVNVNTEPTNTRWYKDFAYTGGIPSNRTTPPSFLTPPLKTLRYFPLSAGPNNCYNIHRVPKGHYTVRVFFGLIDHPDFNDEALFDVSVQGTQVYSLQSGWSGQDDQTFVEAQVFLLDGTSSICFHSTGHGDPAIVSIEILQIDNEAYNYGPGWGQGVMMRTVKRLSCGNGKPRFDVGYSGDQWGGDRFWGPITSFSQSSDQARSTEGGIKQASNAPNFYPEALYQTAIVSTDAQPDLEYTMDIEPNRNYSIWLHFAEIDATVTNVGERVFDILINGDVAFKEVDVMKMSGAHHTAVVLNTTVPIDGRSLTITLSPTQGNHAIINAIEIFEVFRAESKTLSQEVAALQKLKIALGLPLRFGWNGDPCVPQQHPWSGANCQFD…	MNSLRSFIPQLLLFFFCCLALPICFARPAPWIIRISCGSRVNVNTEPTNTRWYKDFAYTGGIPSNRTTPPSFLTPPLKTLRYFPLSAGPNNCYNIHRVPKGHYTVRVFFGLIDHPDFNDEALFDVSVQGTQVYSLQSGWSGQDDQTFVEAQVFLLDGTSSICFHSTGHGDPAIVSIEILQIDNEAYNYGPGWGQGVMMRTVKRLSCGNGKPRFDVGYSGDQWGGDRFWGPITSFSQSSDQARSTEGGIKQASNAPNFYPEALYQTAIVSTDAQPDLEYTMDIEPNRNYSIWLHFAEIDATVTNVGERVFDILINGDVAFKEVDVMKMSGAHHTAVVLNTTVPIDGRSLTITLSPTQGNHAIINAIEIFEVFRAESKTLSQEVAALQKLKIALGLPLRFG…	+	+		+
Lus10014185	MRRRSLLCFWALLLSLSAGELGFLRAQNYAPTDKILLNCGANSDLNDTDGQTWHPDDKGSKYLTPADSLTSPASSQNPGVPQVPFMTARIFRSNFTYTFPVGSGHKFLRLYFYPASYGNNLNATDALFSVSAGSFTLLNNFSVSQTASALNWDVVVKEYSINVETESESLNVTFSPSATNSRAFAFVNGIEIVSMDDIYSSPDGSVPIIGSSTGTYTIDNSSALENVYRLNVGGNDISPSGDTGMLRSWADDQAYIFSAAIGVVQSSDPGVKLSYPSGTPSYIAPENVYMTARTMGPTPQFNRNYNLTWIFSVDSGFNYLVRLHYCEMSTNVTKNNQRVFSVYINNQTAEAEFDVVAYADGKSGVAVHKDYVVLVNGGKNPQEDLWLALTPNDRNKPEF…	MRRRSLLCFWALLLSLSAGELGFLRAQNYAPTDKILLNCGANSDLNDTDGQTWHPDDKGSKYLTPADSLTSPASSQNPGVPQVPFMTARIFRSNFTYTFPVGSGHKFLRLYFYPASYGNNLNATDALFSVSAGSFTLLNNFSVSQTASALNWDVVVKEYSINVETESESLNVTFSPSATNSRAFAFVNGIEIVSMDDIYSSPDGSVPIIGSSTGTYTIDNSSALENVYRLNVGGNDISPSGDTGMLRSWADDQAYIFSAAIGVVQSSDPGVKLSYPSGTPSYIAPENVYMTARTMGPTPQFNRNYNLTWIFSVDSGFNYLVRLHYCEMSTNVTKNNQRVFSVYINNQTAEAEFDVVAYADGKSGVAVHKDYVVLVNGGKNPQEDLWLALTPNDRNKPEF…	+		+
Lus10015239	MGTKYWQFNADTCDVEEVGMTKVPPRNAEHTIECTCNNGSNTDCHVVRMALKNHNLPGNLPPQLVKLPYLQQVDFAYNYLNGSVPREWSSMQLSSISVLVNRLSGKIPKELGNITTLTYLSLEANQFSGTVPPELGELVNLETLMLSSNQLTGPLPVSFAGLMNLTDFRINDNSLNGRIPNFIQNWKKLTRLEMQGSGLEGPIPPSISQLTNLVELRITDISGPSQGFPELVNATGILRFILRNCSLSGELPDYVWLMKNMEMLDVSFNKLTGKIPTTIPSERLRFVFLTDNLLSGDVPDSILKQGSNIDLSYNNFELQGPGQPACQDNMNLNMNLYRSSSAANNTSRSLPCTNTFTCPRYSNCLHVNSGGKDLTVKENKTTILYEGDSQMLGGTARYF…	MLTVKLFPFTGFTCLLLLLFQFGQAKLVQEEVREHLNLVLQCTCPLCLQEVLKVRFSFVGMGKKEPCSMSNTIAVDALGEIVRTMGTKYWQFNADTCDVEEVGMTKVPPRNAEHTIECTCNNGSNTDCHVVRMALKNHNLPGNLPPQLVKLPYLQQVDFAYNYLNGSVPREWSSMQLSSISVLVNRLSGKIPKELGNITTLTYLSLEANQFSGTVPPELGELVNLETLMLSSNQLTGPLPVSFAGLMNLTDFRINDNSLNGRIPNFIQNWKKLTRLEMQGSGLEGPIPPSISQLTNLVELRITDISGPSQGFPELVNATGILRFILRNCSLSGELPDYVWLMKNMEMLDVSFNKLTGKIPTTIPSERLRFVFLTDNLLSGDVPDSILKQGSNIDLSYNN…	+		+
Lus10015320	MRISCGSRVNVNTPPTNTRWYKDFSYTGGVPSNATRPSYVTPPLDTLRYFPMSSGPNNCYNINRVPKGHYTVRVFFGLIKHPDIDIEPLFDISVQGTQVYSLQSGWSSQNDQAFVEARVFLLDRKATVCFHSTGHGDPSVISIEILQIDDNAYRFGPEFGQGTILRTVTRLSCGNGKPKFDVDYRGDDHWGGDRFWGPILTFGQRSDRAISTKAGIKHVTNAPNFYPKALYETAIVSTDTEPDLAYTMDVEPNRKYSIWLHFAEIDARVPDVGKRVFDILVNGDVEFEDVDIIKMSGGMYTALVLNTTVAVNGRSLTVTLHPKQGHYAIISAIEIFEVVVAESRTLSDEVDALQKLKNSLGLPLRFGWNGDPCVPQQHPWSGADCQFDRKNYRWFIDGL…	MLRFFIFFLPWLLLLLFFLAVTTCFAKPAPWVMRISCGSRVNVNTPPTNTRWYKDFSYTGGVPSNATRPSYVTPPLDTLRYFPMSSGPNNCYNINRVPKGHYTVRVFFGLIKHPDIDIEPLFDISVQGTQVYSLQSGWSSQNDQAFVEARVFLLDRKATVCFHSTGHGDPSVISIEILQIDDNAYRFGPEFGQGTILRTVTRLSCGNGKPKFDVDYRGDDHWGGDRFWGPILTFGQRSDRAISTKAGIKHVTNAPNFYPKALYETAIVSTDTEPDLAYTMDVEPNRKYSIWLHFAEIDARVPDVGKRVFDILVNGDVEFEDVDIIKMSGGMYTALVLNTTVAVNGRSLTVTLHPKQGHYAIISAIEIFEVVVAESRTLSDEVDALQKLKNSLGLPLRFG…	+	+		+
Lus10015417	MAPISKSKVALDVAADRETGESLSFAGFISVQDQEPKKSYDPRKMNKLDEQEFEFRCTVPAPVGKSNRRTRNHERRKRSAAAGSGRRSFFRSFFWPCKECRVKNSVVEPGVQGPVTPWIIRISCGSRVNVNTEPTNTRWYKDFAYTGGIPSNRTTPPSFLTPPLKTLRYFPLSAGPNNCYNIHRVPKGHYTVRVFFGLIDHPDFNDEALFDVSVQGTQVYSLQSGWSGQDDQTFVEAQVFLLDGASSICFHSTGHGDPAIVSIEILQIDNDAYNYGPGWGQGVMMRTVRRLSCGNGKPRFDVGYSGDQWGGDRFWGPITSFSQSSDQARSTEGGIKQASNAPNFYPEALYQTAIVGTDAQPDLEYTIDVEPSRNYSIWLHFAEIDAAVTNVGERVFDIL…	MNSLRSFIPHLLLFFFCCLALPVCFARPGIPLVKRSSLAFALTDFVYCLAEASPWIIRISCGSRVNVNTEPTNTRWYKDFAYTGGIPSNRTTPPSFLTPPLKTLRYFPLSAGPNNCYNIHRVPKGHYTVRVFFGLIDHPDFNDEALFDVSVQGTQVYSLQSGWSGQDDQTFVEAQVFLLDGASSICFHSTGHGDPAIVSIEILQIDNDAYNYGPGWGQGVMMRTVRRLSCGNGKPRFDVGYSGDQWGGDRFWGPITSFSQSSDQARSTEGGIKQASNAPNFYPEALYQTAIVGTDAQPDLEYTIDVEPSRNYSIWLHFAEIDAAVTNVGERVFDILVNGDVVFKEVDVMKMTGAHHTAVVLNTTVPIDGRSLTITLSPKQGNHAIINAIEIFEVFRAES…	+	+		+
Lus10016907	MKRRTCLLFSSILLVTLLAMADPALGQAPAPAPTKAPPKSKCFIVSCGITEEEADANGEKWKPDDEYLNPSGSGEAATASYQDPSLDSTVPFMSARIFKSPGGYKFPVPSDARVMIRFYFYAATYGDLDAGNSYFALTANGYQLLNNFSASIVSKALTQTYLVKEFSLLPPPSGSVDVVFTPSKDYNDSFAFVNGIEVIPMMDIYSDSPPLTGFTDQTLDLTAYSLQTMYRVNVGGQVIPPLNDSAGLERTWYNDAPYLYGKVGGRTPAFPVSTIKYPTKQVPESVAPALVYATGRTMLENATVNWNFQVDVNYTYFVRLHFCDGEMGRVNQRVFHIYVNNRTAQNTADVVAWTGGKGIPIYKDYAVYQNDKSGDNLWLALSPNGDSHPEFYDAILNGI…	MKRRTCLLFSSILLVTLLAMADPALGQAPAPAPTKAPPKSKCFIVSCGITEEEADANGEKWKPDDEYLNPSGSGEAATASYQDPSLDSTVPFMSARIFKSPGGYKFPVPSDARVMIRFYFYAATYGDLDAGNSYFALTANGYQLLNNFSASIVSKALTQTYLVKEFSLLPPPSGSVDVVFTPSKDYNDSFAFVNGIEVIPMMDIYSDSPPLTGFTDQTLDLTAYSLQTMYRVNVGGQVIPPLNDSAGLERTWYNDAPYLYGKVGGRTPAFPVSTIKYPTKQVPESVAPALVYATGRTMLENATVNWNFQVDVNYTYFVRLHFCDGEMGRVNQRVFHIYVNNRTAQNTADVVAWTGGKGIPIYKDYAVYQNDKSGDNLWLALSPNGDSHPEFYDAILNGI…	+	+	+
Lus10017478	MAMERTRKKPGNPPPPSPPPLPNSTSTHFNSFINRMSADFPLVLLILLFFLSSAAVHAAPFKPEDHFLIACGSKSKLQLPDGRTFMSDDESHQFLKSDEKNSTSAPSSANVPLPIYLNSRVFFKEAVYNFNLKAPGWHWVRLYFYPMKNDRFDLKSARFSVTTDKYVLLHGFNPNNEIAVSREYLVNLDEEVFSIHFKPGEDSMAFVNGIELVSAPDELIGDQATGLFPVSGFPGLGKYAYNTVYRLNMGGQVLTPRNDTLGRTWENDRRYLKADVLASNVSIPTSAVKYGSNISPLIAPAPVYASGEKMADSQTIQANFNITWNFEADAAFNYLIRLHFCDIISKSLNSLYFNVYINGRTALSTLDLSALTGQLASPYFKDIVVSSALITKGIIVEIG…	MAMERTRKKPGNPPPPSPPPLPNSTSTHFNSFINRMSADFPLVLLILLFFLSSAAVHAAPFKPEDHFLIACGSKSKLQLPDGRTFMSDDESHQFLKSDEKNSTSAPSSANVPLPIYLNSRVFFKEAVYNFNLKAPGWHWVRLYFYPMKNDRFDLKSARFSVTTDKYVLLHGFNPNNEIAVSREYLVNLDEEVFSIHFKPGEDSMAFVNGIELVSAPDELIGDQATGLFPVSGFPGLGKYAYNTVYRLNMGGQVLTPRNDTLGRTWENDRRYLKADVLASNVSIPTSAVKYGSNISPLIAPAPVYASGEKMADSQTIQANFNITWNFEADAAFNYLIRLHFCDIISKSLNSLYFNVYINGRTALSTLDLSALTGQLASPYFKDIVVSSALITKGIIVEIG…	+	+	+
Lus10018823	MGTQRTTYAFLLLAFSAVLLSALTSAFSPADNHLINCGSPVDAVLLDSRRFVSDFHSSHPATPLRCSSLTTTLVNESPQSGSDQIYHTARAFRKPTKYAFKISQPGTHMVRLHFAPFVSSNLDLSQSRFHVLVGDYVVLTNFTASTTTLVKEYFIWVSTNKLVISFVPTEKGKLGFVNAIEVISAPQDLIADTATLLTGGKAGTKIQGLSKQGLETVHRVNVGGRKVTPFNDSVWRTWIPDDGFFKSSDVSNKVSFSGRINYQVGGASREVCPDFVYNSARVIASKNSSIPVANMTWAFPLTGGYRYLVRLHFCDIASISLGMIRFNVYINGYLAEEDLDLSSITYELASPYYADFVVEKSEESEGDVSISVGHSHSSMAYAIDGILNGVEIMRMNNSM…	MGTQRTTYAFLLLAFSAVLLSALTSAFSPADNHLINCGSPVDAVLLDSRRFVSDFHSSHPATPLRCSSLTTTLVNESPQSGSDQIYHTARAFRKPTKYAFKISQPGTHMVRLHFAPFVSSNLDLSQSRFHVLVGDYVVLTNFTASTTTLVKEYFIWVSTNKLVISFVPTEKGKLGFVNAIEVISAPQDLIADTATLLTGGKAGTKIQGLSKQGLETVHRVNVGGRKVTPFNDSVWRTWIPDDGFFKSSDVSNKVSFSGRINYQVGGASREVCPDFVYNSARVIASKNSSIPVANMTWAFPLTGGYRYLVRLHFCDIASISLGMIRFNVYINGYLAEEDLDLSSITYELASPYYADFVVEKSEESEGDVSISVGHSHSSMAYAIDGILNGVEIMRMNNSM…	+	+		+
Lus10019237	MMGIGGSHSWRLRSVDSLILCLLILFFPSAPAQQEGFISINCCGEQRQIDSSSIAWISDEQWYPDKTGCLAATSESYTGNDKVRFFDIENSEKRCYTLATTQDSDYLLRGTFPSGRSAGSLGPTTFDVLVGVTPISLVDSSGKSTVEAMFRAAEQHVDFCLVHETGDPYISQLELRPLRDSRYLDGRERDSTVLKLVDRVDLGNMGIPIRFPDDPQDRIWSSPDPGRVNLSTMTTINNTITNPASKVPQRVLETATTNETRLQFLYADLEIRDSNYTIFLYFFELDDSVRAGQRVFDIYINNEEQQTSFDIRKNGSNYSEVALNFTANGYLNLTLSRVNDKSKYGPILNAYEIVQVYQWIQGTNQRDVRVIEKVKDGLMQQNNGNKKLKSWSGDPCQPS…	MMGIGGSHSWRLRSVDSLILCLLILFFPSAPAQQEGFISINCCGEQRQIDSSSIAWISDEQWYPDKTGCLAATSESYTGNDKVRFFDIENSEKRCYTLATTQDSDYLLRGTFPSGRSAGSLGPTTFDVLVGVTPISLVDSSGKSTVEAMFRAAEQHVDFCLVHETGDPYISQLELRPLRDSRYLDGRERDSTVLKLVDRVDLGNMGIPIRFPDDPQDRIWSSPDPGRVNLSTMTTINNTITNPASKVPQRVLETATTNETRLQFLYADLEIRDSNYTIFLYFFELDDSVRAGQRVFDIYINNEEQQTSFDIRKNGSNYSEVALNFTANGYLNLTLSRVNDKSKYGPILNAYEIVQVYQWIQGTNQRDVRVIEKVKDGLMQQNNGNKKLKSWSGDPCQPS…	+		+
Lus10021998	MAPKNHPTLFLTLSISLILFNISAAAGEKLPPALMLSCGSEEPGTDAEGRKWELDDKYVSGESLKARAQLQDPALPSEVPFMDARIFPSDGGGYKLPIRPKTRYFLRFYFYPSDYLDYNISTSFFTVTAGGFTLLQNFSAILTTQATTQAYIFKEYVLAPINSDGLDLAIKPEKYDAAFAFINGIELVPMPPEMFGSVRMVGFEETDIQTETATMETMYRLNVGGALVTSTKDSDGMGRTWYQDSMYMTDTGIGVTNEAPEKTRLNFDRIPNYIAPAEVYETSRSMGEDGAVNLKYNLTWRFAVDQNFTYVVRFQFCDWQIGLPNQKPFNIYINNQTAQGNEFPMDLFAMAGKGVPIYKDFGMFVGDKPGEEQGTVLVQLHPSIVAHPEYFDASLNGLE…	MAPKNHPTLFLTLSISLILFNISAAAGEKLPPALMLSCGSEEPGTDAEGRKWELDDKYVSGESLKARAQLQDPALPSEVPFMDARIFPSDGGGYKLPIRPKTRYFLRFYFYPSDYLDYNISTSFFTVTAGGFTLLQNFSAILTTQATTQAYIFKEYVLAPINSDGLDLAIKPEKYDAAFAFINGIELVPMPPEMFGSVRMVGFEETDIQTETATMETMYRLNVGGALVTSTKDSDGMGRTWYQDSMYMTDTGIGVTNEAPEKTRLNFDRIPNYIAPAEVYETSRSMGEDGAVNLKYNLTWRFAVDQNFTYVVRFQFCDWQIGLPNQKPFNIYINNQTAQGNEFPMDLFAMAGKGVPIYKDFGMFVGDKPGEEQGTVLVQLHPSIVAHPEYFDASLNGLE…	+	+	++
Lus10025708	MEDLQFSNLVSEAVLSRSSSSCFPPIGNDVDAGYGPTESAIDDSDAGKSLVDSMLCDSNSRLVLSGFSRSNCSETDGVFMIVNSGNEDSVETDSTLKFVGDSYYEGGTVLRTDEDIADAGDFPFIYKSARFGNFCYRFHGLPSGDYFVDLHFAEIINTNGPKGIRVFDVFIQEDKVLSEFDIFSIVGANKPLQLVDVRVSVKEDGILLLRFEGLSGSAMLSAICIRKASEVTAPQQQKEYLRCNHCASEMEVSSAQKRLVRTKVTDKYEKRIQDLTAVCQRKTNECHEAWMSLTAANEQLEKVRMELDNKTYQTRSLDQTVGEQAENLRNITTMYGRDKKSWSQAINNMQEKIRIMKEEHIRLSRDAHGCIDSIPELNNMVSGVQALVKNKQRGSSYII…	MKRRSLIITRLTFFLVLCPENTAIYVEETDGVFMIVNSGNEDSVETDSTLKFVGDSYYEGGTVLRTDEDIADAGDFPFIYKSARFGNFCYRFHGLPSGDYFVDLHFAEIINTNGPKGIRVFDVFIQEDKVLSEFDIFSIVGANKPLQLVDVRVSVKEDGILLLRFEGLSGSAMLSAICIRKASEVTAPQQQKEYLRCNHCASEMEVSSAQKRLVRTKVTDKYEKRIQDLTAVCQRKTNECHEAWMSLTAANEQLEKVRMELDNKTYQTRSLDQTVGEQAENLRNITTMYGRDKKSWSQAINNMQEKIRIMKEEHIRLSRDAHGCIDSIPELNNMVSGVQALVKNKQRGSSYIIKYKRLKEMISGNIRVFCRCRPLSKEEASTGYATVVDFDAAKDGDLG…	+
Lus10027509	MELKFFYFFFVFFTLFTLSSSFVPADNYLLNCGSTTSASVYNRLFLADSDFLLAGGKKSTSLTNQTPSSSLTTNSLYATARVFTAASAGYKFNIKQNGTHLVRFHFSPFPSQSFNLSASKFTVLVNGEPVLRDFGAVNLVIKEYILRIDGEELQIQFRPGSGGSEFGFVNAIEVFSAPKGLIIDEGVRLVGDRIGDFENLSSNVLETIHRVNVGGSKVTPFNDTLWRNWITDDEFLVLESAAKKVSSTHTPNYQEGGATRDSAPDSVYMTARSMNRENATVGAKFNVSWTFPVSSSGVQHLIRLHFCDIVSTGLNQLYFNVYINDYEVYKDLDLSSLTFHMLASPMWVDFVADSDESGDVRVSVGPSDLSSSSKVNAILNGVEIMKMVNLAGFSGRKKR…	MELKFFYFFFVFFTLFTLSSSFVPADNYLLNCGSTTSASVYNRLFLADSDFLLAGGKKSTSLTNQTPSSSLTTNSLYATARVFTAASAGYKFNIKQNGTHLVRFHFSPFPSQSFNLSASKFTVLVNGEPVLRDFGAVNLVIKEYILRIDGEELQIQFRPGSGGSEFGFVNAIEVFSAPKGLIIDEGVRLVGDRIGDFENLSSNVLETIHRVNVGGSKVTPFNDTLWRNWITDDEFLVLESAAKKVSSTHTPNYQEGGATRDSAPDSVYMTARSMNRENATVGAKFNVSWTFPVSSSGVQHLIRLHFCDIVSTGLNQLYFNVYINDYEVYKDLDLSSLTFHMLASPMWVDFVADSDESGDVRVSVGPSDLSSSSKVNAILNGVEIMKMVNLAGFSGRKKR…	+	+	+
Lus10028140	MSGKVPILVLTIFTLAVLCSSKGFVPADNYLVDCGSDSDTKVGNRVFVSDRSDSNLLSTPNHILATTSNKATPSDDSLLYQTARIFDQLSTYKFSIKQQGRHFIRLYFYPFAYQTYNMSQASFDVSTPDHGLLSRFTATGGSTTIKEFSLNVASDSLSVTFVPNSNSFAYVNAIEVVSVPDKLIEEGANTYNPRADFQGVVQQALETSYRVNMGGSSLNYVNDTLWRTWVEDTSFLLGESSRQTVNNIAAVVYVTDGSTEEVAPKSVYGTASEMASAGTTSNNFNVTWQFEVDRGFRYLVRFHFCDIRVNGTLNQLVFDVYINSLLAIKDFDITTLSTNTLGAAYYRDVVTPVISDSSTLRVSIGPSNLASTPDALLNGLEIMKMNNSMGSLSGSAAVV…	MSGKVPILVLTIFTLAVLCSSKGFVPADNYLVDCGSDSDTKVGNRVFVSDRSDSNLLSTPNHILATTSNKATPSDDSLLYQTARIFDQLSTYKFSIKQQGRHFIRLYFYPFAYQTYNMSQASFDVSTPDHGLLSRFTATGGSTTIKEFSLNVASDSLSVTFVPNSNSFAYVNAIEVVSVPDKLIEEGANTYNPRADFQGVVQQALETSYRVNMGGSSLNYVNDTLWRTWVEDTSFLLGESSRQTVNNIAAVVYVTDGSTEEVAPKSVYGTASEMASAGTTSNNFNVTWQFEVDRGFRYLVRFHFCDIRVNGTLNQLVFDVYINSLLAIKDFDITTLSTNTLGAAYYRDVVTPVISDSSTLRVSIGPSNLASTPDALLNGLEIMKMNNSMGSLSGSAAVV…	+		+
Lus10028805	MATERTRKKPGNPPPPSPPPLPNSTSTQFNSFVNRVSANFPFLLLILLFFLSSSAAVHAAPFKPEDNFLIACGSKSKLQLPDGRKFMSDDESHQFLKSDEKNLTSASSSANVPLPIYLNSRVFLKEAVYTFNLKAPGWHWVRLYFYPMKNDRFDLKSARFSVTTDKYVLLHGFNPNNETAVSREYLVNLDEEVFSIHFKPGEDSMAFVNGIELVSAPDELIGDEATGLFPVSGFPGLGKYAYNVVYRLNMGGQVLTPRNDTLGRTWENDRRYLKADVLASNVTIPTSAIKYGSNISPFIAPAPVYASGEKMADSQTNQANFNITWNFEADAAFNYLIRLHFCDIISKSLNSLYFNVYINGRTAISALDLSALTGQLASPYFKDIVVSSALITKGIIVEI…	MATERTRKKPGNPPPPSPPPLPNSTSTQFNSFVNRVSANFPFLLLILLFFLSSSAAVHAAPFKPEDNFLIACGSKSKLQLPDGRKFMSDDESHQFLKSDEKNLTSASSSANVPLPIYLNSRVFLKEAVYTFNLKAPGWHWVRLYFYPMKNDRFDLKSARFSVTTDKYVLLHGFNPNNETAVSREYLVNLDEEVFSIHFKPGEDSMAFVNGIELVSAPDELIGDEATGLFPVSGFPGLGKYAYNVVYRLNMGGQVLTPRNDTLGRTWENDRRYLKADVLASNVTIPTSAIKYGSNISPFIAPAPVYASGEKMADSQTNQANFNITWNFEADAAFNYLIRLHFCDIISKSLNSLYFNVYINGRTAISALDLSALTGQLASPYFKDIVVSSALITKGIIVEI…	+	+	+
Lus10030308	MVVVHSFKLLIWALPFYCLASVSLISGYVPPTNYLINCGSTSNTSIDGGRTFAADNDDFFSRMLSPQQNVSITAPNSISSALYRTARVFTAPSRYTFPIRQSGRLWIRLHFYPFLSGSYNLSTAHFSVSAQNFTLFKEYRAKPDEDQPEVREFSLNLNSGTNLVLDFTPSHNSFAFLNALEVLSIPEGVIPQTSQNKALETVHRVNMGKTNVFPANDTLWRLWVSDEKFLRHDFLAVNVTNLSAVSFKDRGPTNFSAPLGVYGTATRLNSDGNPGTLANVTWHFGVDPGFDYLVRFHFCDILALDPHPNFYFNVYVESELVYKYLDLRNLTGYSSGAPYSMDYIAGSVAGDTVTISIGPPPNNDNNPIAILNGLELVKISNSKNSLDVLDISSPKNSKP…	MVVVHSFKLLIWALPFYCLASVSLISGYVPPTNYLINCGSTSNTSIDGGRTFAADNDDFFSRMLSPQQNVSITAPNSISSALYRTARVFTAPSRYTFPIRQSGRLWIRLHFYPFLSGSYNLSTAHFSVSAQNFTLFKEYRAKPDEDQPEVREFSLNLNSGTNLVLDFTPSHNSFAFLNALEVLSIPEGVIPQTSQNKALETVHRVNMGKTNVFPANDTLWRLWVSDEKFLRHDFLAVNVTNLSAVSFKDRGPTNFSAPLGVYGTATRLNSDGNPGTLANVTWHFGVDPGFDYLVRFHFCDILALDPHPNFYFNVYVESELVYKYLDLRNLTGYSSGAPYSMDYIAGSVAGDTVTISIGPPPNNDNNPIAILNGLELVKISNSKNSLDVLDISSPKNSKP…	+	+	++
Lus10031199	MVNSLPAIALILVLASSYSSIGGVFRVARAQNQTRRATTDPDEARAVNAVFARWDIGAATAGDMRWNISGEVCSGAALGSNPTIDDPAFNPGIKCDCSYNNNTLCRVIALKVSALDIAGPIPDELWTLTFLTNLNLGLNFLSGTLSSSIGNLTRMQYLNLGTNQFTGPLPREIGLLTGLISFGFGSNNFSGSLPSQLGTLSRLEQMYFDSSGLSGPIPPTFADLTRLLTVWGSDNAFTGRIPDFIGNWRNLTTLRLEGNAFDGPIPSSFSNLTALTELRIGGITNGTTSLEVIRGLTSLSTLVLRDSSISGTLPSDIWNFPSLNFLDLSFNRIRGTIPASLFNMSSLTFLFLGNNRLNGTLPATKIQSLINIDVSYNNLGGALPSWINATNLQLNIVFN…	MVNSLPAIALILVLASSYSSIGGVFRVARAQNQTRRATTDPDEARAVNAVFARWDIGAATAGDMRWNISGEVCSGAALGSNPTIDDPAFNPGIKCDCSYNNNTLCRVIALKVSALDIAGPIPDELWTLTFLTNLNLGLNFLSGTLSSSIGNLTRMQYLNLGTNQFTGPLPREIGLLTGLISFGFGSNNFSGSLPSQLGTLSRLEQMYFDSSGLSGPIPPTFADLTRLLTVWGSDNAFTGRIPDFIGNWRNLTTLRLEGNAFDGPIPSSFSNLTALTELRIGGITNGTTSLEVIRGLTSLSTLVLRDSSISGTLPSDIWNFPSLNFLDLSFNRIRGTIPASLFNMSSLTFLFLGNNRLNGTLPATKIQSLINIDVSYNNLGGALPSWINATNLQLNIVFN…	+	+	+
Lus10031374	MRWCVEPGYTEMQFETDAQTVVSGLRTGGEDWSEFGDILRSCREVLDAFPIFYVTFASRNCNAVAHEIAQRSVTQMVAMGGDVPRSEIDSNYKLHPSEVKALRDIGKKLGKKGWDFGKDPCSEEGSWDVKDSRKGFENSVICDCPVSASASAVAVHGSLNLNNSTTFGSSCHVTSILLKSQNLSGTLPPEFSRLRYLKKLELSKNILTGTIPPQWATLRLVELYLMGNRLSGAFPKVLTNMTTLRNLSIEANEFSGPLPPEIGRMINIERLHINSNAFTGKLPVQLSKLVNLTDIRISDNNFSGKIPDFISKLTKLEKLWVEHSAASPTRHIQGCPMEGPIPSSISALTSLTDLRITDLKGRGSSFPPLSAMESMKTLVLRNILLSGRIPEYLIKMKKL…	MIADLDGGVLSLPIIIIFCFICFHSISAEIDSNYKLHPSEVKALRDIGKKLGKKGWDFGKDPCSEEGSWDVKDSRKGFENSVICDCPVSASASAVAVHGSLNLNNSTTFGSSCHVTSILLKSQNLSGTLPPEFSRLRYLKKLELSKNILTGTIPPQWATLRLVELYLMGNRLSGAFPKVLTNMTTLRNLSIEANEFSGPLPPEIGRMINIERLHINSNAFTGKLPVQLSKLVNLTDIRISDNNFSGKIPDFISKLTKLEKLWVEHSAASPTRHIQGCPMEGPIPSSISALTSLTDLRITDLKGRGSSFPPLSAMESMKTLVLRNILLSGRIPEYLIKMKKLKTLDLSFNSLTGEIPESFVLLAKVDIIYLTGNRLRGSVPQWILERNKIVYVYLVGILA…	+	+	++
Lus10032971	MRRLGTHVCLSSLLLVISIIHHLASAADKYIPVDHIFVNCGSSNPSAIDEVLNWESDHATSKYLRVEDGSSVSTTQDPSTSLPSVPYRTARLSRSQFTYAFPVNSGQKFIRLHFFAANYTPDFNKSAAYFSVKSGPFTLLNNFSADLRARALRLDGFPMEFCLNVEPDQHFLNLTFAPTSRAGSYAFINGIEVVSMPTNLYYTNQDDAAGPFSFGTHQRIENGTALQLMYRVNVGGSYISPNRDTSMYRRWESDLDPDVYFVPAPSSLYKNTSIQLDYRNKDEIHRVAAPDPVYQTARGMSNNTAIILSYNLTWMFPVDPLFTYFVRLHFCEFQPYITARDNRVFWVNIMNQTSTVPVDVVKDAGGNGIPLFKDYITRMEATENKNLSIALSPFKDASA…	MRRLGTHVCLSSLLLVISIIHHLASAADKYIPVDHIFVNCGSSNPSAIDEVLNWESDHATSKYLRVEDGSSVSTTQDPSTSLPSVPYRTARLSRSQFTYAFPVNSGQKFIRLHFFAANYTPDFNKSAAYFSVKSGPFTLLNNFSADLRARALRLDGFPMEFCLNVEPDQHFLNLTFAPTSRAGSYAFINGIEVVSMPTNLYYTNQDDAAGPFSFGTHQRIENGTALQLMYRVNVGGSYISPNRDTSMYRRWESDLDPDVYFVPAPSSLYKNTSIQLDYRNKDEIHRVAAPDPVYQTARGMSNNTAIILSYNLTWMFPVDPLFTYFVRLHFCEFQPYITARDNRVFWVNIMNQTSTVPVDVVKDAGGNGIPLFKDYITRMEATENKNLSIALSPFKDASA…	+		+
Lus10032976	MKRLDTHVCLSFLLLVLSIINHLASAAKPVDNIFVDCGSNTAGTDDDDLNWESDATSKYLRVEDDDRTSVSTTQDTSTSLPLVPYRTARLSRSQFTYAFPVTSGQKFIRFHFFPANYPPDFNKSAASFSVKAGTFTLLNNFSADLRARALHQDGFYMEFCLNAQPNQHLLNLTFAPTPGAGAYAFINGIEVVSMPTNLYYTNPDDAGPSSFGTNQRIENGTALQLMYRVNVGGSYISPNRDTSMYRRWESDLDPDVYFVPAPSSLYKNTSIQLDYRNKDEIHRVAAPDPVYQTARGMSNNTAIILSYNLTWMFQVDPFFTYFVRLHFCEFQPVISDRDNRAFWVNIMNQTAPHFVDVIQQAGGNGIPMFKDYLARMVAAENKHLFVALAPFKKGSAHVN…	MKRLDTHVCLSFLLLVLSIINHLASAAKPVDNIFVDCGSNTAGTDDDDLNWESDATSKYLRVEDDDRTSVSTTQDTSTSLPLVPYRTARLSRSQFTYAFPVTSGQKFIRFHFFPANYPPDFNKSAASFSVKAGTFTLLNNFSADLRARALHQDGFYMEFCLNAQPNQHLLNLTFAPTPGAGAYAFINGIEVVSMPTNLYYTNPDDAGPSSFGTNQRIENGTALQLMYRVNVGGSYISPNRDTSMYRRWESDLDPDVYFVPAPSSLYKNTSIQLDYRNKDEIHRVAAPDPVYQTARGMSNNTAIILSYNLTWMFQVDPFFTYFVRLHFCEFQPVISDRDNRAFWVNIMNQTAPHFVDVIQQAGGNGIPMFKDYLARMVAAENKHLFVALAPFKKGSAHVN…	+	+	+
Lus10034275	MSPNFYTDMKSLMAAHQPVILQVVVSKIFPTALTPADLPTSPTSSSDLFNSNWLSDRFFTGGSSSVVSEPLRFRHPQEKTLRYFPLSSGKKNCYILPLPSGRYYFRTFTIYDNYDGKSHSPSFDVSVEGTLAFSWRSPWHESLARDGAYSDLFAFVKDGEADFCFYSIATDPPVIGSLEVRQIDPLSYSSFSLGENFILVNYGRLSCGSGQWGPGFSNDTDYFGRTWQSDEELRTPSMSKIVQAISTTKSISGVNQPPNYFPMKLYQSAVTGKGVLEYEIEVDAKLDYLLWFHFAEIESSVNKKGQRVFDVLVNEKNASRVDIFAQVGNFAAYSFSYTVHNLSSTTLSVKLVPLAGFPLIGGIENYALVPNDMATVPEQVVAMKALKNSLRIPDRMGWN…	MHRLLLLLFFFFFFFSSSQPALSSSSFPFDISYRIDSGGPTNVSDLFIRPLQLQLALDRFFTGGSSSVVSEPLRFRHPQEKTLRYFPLSSGKKNCYILPLPSGRYYFRTFTIYDNYDGKSHSPSFDVSVEGTLAFSWRSPWHESLARDGAYSDLFAFVKDGEADFCFYSIATDPPVIGSLEVRQIDPLSYSSFSLGENFILVNYGRLSCGSGQWGPGFSNDTDYFGRTWQSDEELRTPSMSKIVQAISTTKSISGVNQPPNYFPMKLYQSAVTGKGVLEYEIEVDAKLDYLLWFHFAEIESSVNKKGQRVFDVLVNEKNASRVDIFAQVGNFAAYSFSYTVHNLSSTTLSVKLVPLAGFPLIGGIENYALVPNDMATVPEQVVAMKALKNSLRIPDRMG…	+			+
Lus10035954	MEDLQFSNRVSETVLSGSSSSCFPPIGNNGDAGYGPTESAFEDADAGKSLVDSMICDSNSRLVLSGFSRSNCSETDGVFMIVNSGNESSVETESTLKFVGDSYYEGGTVLRTDEDIADAGDFPFIYKSARFGNFCYRFHGLPSGDYFVDLHFAEIINTNGPKGIRVFDVFIHEDKVLSEFDIFSIVGANKPLQLVDVRVSVKEDGILLLRFEGLSGSPMLSAICIRKASEVTATQQQKEFLRCNHCASEMEVSSAQKRLVRTKVTDKYEKRIQDLTALCQRKTNECHEAWMSLTAANEQLEKVRMELDNKTYQTRSLDQTVGEQADNLRNITTMYGRDKKSWSQAINNMQEKIRIMKEEHIRLSRDAHGCIDSIPELNNMVSGVQALVAQCEELKLKYS…	MKRRSLVITRLTFLLVLCSENTAIYVEETDGVFMIVNSGNESSVETESTLKFVGDSYYEGGTVLRTDEDIADAGDFPFIYKSARFGNFCYRFHGLPSGDYFVDLHFAEIINTNGPKGIRVFDVFIHEDKVLSEFDIFSIVGANKPLQLVDVRVSVKEDGILLLRFEGLSGSPMLSAICIRKASEVTATQQQKEFLRCNHCASEMEVSSAQKRLVRTKVTDKYEKRIQDLTALCQRKTNECHEAWMSLTAANEQLEKVRMELDNKTYQTRSLDQTVGEQADNLRNITTMYGRDKKSWSQAINNMQEKIRIMKEEHIRLSRDAHGCIDSIPELNNMVSGVQALVAQCEELKLKYSEEQAKRKQLYNQIQETKGNIRVFCRCRPLSKEEASTGYATVVDFDA…	+
Lus10037768	MKCRTCLLFSSILLFILLAKANPALAQAPAPAPTKAPPKSKCFIVSCGTTEEEADANGEKWKPDDEYLNPSGSGEAATASYQDPSLDSTVPFMSARIFKSPGGYKFSVPSDARVMIRFYFYAATYGDLDAGNSYFTLTANGYQLLNNFSASIVSKALTQTYLVKEFSLLPPPSGSVDVVFTPSKDYKDSFAFVNGIEVIPMMDIYNDSPPLTGFTDQMVDLTAYSLQTMYRVNVGGQVIPPLNDSAGLERTWYNDAPYLYGKVGGRTPAFPVSTIKYPTKQVPESVAPALVYSTGRTMLENAIVNRNINLTWIFQVDVNYTYFVRLHFCDGEMGRSNQRVFHIYVNNRTAQNTADVVGWSGGKGIPIYKDYAVYQNEKSGDNLWLALSPNGDSHPEFYD…	MKCRTCLLFSSILLFILLAKANPALAQAPAPAPTKAPPKSKCFIVSCGTTEEEADANGEKWKPDDEYLNPSGSGEAATASYQDPSLDSTVPFMSARIFKSPGGYKFSVPSDARVMIRFYFYAATYGDLDAGNSYFTLTANGYQLLNNFSASIVSKALTQTYLVKEFSLLPPPSGSVDVVFTPSKDYKDSFAFVNGIEVIPMMDIYNDSPPLTGFTDQMVDLTAYSLQTMYRVNVGGQVIPPLNDSAGLERTWYNDAPYLYGKVGGRTPAFPVSTIKYPTKQVPESVAPALVYSTGRTMLENAIVNRNINLTWIFQVDVNYTYFVRLHFCDGEMGRSNQRVFHIYVNNRTAQNTADVVGWSGGKGIPIYKDYAVYQNEKSGDNLWLALSPNGDSHPEFYD…	+	+
Lus10037887	MGALGFVLPRIVKMRKLERSFSMLVIVVLLEFIGQDGALASYTPPDNYLIACGSTKDVTFQGRTFVPDAGHSSLTLKTGTSTVATSNSTSPPSPFYQSARIFSGIATYNFDIQQQGRHWIRLYFYPIPTSTQNLTSASISVVTKDFVLLHNFTFKNYNGTSMFKEYAVNVTSDSLSLSFIPSNDSVAFVNAIEVVSIPDIVLPDQAWALNPSNTVSGLSDLAYETVYRLNMGGPLITSENDTLGRVWENDAEYRHVNNSAVDVSTNPSSIRYPASLTPETAPQETAPNLVYATAVAMGDPNVAIVNFNMTWVLPVNPNFRYLVRLHFCDIISRAMNNLVFDVYVNDDSALQSLDLSSITGGLTVPYYRDFISNSSTEESDTLMVSVGPDTMADVTNATI…	MGALGFVLPRIVKMRKLERSFSMLVIVVLLEFIGQDGALASYTPPDNYLIACGSTKDVTFQGRTFVPDAGHSSLTLKTGTSTVATSNSTSPPSPFYQSARIFSGIATYNFDIQQQGRHWIRLYFYPIPTSTQNLTSASISVVTKDFVLLHNFTFKNYNGTSMFKEYAVNVTSDSLSLSFIPSNDSVAFVNAIEVVSIPDIVLPDQAWALNPSNTVSGLSDLAYETVYRLNMGGPLITSENDTLGRVWENDAEYRHVNNSAVDVSTNPSSIRYPASLTPETAPQETAPNLVYATAVAMGDPNVAIVNFNMTWVLPVNPNFRYLVRLHFCDIISRAMNNLVFDVYVNDDSALQSLDLSSITGGLTVPYYRDFISNSSTEESDTLMVSVGPDTMADVTNATI…	+
Lus10038153	MAFSGVLERAASLGLAAMVALSCLSVLVDFRSRAQVVHQPVPLLPVEEVAFLSGTTLIDAVETLIAISSKLHAEDWQVSKSSCGSPAWNRSIQPKPLEIRRLITCNCSFGSGTICHVTNISVKGYNLTGILPPELGNLTQLNELDLTRNYISGPIPPSLAQLTNLAKLSLLGNRLSGTIPLEIGHITTLQELVLEDNLLQGPLPPSLGNLKSLEILILSANNFTGSIPDSFANLRNITSFRIDGSTLAGKLPEFIGNWTNLKELYLQGTSMQGPIPSTVSMLYNLTDLLGGPTSVFPNLKDLTKIRTLVLRNCLLNGSIPDYIGKAARLKTLDLSFNSLTGIIPDMGDLDDLQFMFLNNNSLTGQVPSWILSKNGNFDLSYNNYTGIPPQRDCLQVRVN…	MSSIRLSLLGNRLSGTIPLEIGHITTLQELVLEDNLLQGPLPPSLGNLKSLEILILSANNFTGSIPDSFANLRNITSFRIDGSTLAGKLPEFIGNWTNLKELYLQGTSMQGPIPSTVSMLYNLTDLYVNIRLGGPTSVFPNLKDLTKIRTLVLRNCLLNGSIPDYIGKAARLKTLDLSFNSLTGIIPDMGDLDDLQFMFLNNNSLTGQVPSWILSKNGNFDLSYNNYTGIPPQRDCLQVRVNLISSYSPVSNSAPWCFQKDLPCNENNIHRTETSFGNKTYEADQYVDGRSTFYPVTGKWGYSSTGVYMENEGADYVARDTSKHNKTADIYETARGAPQSLKYYGFCMRKGIYNVTLHFAEIKFSNDETFASLGRRIFDISIQGKIVRRDFDIVKKAGG…			+
Lus10038487	MVLVWISLLSFLILMPRYSECFVPTDNYLINCGSETDTPVDNRVFLADKSDSTFLSTPNHITANYTTNCTQQLTSEDSILYQTARIFDRKSTYTFPIKQQGRHFVRLYFHPFVYSNYNMFQASFDVSTANQSLLSNFSVNGTFTTTLVLKEFSLNLASSSSLAITFAPSPNSFAYVNALEVVSVPDYLIKEGTATSYGTPDQTAEFQGMTSQSLETSYRVNMGGSMLNYSNDTLWRTWVTDRAFQINPSSSRTLTNASAVRYGTGDRLVTDEIAPRSVYGTATENTNSYLNNNNNVSWEFDVDAGYQYFIRFHFCDIRSNDGSNSNPDTRRLVFDVLINSVVAIKGYDIGSVTNGVAGGADFRDLVTPVISNRTLRVSIGPSNNSSSGYWSSDALLNGV…	MVLVWISLLSFLILMPRYSECFVPTDNYLINCGSETDTPVDNRVFLADKSDSTFLSTPNHITANYTTNCTQQLTSEDSILYQTARIFDRKSTYTFPIKQQGRHFVRLYFHPFVYSNYNMFQASFDVSTANQSLLSNFSVNGTFTTTLVLKEFSLNLASSSSLAITFAPSPNSFAYVNALEVVSVPDYLIKEGTATSYGTPDQTAEFQGMTSQSLETSYRVNMGGSMLNYSNDTLWRTWVTDRAFQINPSSSRTLTNASAVRYGTGDRLVTDEIAPRSVYGTATENTNSYLNNNNNVSWEFDVDAGYQYFIRFHFCDIRSNDGSNSNPDTRRLVFDVLINSVVAIKGYDIGSVTNGVAGGADFRDLVTPVISNRTLRVSIGPSNNSSSGYWSSDALLNGV…	+			+
Lus10039274	MELKFFFFCFLFFTLFTLSSSFVPADNYLLNCGSTTPASINNRLFLADSDFLLSGGKKSTSLTNQTLSSETTNSLYATARVFTAASSGYKFNIKQNGTHFVRFHFSPFPSKSFNLSASKFTVMVNGESVLRDFGAENLVIKEYILRIDGEELRIQFRPGSGGSEFGFVNAIEVFSAPKGLIIDEGVRLVGDKIGDFENLSSNVLETVHRVNVGGSKVTPFNDTLWRNWITDDEFLVLESAAKKVSSTHTPNYQEGGATRDSAPDSVYMTARSMNRENATVGAKFNVSWTFPVGSSGVQHLIRLHFCDIVSSGLNQLYFNVYINDYEGYKDLDLSSLTFHMLASPMYVDFVADSDGSGDVRVSVGPSDLSSSSKVNAILNGVEIMKMVNLAGFSGRKKRM…	MELKFFFFCFLFFTLFTLSSSFVPADNYLLNCGSTTPASINNRLFLADSDFLLSGGKKSTSLTNQTLSSETTNSLYATARVFTAASSGYKFNIKQNGTHFVRFHFSPFPSKSFNLSASKFTVMVNGESVLRDFGAENLVIKEYILRIDGEELRIQFRPGSGGSEFGFVNAIEVFSAPKGLIIDEGVRLVGDKIGDFENLSSNVLETVHRVNVGGSKVTPFNDTLWRNWITDDEFLVLESAAKKVSSTHTPNYQEGGATRDSAPDSVYMTARSMNRENATVGAKFNVSWTFPVGSSGVQHLIRLHFCDIVSSGLNQLYFNVYINDYEGYKDLDLSSLTFHMLASPMYVDFVADSDGSGDVRVSVGPSDLSSSSKVNAILNGVEIMKMVNLAGFSGRKKRM…	+	+	+
Lus10041488	MHHRLLLLFLLFFFSSSQSALSSSSFPFDISYRIDSGGPTNVTDLFNSNWLSDRFFTGGSSSVVSEPLRFRHPQEKTLRYFPLSSGKKNCYILPLPSGRYYFRTFTIYDNYDGKSHSPSFDASVEGTLVFSWRSPWHESLARDGAYSDLFAFVKDGEADLCFYSIATDPPVIGSLEVRQIDPLSYSSSSLGENFILVNYGRLSCGSGQWGPGFSNDTDYFGRTWQSDEELRTPSMSKIVQAISTTKSISGVNQPPNYFPMKLYQSAVTGKGVLEYEIEVDAKLDYLLWFHFAEIESSVSKKGQRVFDVLVNEKNASRVDIFAQVGNFAAYSFSYTVHNLSSTTLSVKLVPLAGFPLISGIENYALVPNDMATVPEQVVAMKALKNSLRIPDRMGWNGDP…	MHHRLLLLFLLFFFSSSQSALSSSSFPFDISYRIDSGGPTNVTDLFNSNWLSDRFFTGGSSSVVSEPLRFRHPQEKTLRYFPLSSGKKNCYILPLPSGRYYFRTFTIYDNYDGKSHSPSFDASVEGTLVFSWRSPWHESLARDGAYSDLFAFVKDGEADLCFYSIATDPPVIGSLEVRQIDPLSYSSSSLGENFILVNYGRLSCGSGQWGPGFSNDTDYFGRTWQSDEELRTPSMSKIVQAISTTKSISGVNQPPNYFPMKLYQSAVTGKGVLEYEIEVDAKLDYLLWFHFAEIESSVSKKGQRVFDVLVNEKNASRVDIFAQVGNFAAYSFSYTVHNLSSTTLSVKLVPLAGFPLISGIENYALVPNDMATVPEQVVAMKALKNSLRIPDRMGWNGDP…	+
Lus10041937	MADKIQSNVTCDCSFSSGTVCHVIAMKLKGFNLTGSLPPELGNLTHLTELDLNRNYINGTIPRSLAQLSNLTVLSLLGNRLSGPIPSEIGNIANLESLVLENNLLTGPLPPSLGNLRSLSRLLLSANNFTGSIPDSFRNLRNLTDFRIDGSSLSGRLPEFMGNWTNLKRLDLQGTSLQGPIPSSISTLKNLTDLRISDLTGTSSVFPDLKELMKMEELALRNCLMTGSIPDYIGEMTQLKSLDLSFNSLSGPIPATLQSLESLDFTFLNNNSLTGEVPDWILSSKYNFDLSYNNFTGKVQPSCTQTVVNLVSSYSSSSVPWCLKKDLPCSRNPRFHELFINCGGPRANFDDEEYEEDLTLEGPTTFFSVQEKWAYSSTGVYLGDDGADYVARNSFSHNV…	MKMEELVLVLLFLLCYIPFNDTCFYFRALRNCLDTCFYFRALRNCLMTGSIPDYIGEMTQLKSLDLSFNSLSGPIPATLQSLESLDFTFLNNNSLTGEVPDWILSSKYNFDLSYNNFTGKVQPSCTQTVVNLVSSYSSSSVPWCLKKDLPCSRNPRFHELFINCGGPRANFDDEEYEEDLTLEGPTTFFSVQEKWAYSSTGVYLGDDGADYVARNSFSHNVTSIYQNARLAPQSLKLLVALEDAYLISQFKRGRVVRRDFDIMERAGGVGIGITEVFDNVTVDGSTLEIHLYWSGKGTTAIPDRGVYGPLISAISVTPNFPVDEGGSGGLSGGAIAGIVVSAFVVVLFIGGIIYKKTRKEDENQELRGLDLQTGFFTLRQLKHATNNFDATNKIGEGGF…	+	+	+
Lus10042505	MLTLKQRSLEALTDMCGQEEAKKEGTIVLTYWVMIKEVEAREKFHTSDPSHSHSSQSHPCGIIGKLIYKTSEQQQLIIIWALVSVFFFSHLHSRFPVKTLMAISSKLHATEWNVSRSSCGSPAWNLTIMPYKTQSIITCNCSFGGGTICHVIKMYEPFIFNSFRYVPSPFTPRMTTEINKYCKWLFAACSSVKGFNLTGILPPELGNLTQLTELDLTRNFISGPIPPSLAQLTKLAKLSVLGNRLSGAIPLEIGHITTLQELVLEDNLLQGSLPPSLGNLQSLERLILSANNFTGSIPHSFANLRNITSFRIDGSTLAGKLPEFIGNWTNLKELYLQGTLMQGPIPSTISMLYNLKELLISDLSGPISTFPNLKDLTKLRTLVLRNCLLTGSVPDYIGN…	MAISSKLHATEWNVSRSSCGSPAWNLTIMPYKTQSIITCNCSFGGGTICHVIKMYEPFIFNSFRYVPSPFTPRMTTEINKYCKWLFAACSSVKGFNLTGILPPELGNLTQLTELDLTRNFISGPIPPSLAQLTKLAKLSVLGNRLSGAIPLEIGHITTLQELVLEDNLLQGSLPPSLGNLQSLERLILSANNFTGSIPHSFANLRNITSFRIDGSTLAGKLPEFIGNWTNLKELYLQGTLMQGPIPSTISMLYNLKELLISDLSGPISTFPNLKDLTKLRTLVLRNCLLTGSVPDYIGNKTVLKTLKVRDLSFNSLTGLIPDIDNLPKLQYTFLNNNSLTGQVPPWIFSSPNNLNLISSYSPANNKVSWCLKKGMPCVGNKLQNRSLYINCGGDDTEFE…			+
Lus10042537	MAPKNQRSLFLTLSLFLILFNISAAGEKLPPALMLSCGSEEPGTDGEGRKWELDDKYVSGESLKARAQLQDPALPSEVPFMDARIFPADGGGYKLPIRPKTRYFLRLYFYPSDYLDYNISTSFFTVTAGGFTLLQNFSTILTTQATTQAYIFKEYILTPINSDGLDLAIKPEKYDAAFGFINGIELVPMPPDMFGSVRMVGFEETDIQTATATMETMYRLNVGGALVTPTKDSDGMGRTWYQDSMYMSDTGVGVTNEAPEKTRINYDKIPNYIAPAEVFETSRSMGEDGAVNLKYNLTWRFAVDQNFTYVVRFQFCDWQIGLPNQKPFNIYINNQTAQGNEFPMDLFAMAGKGVPIYKDFGMYVGAKPGEEQGTVLVQLHPSIVSHPEYFDASLNGLEI…	MAPKNQRSLFLTLSLFLILFNISAAGEKLPPALMLSCGSEEPGTDGEGRKWELDDKYVSGESLKARAQLQDPALPSEVPFMDARIFPADGGGYKLPIRPKTRYFLRLYFYPSDYLDYNISTSFFTVTAGGFTLLQNFSTILTTQATTQAYIFKEYILTPINSDGLDLAIKPEKYDAAFGFINGIELVPMPPDMFGSVRMVGFEETDIQTATATMETMYRLNVGGALVTPTKDSDGMGRTWYQDSMYMSDTGVGVTNEAPEKTRINYDKIPNYIAPAEVFETSRSMGEDGAVNLKYNLTWRFAVDQNFTYVVRFQFCDWQIGLPNQKPFNIYINNQTAQGNEFPMDLFAMAGKGVPIYKDFGMYVGAKPGEEQGTVLVQLHPSIVSHPEYFDASLNGLEI…	+	+	++
Lus10042844	MSGKVPILVLTILTLVVLCSSKGFVPADNYLVDCGSDSDTKVGNRVFVSDRSDSNLLSTPNHILATTSTKATPSDDSLLYQTARIFDQLSTYKFSIKQQGRHFIRLYFYPFAYQTYNMSQASFDVSTPDHGLLSRFTATGGSTTIKEFSLNVASDSLSVTFVPSSNSFAYVNAIEVVSVPDKLIEEGANTYNPRTDFQGVVQQALETSYRVNMGGPFLNYVNDTLWRTWVEDTSFLLGESSRQLVNNIAAVVYVTDGSTEEVAPKSVYGTASEMASAGTTSDNFNVTWQFEVDRGFRYLVRFHFCDIRVNGTLNQLMFDVYINSLLAIKDFDITTLSTNTLGAAYYRDVVTPVISDSSTLRVSIGPSNVDSAPDALLNGLEIMKMNNSMGSLSGSAAVA…	MSGKVPILVLTILTLVVLCSSKGFVPADNYLVDCGSDSDTKVGNRVFVSDRSDSNLLSTPNHILATTSTKATPSDDSLLYQTARIFDQLSTYKFSIKQQGRHFIRLYFYPFAYQTYNMSQASFDVSTPDHGLLSRFTATGGSTTIKEFSLNVASDSLSVTFVPSSNSFAYVNAIEVVSVPDKLIEEGANTYNPRTDFQGVVQQALETSYRVNMGGPFLNYVNDTLWRTWVEDTSFLLGESSRQLVNNIAAVVYVTDGSTEEVAPKSVYGTASEMASAGTTSDNFNVTWQFEVDRGFRYLVRFHFCDIRVNGTLNQLMFDVYINSLLAIKDFDITTLSTNTLGAAYYRDVVTPVISDSSTLRVSIGPSNVDSAPDALLNGLEIMKMNNSMGSLSGSAAVA…	+		+

## Sheet: Nictaba
Gene ID	AA seq according to Phytozome	AA seq correction using Augustus	SP	TM, N	TM, M	TM, C
Lus10003444	MSGTHAANNKKPAPSPPPPPPPAVDEKIVTIGAKDVRITWGEDPTHWKWTADSAAGELLDVWWFDVSTQVDMGTNRMLMTLPLNASYGAYFVYKLPIDAQGFESDQWFDVEVGIEGRNDTSSGVVYLQGSDSSSRMRADGWSEVKLGDFLTVGRNDEGTVPDQNKYSVGLKLYNHRGTYKTGILIHGFELRPN	MSGTHAANNKKPAPSPPPPPPPAVDEKIVTIGAKDVRITWGEDPTHWKWTADSAAGELLDVWWFDVSTQVDMGTNRMLMTLPLNASYGAYFVYKLPIDAQGFESDQWFDVEVGIEGRNDTSSGVVYLQGSDSSSRMRADGWSEVKLGDFLTVGRNDEGTVPDQNKYSVGLKLYNHRGTYKTGILIHGFELRPN
Lus10003445	MSESLAASNKKPPPPPPPSPPPPPAADQKTVMIGALDVRIGGGDEPNHWKWSADSEMCPADSAAGELLDVWWFDVSTQVDMGTNRMLMTLPLNASYGAYFVYKLPVDAQGFESDQWFDVEVGIEGRNDTSNGVVYLQGSDSSSRMRADGWSEVKIGDFLTVGRNDEGTVPDQNKYSVGLKLYNHRGTYKTGILIYGFELRPN	MSESLAASNKKPPPPPPPSPPPPPAADQKTVMIGALDVRIGGGDEPNHWKWSADSEMCPADSAAGELLDVWWFDVSTQVDMGTNRMLMTLPLNASYGAYFVYKLPVDAQGFESDQWFDVEVGIEGRNDTSNGVVYLQGSDSSSRMRADGWSEVKIGDFLTVGRNDEGTVPDQNKYSVGLKLYNHRGTYKTGILIYGFELRPN
Lus10003449	MAPFNFRSDKHFVTSSDGTTLQVYELTKPVTQPSSIQKSSWKPIATIDTAAIADDLDDEDDDVATGDESSYSGLLFFDGHGRIEGREGLTTLARHLSQLHLLVNPAGYSFQNASTLSGSQYPDFGIHYLRLNDLFSWPHHEVGLVSTDQWGRHELKYHEPRRNTSNNKPTRNAGAAKDKHYYEELMKKKDEELAELREKLEETNEARREEVEKLRKEKDAETKKMTKMVKKKKVDDEAKEKRIEELEKLKEELEEKVEVKEEELQNANKEKKEELRTLLVKKDNEIRVLRNSKDGESRKSEFEKMLRVKDEELRTKEEELQKLKAAGAGKATISGGDHKTVMIGATDLRITWGENPNHWKWRSDPDSRYGEVAELLNVWWFDVTGKVDMGTNRMLLTLP…	MAPFNFRSDKHFVTSSDGTTLQVYELTKPVTQPSSIQKSSWKPIATIDTAAIADDLDDEDDDVATGDESSYSGLLFFDGHGRIEGREGLTTLARHLSQLHLLVNPAGYSFQNASTLSGSQYPDFGIHYLRLNDLFSWPHHEVGLVSTDQWGRHELKYHEPRRNTSNNKPTRNAGAAKDKHYYEELMKKKDEELAELREKLEETNEARREEVEKLRKEKDAETKKMTKMVKKKKVDDEAKEKRIEELEKLKEELEEKVEVKEEELQNANKEKKEELRTLLVKKDNEIRVLRNSKDGESRKSEFEKMLRVKDEELRTKEEELQKLKAAGAGKATISGGDHKTVMIGATDLRITWGENPNHWKWRSDPDSRYGEVAELLNVWWFDVTGKVDMGTNRMLLTLP…
Lus10005769	MGAAFSDLLYGSGASLTTASSGGVCGVKRTSLGDVPESCAAEILMYLDAPEICTMARLNRSFRGASSADFVWGTKLPSNYRFLVEKVLGVERSESLCRKEIYSRLCAPNCFGDGNKMVWLEKHSGKNCVMLSYKAMRITGIEDRRYWTHIPADESRFKQIAYLQQTWWLEVVGELDDFQFPVGKYSLYFKLQLGKPTSAKPGRCGAARRVSSSDYKVHGWDKKPVRFHLSTSNGQTASSERYLTEQHHGWEHILVGEFSVENQNVATKIKFSMMQIDCTHTKGGLCLDSVLVCPTEVRDRVVKQF	MGAAFSDLLYGSGASLTTASSGGVCGVKRTSLGDVPESCAAEILMYLDAPEICTMARLNRSFRGASSADFVWGTKLPSNYRFLVEKVLGVERSESLCRKEIYSRLCAPNCFGDGNKMVWLEKHSGKNCVMLSYKAMRITGIEDRRYWTHIPADESRFKQIAYLQQTWWLEVVGELDDFQFPVGKYSLYFKLQLGKPTSAKPGRCGAARRVSSSDYKVHGWDKKPVRFHLSTSNGQTASSERYLTEQHHGWEHILVGEFSVENQNVATKIKFSMMQIDCTHTKGGLCLDSVLVCPTEVRDRVVKQF
Lus10007926	MEGGNAGGVRDTIFDDLPEGCVVKILSFVTPVDACRSSSVSSFFRSAASSDALWEAFLPSDYKSVLSNFAADLPPFSSKKELFRTLCSPIIYDDDKKSFWLDKMTGYKSYMLAARGLSIESADNPQNWSWIKHDHSRFPEVAKLRSVPTLDIRGEITTPMLSPEFTYAAYLVYKFHGNAFNCLTVNTSIGVTEVDIASPTVCLTPDAEPWHTHRRDNGLLKTRRPKVRKDGWREIELGKYRNKDTRSGGSELVSIKVNRGQETRGHLIIHGMELRPTIGQ	MEGGNAGGVRDTIFDDLPEGCVVKILSFVTPVDACRSSSVSSFFRSAASSDALWEAFLPSDYKSVLSNFAADLPPFSSKKELFRTLCSPIIYDDDKKSFWLDKMTGYKSYMLAARGLSIESADNPQNWSWIKHDHSRFPEVAKLRSVPTLDIRGEITTPMLSPEFTYAAYLVYKFHGNAFNCLTVNTSIGVTEVDIASPTVCLTPDAEPWHTHRRDNGLLKTRRPKVRKDGWREIELGKYRNKDTRSGGSELVSIKVNRGQETRGHLIIHGMELRPTIGQ
Lus10008642	MGASLSNLTEGANGGGEARGPGLGDIPESCVACVFTYLTPPEICNLARLNRAFRGAASSDSVWEMKLPRNYRDLLDLLPPERHRDFPKKKDIYALLSRPVPFDDGNKELWLDRVTGRVCVSVSAKSMSITGIEDRRYWNWVDTEESRFHVVAYLQQIWWFEVDGVVKFPFPPDVYTLTFRLHLGRFAKRLGRRVSNFDHTHGWDIKPVRFELSTSDGQQATSECCLDDTELDEEYGAHKRGYWIEYKVGDFTVTDLDPTTEVRFSMKQIDCTHSKGGLCVDSVFITPSDLKERRRKGVIK	MGASLSNLTEGANGGGEARGPGLGDIPESCVACVFTYLTPPEICNLARLNRAFRGAASSDSVWEMKLPRNYRDLLDLLPPERHRDFPKKKDIYALLSRPVPFDDGNKELWLDRVTGRVCVSVSAKSMSITGIEDRRYWNWVDTEESRFHVVAYLQQIWWFEVDGVVKFPFPPDVYTLTFRLHLGRFAKRLGRRVSNFDHTHGWDIKPVRFELSTSDGQQATSECCLDDTELDEEYGAHKRGYWIEYKVGDFTVTDLDPTTEVRFSMKQIDCTHSKGGLCVDSVFITPSDLKERRRKGVIK
Lus10008898	MEKQSKNSSSVSKNINDLPEDCLAEILSQTGPIESCRLATVSPSFSSASNSSAVWDKFLPPDCHVILSRSSSDDRASLPKKQLFLSLCRHPILIDGGRKSFSLDKRTGKKCFMISARDLRIEWGDSPLYWRWISHPDSRFGEVAELVDVCWFEIRGMIETHLLSPSTQYAAYLVFKYLPERTAFRLGFHRQDFTATVAESSRTVCLEIGTGDWRRQFGMYNVGGSDAEEKFEFPKLRKDGWLEAELGEFYVGENGDMVEVEIGLKEVISGPKSGMVVLGMEIRPKG	MEKQSKNSSSVSKNINDLPEDCLAEILSQTGPIESCRLATVSPSFSSASNSSAVWDKFLPPDCHVILSRSSSDDRASLPKKQLFLSLCRHPILIDGGRKSFSLDKRTGKKCFMISARDLRIEWGDSPLYWRWISHPDSRFGEVAELVDVCWFEIRGMIETHLLSPSTQYAAYLVFKYLPERTAFRLGFHRQDFTATVAESSRTVCLEIGTGDWRRQFGMYNVGGSDAEEKFEFPKLRKDGWLEAELGEFYVGENGDMVEVEIGLKEVISGPKSGMVVLGMEIRPKG
Lus10013463	MEGGNASGVRHTIFDDLPEGCVVKILSFATPVDACRSSSVSSFFRSASSSDALWEAFLPSDYKSVLSNFAAALPRFSSKKELFRMLCNPIIYDHDKKSFWLDKMTGSKSYMLAAEGLSIESADNPQNWSWIKHDHSRFPEVAELRFVPALDIRGEITTPMLSPEVTYAAYLVYKFHGNVFDCLTVNTSIGVTEVDIASPTVCLTPDAEPWHTHRNSNGLLKTRRPKVRKDGWREIELGKYRNKDSKSGGSELVSIQVNRGQETRGNLIIQGMELRPTIGNRSGEPLKFSAGRFPVLREAKHHQWSTDNPPEVVEIRLERLRREALVGQFVGKPPASPKIKAMANRLWGREGRTHVSKMEDSPMLLFEFPSEAVCSRVYGDGRSRSWHCDND	MEGGNASGVRHTIFDDLPEGCVVKILSFATPVDACRSSSVSSFFRSASSSDALWEAFLPSDYKSVLSNFAAALPRFSSKKELFRMLCNPIIYDHDKKSFWLDKMTGSKSYMLAAEGLSIESADNPQNWSWIKHDHSRFPEVAELRFVPALDIRGEITTPMLSPEVTYAAYLVYKFHGNVFDCLTVNTSIGVTEVDIASPTVCLTPDAEPWHTHRNSNGLLKTRRPKVRKDGWREIELGKYRNKDSKSGGSELVSIQVNRGQETRGNLIIQGMELRPTIGNRSGEPLKFSAGRFPVLREAKHHQWSTDNPPEVVEIRLERLRREALVGQFVGKPPASPKIKAMANRLWGREGRTHVSKMEDSPMLLFEFPSEAVCSRVYGDGRSRSWHCDND
Lus10015208	MSTVNVHSLPEDCLSAILCFTSPQDASRSSAVSAAFHSSADSDAVWHNFLPSDYPRIVSESIPPLEFSSKKELFHLLCDSVLVDGGLKMFKLEKSTGKKSYVLSARDLSITWSNEPLYWSWTSDSESMFPEVAMLRTMSWLEIDGRINTGMLTANTKYGAYLLIKITDRSYGLDSMATEVSVRVGGSEACSSGTAYLRRKRNETVSMMERCVELLMYGHRTEVSKLSRVAAAGGGEGRLPEERGDGWLEVEIGEFWSGERDEEVRMSLKEVKGYHLKGGLVVQGIEVRPKP	MSTVNVHSLPEDCLSAILCFTSPQDASRSSAVSAAFHSSADSDAVWHNFLPSDYPRIVSESIPPLEFSSKKELFHLLCDSVLVDGGLKMFKLEKSTGKKSYVLSARDLSITWSNEPLYWSWTSDSESMFPEVAMLRTMSWLEIDGRINTGMLTANTKYGAYLLIKITDRSYGLDSMATEVSVRVGGSEACSSGTAYLRRKRNETVSMMERCVELLMYGHRTEVSKLSRVAAAGGGEGRLPEERGDGWLEVEIGEFWSGERDEEVRMSLKEVKGYHLKGGLVVQGIEVRPKP
Lus10015209	MSTVNVHSLPEDCLSAILCFTSPQDASRSSAVSAAFHSASDSDSVWHNFLPSDYPCIVSESIPPLEFSSKKELFHLLCDSVLIDGGLKMFKLEKSTGKKSYVLSARDLSITWSNEPLYWSWTSDSESMFPEVAMLRTMSWLEIDGRINTGMLTANTKYGAYLLIKITDRSYGLDSMASEVSVRVGGSEACSSGTAYLRRKRNETVSMMERLMYGHPTGGAKLGRCRNCRRLPWREEGKGGCRRRGEMGGWKLRLVSFGVGKEMKKLG	MSTVNVHSLPEDCLSAILCFTSPQDASRSSAVSAAFHSASDSDSVWHNFLPSDYPCIVSESIPPLEFSSKKELFHLLCDSVLIDGGLKMFKLEKSTGKKSYVLSARDLSITWSNEPLYWSWTSDSESMFPEVAMLRTMSWLEIDGRINTGMLTANTKYGAYLLIKITDRSYGLDSMASEVSVRVGGSEACSSGTAYLRRKRNETVSMMERLMYGHPTGGAKLGRCRNCRRLPWREEGKGGCRRRGEMGGWKLRLVSFGVGKEMKKLG
Lus10018171	MQTCKRLHAFTHQSHHHPPPPPPTTMDMNDLPEDLIATILSFTGPRESCRLAVISATFWSASLSDTVWDRFLPADYLSILSGDDENKNESKNTPSYGSKKDHFLRLCHNPTLIDGGTKSFSLDKRSGKKCYMISCRDLYITWGDTPRYWKWIPDSDSRFGEAAELVGVCWLEIKGRIRTSLLSPTTLYTAYLVFKPTQGSYGFDYQPVEVSVGISGSEESKSVRTAFLDGGGAEQMRRRVQVVTAPRRLGSLRFSRGRVLGFLPHAPVQGMTTEDGTGGDGARVRGIYPKERGDEWFEVELGDFLSKEGEVSGEVLEMCVAEVKGGNWKGGLVVQGIEIRPKQG	MQTCKRLHAFTHQSHHHPPPPPPTTMDMNDLPEDLIATILSFTGPRESCRLAVISATFWSASLSDTVWDRFLPADYLSILSGDDENKNESKNTPSYGSKKDHFLRLCHNPTLIDGGTKSFSLDKRSGKKCYMISCRDLYITWGDTPRYWKWIPDSDSRFGEAAELVGVCWLEIKGRIRTSLLSPTTLYTAYLVFKPTQGSYGFDYQPVEVSVGISGSEESKSVRTAFLDGGGAEQMRRRVQVVTAPRRLGSLRFSRGRVLGFLPHAPVQGMTTEDGTGGDGARVRGIYPKERGDEWFEVELGDFLSKEGEVSGEVLEMCVAEVKGGNWKGGLVVQGIEIRPKQG
Lus10018173	MSGGWYLKYDGDCLFGAWVQRLKLGSSFKIHGQIHTGMLSPSTLYTAYLVFRLKEGKTGSNPQPIQLKARLVYRRGGGSGKEARDERKLKLGRNWCRRWEHSGVRLALDKDMYRNPAKTKEMEWWKEMRGNCWLEAKLGEFLSRAREEEEEEEDELVDIFVISSVVHMDVRVYGIELRPSY	MSGGWYLKYDGDCLFGAWVQRLKLGSSFKIHGQIHTGMLSPSTLYTAYLVFRLKEGKTGSNPQPIQLKARLVYRRGGGSGKEARDERKLKLGRNWCRRWEHSGVRLALDKDMYRNPAKTKEMEWWKEMRGNCWLEAKLGEFLSRAREEEEEEEDELVDIFVISSVVHMDVRVYGIELRPSY
Lus10018300	MEEGRNMAGAINLTEQQGAKSTVADLTGAVHNLPCCIKYDGPSDVSDYFKPKPAGLEVDGLVVQQAYFRGRNLQGATIPIPQGYSGFVLGKKSLGNKRKASECNSNCWESTAKFQKITYWNHDTLPSQDDTFIRSLHWLPVAEADQNSLKYIKIGKEKAGSVKHLALTKFSAFNMNTKPHQEGDPKEVVFSETPKSWWFKPKAFSIVWGNDDRYWRIPKDGGPTELLQVSWLEVSSINTLDGDIEPGKKYAISFRLQMKQGAFGWNGCSVYLMTKVGQSGKYTAKKIKLADQPEMDKEFDTEKLEIIVPADATDKRLYFGLYEVWTGRWKGGLLIHGATVEDITDQ	MNTKPHQEGDPKEVVFSETPKSWWFKPKAFSIVWGNDDRYWRIPKDGGPTELLQVSWLEVSSINTLDGDIEPGKKYAISFRLQMKQGAFGWNGCSVYLMTKVGQSGKYTAKKIKLADQPEMDKEFDTEKLEIIVPADATDKRLYFGLYEVWTGRWKGGLLIHGATVEDITDQ
Lus10018301	MGQIQEYNRSNDISSRSSSPHWKPADGGYSLISHDPNLQGGYRIPTRALNIVWGNDPRYWQWVPPSDRDKSASGFKDMGAMLVQVNWIQVTGRLPMSWLTGSRKYEVVWVVKFRVDAFGWHSVPIKFKVKQGNGEEKVKSVVVEAYRQKHGVWHEISGGEFTVAAGKGGGRVVEFGMYEVDSEWWKGSMVIAGVKIVPKY	MGQIQEYNRSNDISSRSSSPHWKPADGGYSLISHDPNLQGGYRIPTRALNIVWGNDPRYWQWVPPSDRDKSASGFKDMGAMLVQVNWIQVTGRLPMSWLTGSRKYEVVWVVKFRVDAFGWHSVPIKFKVKQGNGEEKVKSVVVEAYRQKHGVWHEISGGEFTVAAGKGGGRVVEFGMYEVDSEWWKGSMVIAGVKIVPKY
Lus10018303	MSLIQPPSNHNSNDVTNRSSSPHWKPADGGYSLISHDPNLQGGYRIPARALNIVWGNDPRYWQWIQLPDLDKSACGFEDMGAMLVQVNWIQVTGRLPLSWLMGSRKYEVVWVVKFRVDAFGWHSIPIKFKVRQANGEEKVRSVALEPYRQKHGVWHEISSGEFTVVAGRGGGMVEFGMYEVDSEWWKGSLVIAGVKIIPKS	MSLIQPPSNHNSNDVTNRSSSPHWKPADGGYSLISHDPNLQGGYRIPARALNIVWGNDPRYWQWIQLPDLDKSACGFEDMGAMLVQVNWIQVTGRLPLSWLMGSRKYEVVWVVKFRVDAFGWHSIPIKFKVRQANGEEKVRSVALEPYRQKHGVWHEISSGEFTVVAGRGGGMVEFGMYEVDSEWWKGSLVIAGVKIIPKS
Lus10018304	MGTSWSQDDEAAANQSIRQPIHGQDQLQRQYSPRKQNEATQSSGIGPAAAPNHQPIIRSQDQLQRQYSTQKQSESSQRGMKPNDTKRASAKASQLQPTHQPIIHGQGQLQRQYSAQKQSETRQSGTKPNDMERASSTASQLHPTNEPIIHGQGQLQRQYSSQKQNETRNRASAVMHVKLPHNWEAILRDADTPIDRSSADKLYNQLSHGRYWVDRNSNSNCFTLFARDLLITWADDPYYWHWPCVADTRDVKVEAAEVLAVCWLEVHGNFDTAKLSPGILYEVVYEIMLKDTAVGWEVPVNFRLTLPNGVKQEQKEDLMTKPRMQWIEIPVGEFRTSSDKNNGGMMEISMYEYEGGTWKNGIVVKGVTIRPKNSTTQAIRVI	MKPNDTKRASAKASQLQPTHQPIIHGQGQLQRQYSAQKQSETRQSGTKPNDMERASSTASQLHPTNEPIIHGQGQLQRQYSSQKQNETRNRASAVMHVKLPHNWEAILRDADTPIDRSSADKLYNQLSHGRYWVDRNSNSNCFTLFARDLLITWADDPYYWHWPCVADTRDVKVEAAEVLAVCWLEVHGNFDTAKLSPGILYEVVYEIMLKDTAVGWEVPVNFRLTLPNGVKQEQKEDLMTKPRMQWIEIPVGEFRTSSDKNNGGMMEISMYEYEGGTWKNGIVVKGVTIRPKNSTTQAIRVI
Lus10020673	MELVNAIPEDCLSAILCFTSPQDACRSSAVSAAFQSASASDAVWERFLPSDYRRIVSGSVPPVQFSSKKDLFRRLCDSVFIDGGLKRFKLEKSTGKKCYELSARDLSITWSNESMYWNWTSRPDSRFSEVAVLRTMSWLEIEGKISTQMLTPNTKYGAFLIMKISDQGFGLDLMPSETSVQVGSTVVCSSNTAYLRRHGQDSHVRMMERLMYGHRTEVLKSMVGGGGEGERRLPSEREDGWLEIEIGEFCSGECGGEEVKMSLKEVKGNHLKGGLIVDGIEVRPKH	MELVNAIPEDCLSAILCFTSPQDACRSSAVSAAFQSASASDAVWERFLPSDYRRIVSGSVPPVQFSSKKDLFRRLCDSVFIDGGLKRFKLEKSTGKKCYELSARDLSITWSNESMYWNWTSRPDSRFSEVAVLRTMSWLEIEGKISTQMLTPNTKYGAFLIMKISDQGFGLDLMPSETSVQVGSTVVCSSNTAYLRRHGQDSHVRMMERLMYGHRTEVLKSMVGGGGEGERRLPSEREDGWLEIEIGEFCSGECGGEEVKMSLKEVKGNHLKGGLIVDGIEVRPKH
Lus10020674	MELVNAIPEDCLSAILCFTSPQDACRSSAVSAAFQSASVSDTVWERFLPSDYRRIVSGSVPPVEVSSKKELFRRLCDSILVDGGLKRFKLEKSTGKKCYELSARDLSITWSNESMYWNWTSIPESRFSEVAVLRTMSWLEIEGKISTQMLTPNTKYGAFLIMKISDQAFGLDLMPSETSIQVGGTVVCRSNTAYLRRHRQNSHVGMMERLMYGHRTEVLKSTVEGGGGERRLPAEREDGWLEIEIGEFFSCDCGGEEVKMSVKEVKGHHLKGGLIVEGIEVRPKH	MELVNAIPEDCLSAILCFTSPQDACRSSAVSAAFQSASVSDTVWERFLPSDYRRIVSGSVPPVEVSSKKELFRRLCDSILVDGGLKRFKLEKSTGKKCYELSARDLSITWSNESMYWNWTSIPESRFSEVAVLRTMSWLEIEGKISTQMLTPNTKYGAFLIMKISDQAFGLDLMPSETSIQVGGTVVCRSNTAYLRRHRQNSHVGMMERLMYGHRTEVLKSTVEGGGGERRLPAEREDGWLEIEIGEFFSCDCGGEEVKMSVKEVKGHHLKGGLIVEGIEVRPKH
Lus10023207	MEKQSKISSSAGSININNLPEDCLAEILSQTGPIESCRLAIVSPSFSSASNSSTVWDKFLPPDCHAILSRSSSDDRASLPKKQLFLSLCRHPVLIDGGRKSFSLDKRTGKKCFMISARELRIEWGDSPLYWRWISHPDSRFAEVAELVDVCWFEIRGTIETHLLSPSTQYAAYLVFKYFPKRTAFRLGFHRQDFTATVEESSRTVCLEIGTGDWRRQFGMYNVGGNDAEEMEFEFPKQRKDGWLEAELGEFYVGGNGDMVEVEIGLKEVISGPKSGMVVLGMEIRPKG	MEKQSKISSSAGSININNLPEDCLAEILSQTGPIESCRLAIVSPSFSSASNSSTVWDKFLPPDCHAILSRSSSDDRASLPKKQLFLSLCRHPVLIDGGRKSFSLDKRTGKKCFMISARELRIEWGDSPLYWRWISHPDSRFAEVAELVDVCWFEIRGTIETHLLSPSTQYAAYLVFKYFPKRTAFRLGFHRQDFTATVEESSRTVCLEIGTGDWRRQFGMYNVGGNDAEEMEFEFPKQRKDGWLEAELGEFYVGGNGDMVEVEIGLKEVISGPKSGMVVLGMEIRPKG
Lus10024494	MGANFSSIFMDPPTTCPVLGAFPLLVQQSPPPLPPLLRPTLGDLPESCVAMVLSNLDPLEIFQLAKLNSAFRGASWADFVWESKLPANYRTLMEKVLGVDQDDLSKMGKREIYTRLCAANSYDAGTKVAWLDTNTGGVCVSLASKGLTITGIDDRRYWNHVPSTESRFSSVAYLQQIWWFEVSGEFEFPFPAGTYSLFFRLQLGRTARRFGRRICNTEHVHGWDRKPVRFELWTSDGHYASSQCVLNDTGKWNLYHAGDFLVEKGNELTKLRFSMTQIDCTHTKGGLCLDTVLVFPCKLGERLNHFLAQQP	MGANFSSIFMDPPTTCPVLGAFPLLVQQSPPPLPPLLRPTLGDLPESCVAMVLSNLDPLEIFQLAKLNSAFRGASWADFVWESKLPANYRTLMEKVLGVDQDDLSKMGKREIYTRLCAANSYDAGTKVAWLDTNTGGVCVSLASKGLTITGIDDRRYWNHVPSTESRFSSVAYLQQIWWFEVSGEFEFPFPAGTYSLFFRLQLGRTARRFGRRICNTEHVHGWDRKPVRFELWTSDGHYASSQCVLNDTGKWNLYHAGDFLVEKGNELTKLRFSMTQIDCTHTKGGLCLDTVLVFPCKLGERLNHFLAQQP
Lus10025660	MDELPEECIVKVLSYLGPQQSCNLATLSRSFGSASQSEVLWEPFLPTNYRPVISQSSEPSLLAGSVSKKELFRILCQRPILMDQGKKSWMLEKQSGKITMMLRAKDLFIVWMDDEYQFWQWEMDPNCRFGVQEVAVLDLVWWLEIRGKVRTRMLSPGTSYGAYLVYKFKEDFYFFDEETVKVGVVGVGEAEEVKLAEETVGRPRREMLRGKTRYRGETEWRRVKLGEFKNEEEEDDEVEFFVMEVEKGLDKGGLVVHGIEIVPLN	MDELPEECIVKVLSYLGPQQSCNLATLSRSFGSASQSEVLWEPFLPTNYRPVISQSSEPSLLAGSVSKKELFRILCQRPILMDQGKKSWMLEKQSGKITMMLRAKDLFIVWMDDEYQFWQWEMDPNCRFGVQEVAVLDLVWWLEIRGKVRTRMLSPGTSYGAYLVYKFKEDFYFFDEETVKVGVVGVGEAEEVKLAEETVGRPRREMLRGKTRYRGETEWRRVKLGEFKNEEEEDDEVEFFVMEVEKGLDKGGLVVHGIEIVPLN
Lus10025661	MDRLPEECVEKLMSYVGPLQTCRLAVLSKSLWSASQSEQLWESFLPEDWESVISQTTSLNILQISDRRQLVRRLCKRPLLIDEGKKSWMVDKRTGKITIMLGRKDLRMSGGWDLKSDQDCWFGPSVQMLKLGLSFTICGEIHTGMLSPSTLYAAYLVFKLEKGKPGSNPQSIQLKARLVNHGGGGSGKEARDERELKLGRNWCRRWEHSGVGLALFWGMYRNPTKKSETEWWEEMRGKWWLEAKLGEFHSHAREEDGEDGDELVDISVISSVLHTDVKVYGIELRPSY	MDRLPEECVEKLMSYVGPLQTCRLAVLSKSLWSASQSEQLWESFLPEDWESVISQTTSLNILQISDRRQLVRRLCKRPLLIDEGKKSWMVDKRTGKITIMLGRKDLRMSGGWDLKSDQDCWFGPSVQMLKLGLSFTICGEIHTGMLSPSTLYAAYLVFKLEKGKPGSNPQSIQLKARLVNHGGGGSGKEARDERELKLGRNWCRRWEHSGVGLALFWGMYRNPTKKSETEWWEEMRGKWWLEAKLGEFHSHAREEDGEDGDELVDISVISSVLHTDVKVYGIELRPSY
Lus10025666	MQTCKRLHTSRSHHHPPSPPITLDMNDLPEDLIATILSFTGPRESCRLAVISATFWSASLSDTVWDRFLPADYLSILSGNGDGENENDNTTSYVSKKDHFLRLCHNPTLIDGGTKSFSLDKRSGKKCFMISCRDLYIIWGDTPRYWKWIPDSDSRFGEAAELVGVCWLEIKGTIRTSMLSPATLYTAYLVFKPTQGSYGFDYQPVEVSVGISGSKESKTVRTAFLDGAGAEQMRRRVQVVAAPRRLGSLLRFSRGRVLGFLPHAPVQGMSSDDGAGGGGARAEGIYPKERGDGWFEVELGDFLSKEGEVSGEVLEMCVAEVKGGNWKGGLVVQGIEIRPKDG	MQTCKRLHTSRSHHHPPSPPITLDMNDLPEDLIATILSFTGPRESCRLAVISATFWSASLSDTVWDRFLPADYLSILSGNGDGENENDNTTSYVSKKDHFLRLCHNPTLIDGGTKSFSLDKRSGKKCFMISCRDLYIIWGDTPRYWKWIPDSDSRFGEAAELVGVCWLEIKGTIRTSMLSPATLYTAYLVFKPTQGSYGFDYQPVEVSVGISGSKESKTVRTAFLDGAGAEQMRRRVQVVAAPRRLGSLLRFSRGRVLGFLPHAPVQGMSSDDGAGGGGARAEGIYPKERGDGWFEVELGDFLSKEGEVSGEVLEMCVAEVKGGNWKGGLVVQGIEIRPKDG
Lus10027423	MGAALSDLLYGGGASLTAASSGGGCGVITSLGDVPESCAAEILMYLDAPEICSLARLNRSFRGASSADFVWETKLPSNYGFLVEKVLGVERSESLCRKEIYSRLCAPNCFGDGNKMVWLEKHSGKNCVMLSYKTMRITGIDDRRYWTHIPADESRFKQIAYLQQTWWLEVVGELDDFQFPVGKYSLFFKLQLGRPTSAKSGRCGRRVSNSDYKVHGWDKKPVRFLLSTSNGQTASSECYLTELHHGWEHILVGEFSVENPNVVTKIKFSMMQIDCTHTKGGLCLDSVLVCPTEVRDRVVKQF	MGAALSDLLYGGGASLTAASSGGGCGVITSLGDVPESCAAEILMYLDAPEICSLARLNRSFRGASSADFVWETKLPSNYGFLVEKVLGVERSESLCRKEIYSRLCAPNCFGDGNKMVWLEKHSGKNCVMLSYKTMRITGIDDRRYWTHIPADESRFKQIAYLQQTWWLEVVGELDDFQFPVGKYSLFFKLQLGRPTSAKSGRCGRRVSNSDYKVHGWDKKPVRFLLSTSNGQTASSECYLTELHHGWEHILVGEFSVENPNVVTKIKFSMMQIDCTHTKGGLCLDSVLVCPTEVRDRVVKQF
Lus10029593	MGANFSLVFMDPAATCSLFSAFSLPSHQPPKQPQRPTLGDVPESCVAPVLANLDPVEICKLATLNRAFRGASWADFVWESKLPENYRTLMEKVLGVVDVDGDGGGKRISKREIYTRLCAANSFDGGTKKVWLDKTTGGACLSIASKGLSITGIDDRRYWNHIPSDESRFASVAYLQQIWWFEVSGEFEFPFPAGTYSLFFRLQLGRTGKRFGRRICNTEHVHGWDRKPVRFELWTSGGQYASSQCFLNDTGKWNLYHAGDFVVEKGLNTPTKLRLSMTQIDCTHTKGGLSLDSVLVFPCKFRERLKHF	MGANFSLVFMDPAATCSLFSAFSLPSHQPPKQPQRPTLGDVPESCVAPVLANLDPVEICKLATLNRAFRGASWADFVWESKLPENYRTLMEKVLGVVDVDGDGGGKRISKREIYTRLCAANSFDGGTKKVWLDKTTGGACLSIASKGLSITGIDDRRYWNHIPSDESRFASVAYLQQIWWFEVSGEFEFPFPAGTYSLFFRLQLGRTGKRFGRRICNTEHVHGWDRKPVRFELWTSGGQYASSQCFLNDTGKWNLYHAGDFVVEKGLNTPTKLRLSMTQIDCTHTKGGLSLDSVLVFPCKFRERLKHF
Lus10029673	MEELPENCIMKILTFAGPQESCRLAILSTIFKSASHFDGLWESFLPPDYQTLISHSSNPSKRHLVITLCHHPILIRNATMSLMLDKRTGKNIVTIGATELSIAWGNNPDYWQLRSDDPDSMFPQVAELLKVCWFEISARLDMMSSRTSTLLSPKTFYAAYFVFKMTSGAASGFANRPVEAEVRVSGSVVSHGVIFLEGEGGDGRPRKRGDGWCEVKIGEFWTPPPAEEEEEEEQWLDLKLLNRTGNWKKGVTVQGIEFRPC	MEELPENCIMKILTFAGPQESCRLAILSTIFKSASHFDGLWESFLPPDYQTLISHSSNPSKRHLVITLCHHPILIRNATMSLMLDKRTGKNIVTIGATELSIAWGNNPDYWQLRSDDPDSMFPQVAELLKVCWFEISARLDMMSSRTSTLLSPKTFYAAYFVFKMTSGAASGFANRPVEAEVRVSGSVVSHGVIFLEGEGGDGRPRKRGDGWCEVKIGEFWTPPPAEEEEEEEQWLDLKLLNRTGNWKKGVTVQGIEFRPC
Lus10029674	MDTIKSSPPPGMNDLPEDLIANVLSFTSPRESCCLALVSSSFWSASISDAVWERFLPPDYLNLLSSSVSNPSWSSKKDLFRCLCHTPLLIDGGKRSFSLEKRSGKKCYMISSRDLDIVWGDTPRYWKWIPDPDSRFGEVAELVGVCWLEVKGTIATTMLSPATLYTAFLVFKSPLGAYGFDHQPVEVSVGLAGCEKSFVPAFLDAGIERRRRLQLVTIPRRVAEFARRVTTGFNNPPEEIINGGTSEDGGLYPKERRDGWFEVELGEFFTKEGEEGELEICIYEVKGGNWKGGLLVQGIEIRPKQSK	MDTIKSSPPPGMNDLPEDLIANVLSFTSPRESCCLALVSSSFWSASISDAVWERFLPPDYLNLLSSSVSNPSWSSKKDLFRCLCHTPLLIDGGKRSFSLEKRSGKKCYMISSRDLDIVWGDTPRYWKWIPDPDSRFGEVAELVGVCWLEVKGTIATTMLSPATLYTAFLVFKSPLGAYGFDHQPVEVSVGLAGCEKSFVPAFLDAGIERRRRLQLVTIPRRVAEFARRVTTGFNNPPEEIINGGTSEDGGLYPKERRDGWFEVELGEFFTKEGEEGELEICIYEVKGGNWKGGLLVQGIEIRPKQSK
Lus10029872	MELVNAIPEDCLSTILCFTSPQDACRSSAVSAAFQYASTSDAVWERFLPSDYRRIVAGSFPTVQFSSKKELFRRLCDSVLVDGGLKRFKLEKSTGKKCYELSARDLSMTWSNESMHWTWTSRPESRFSEVAVLRTMSWLEIEGKISTQMLTPNTKYGAFLIMKISDQAFGLDLMPSETSVQVGGTVVCSSNTAYLRCRRENIHVEMMERLMYGHRTEALKSTVGGGGGERRLPADREDGWLEIEIGEFCSGECGGEEVKMNLKEVKGHHLKGGLIVEGIEVRPKH	MELVNAIPEDCLSTILCFTSPQDACRSSAVSAAFQYASTSDAVWERFLPSDYRRIVAGSFPTVQFSSKKELFRRLCDSVLVDGGLKRFKLEKSTGKKCYELSARDLSMTWSNESMHWTWTSRPESRFSEVAVLRTMSWLEIEGKISTQMLTPNTKYGAFLIMKISDQAFGLDLMPSETSVQVGGTVVCSSNTAYLRCRRENIHVEMMERLMYGHRTEALKSTVGGGGGERRLPADREDGWLEIEIGEFCSGECGGEEVKMNLKEVKGHHLKGGLIVEGIEVRPKH
Lus10031471	MMERLMYGHRTEVSKLSTVAMAGGGEGRLPEERGDGWLEVEIGEFWSGERDEEVRMSLREVKGYHLKGGLVVQGIEVRPKP	coupled with Lus10031472
Lus10031472	MSPVNVNSLPEDCLSAILCFTSPHDASRSSAVSAAFNSAADSDAVWNRGGNGRPPSDSPRIVAESIPPLEFSSKKELFHLLCDSVLVDGGLKMLKLEKSTGKKSYVLSARDLSITWSNEPLYWSWTSDSESMFPEVALLRTMSWLEIDGRINTGMLTANTKYGAYLLIKITDRSYGLDSMASEVTGGRRVRFCGVVVKPVVVERLT	MSPVNVNSLPEDCLSAILCFTSPHDASRSSAVSAAFNSAADSDAVWNRGGNGRPPSDSPRIVAESIPPLEFSSKKELFHLLCDSVLVDGGLKMLKLEKSTGKKSYVLSARDLSITWSNEPLYWSWTSDSESMFPEVALLRTMSWLEIDGRINTGMLTANTKGAEGPVLWGGSEACSSGTAYLRRKRNETVSMMERLMYGHRTEVSKLSTVAMAGGGEGRLPEERGDGWLEVEIGEFWSGERDEEVRMSLREVKGYHLKGGLVVQGIEVRPKP
Lus10031473	MSTVNVNSLPEDCLSAILCFTSPQDASRSSAVSAAFNSAADSDAVWNSFLPSDYPRIVAESIPPLEFSSKKELFHLLCDSVLIDGGLKMFKLEKSTGKKSYVLSARDLSITWSNEPLYWSWTSDSESMFPEVALLRTMSWLEIDGRINTGMLTANTKYGAYLLIKITDRSYGLDSMASEVTVRVGGNEVCSSGTAYLRGKRNETVSMMERLMYGHRVSEVKGYHLKGGLVVQGIEVRPKP	MSTVNVNSLPEDCLSAILCFTSPQDASRSSAVSAAFNSAADSDAVWNSFLPSDYPRIVAESIPPLEFSSKKELFHLLCDSVLIDGGLKMFKLEKSTGKKSYVLSARDLSITWSNEPLYWSWTSDSESMFPEVALLRTMSWLEIDGRINTGMLTANTKYGAYLLIKITDRSYGLDSMASEVTVRVGGNEVCSSGTAYLRGKRNETVSMMERLMYGHRVSEVKGYHLKGGLVVQGIEVRPKP
Lus10031484	MSTVNVNSLPEDCLSSILCFTSPQDASRSSAVSSHRNSAADSDAVWNSFLPSDYPRIVAESIPPLEFSSKKELFHLLCDSVLIDGGLKMFKLEKSTGKKSYVLSARDLSITWSNEPLYWSWTSDSESMFPEVALLRTMSWLEIDGRINTGMLTANTKYGAYLLIKITDRSYGLDSMASEVTVRVGGNEVCSSGTAYLRGKRNETVSMMERLMYGHRTEVSKLSTVAMAGGGEGRLPEERGDGWLEVEIGEFWSGERDEEVRMSLREVKGYHLKGGLVVQGIEESIRCFLCEAQLYGVAEARKRYIEKEADAAKLHLVAACKSLYGQRSDDYMASLAKVHCQCRNWSID	MSTVNVNSLPEDCLSSILCFTSPQDASRSSAVSSHRNSAADSDAVWNSFLPSDYPRIVAESIPPLEFSSKKELFHLLCDSVLIDGGLKMFKLEKSTGKKSYVLSARDLSITWSNEPLYWSWTSDSESMFPEVALLRTMSWLEIDGRINTGMLTANTKYGAYLLIKITDRSYGLDSMASEVTVRVGGNEVCSSGTAYLRGKRNETVSMMERLMYGHRTEVSKLSTVAMAGGGEGRLPEERGDGWLEVEIGEFWSGERDEEVRMSLREVKGYHLKGGLVVQGIEESIRCFLCEAQLYGVAEARKRYIEKEADAAKLHLVAACKSLYGQRSDDYMASLAKVHCQCRNWSID
Lus10040602	MGTSWSQDDETAANQSIRQPIHGQDQLHRQYSPWKQSEATPSGAKSNSSERATAAAPNHQPIINCQDQLQRQYSASRMKPSDTERASAPASQLHPTQQQIIHGQGQLQRQYSAQKRTDETERASAVALQLHRTHQPIIHGQEQLQRQYSNQKQSEEKKQSPKQSGTRNRASAIMQAKLPHNWEAIMRDADTPIDRSSTDKLYNQLSLGKYWVDRNSTSNCFTLFARDLLITWAEDPYYWHWLCVADTRDVKVEAAEVLAVCWLEVHGNFDTAKLSPGILYVVVYEIMLKDTAVGWEVPVNFRLTLPNGVKQEHKEDLMTKPRMQWIEIPVGEFRTSSDKNNGGMMEISMYEYEGGTWKNGIVVKGVTIRPKNSTTQAIRAI	MGTSWSQDDETAANQSIRQPIHGQDQLHRQYSPWKQSEATPSGAKSNSSERATAAAPNHQPIINCQDQLQRQYSASRMKPSDTERASAPASQLHPTQQQIIHGQGQLQRQYSAQKRTDETERASAVALQLHRTHQPIIHGQEQLQRQYSNQKQSEEKKQSPKQSGTRNRASAIMQAKLPHNWEAIMRDADTPIDRSSTDKLYNQLSLGKYWVDRNSTSNCFTLFARDLLITWAEDPYYWHWLCVADTRDVKVEAAEVLAVCWLEVHGNFDTAKLSPGILYVVVYEIMLKDTAVGWEVPVNFRLTLPNGVKQEHKEDLMTKPRMQWIEIPVGEFRTSSDKNNGGMMEISMYEYEGGTWKNGIVVKGVTIRPKNSTTQAIRAI
Lus10040603	MSLIQQHNYHNSNDISSSSSPHWKSTDGGYSLISHDPNLHGVYRIPPRALNIIWGNDPRYWQWIQLSDLDKSASGFKDMGAMLAQVNWIQVTGRLPLSWLMGSRKYEVVWVVKFRVDAFGWHSVPIKFKVKQANREEKVRSVVLEPYRQKHGVWHEISGGEFTVVAGRGGGMVEFGMYEVDSEWWKGSMVIAGVKIIPKS	MSLIQQHNYHNSNDISSSSSPHWKSTDGGYSLISHDPNLHGVYRIPPRALNIIWGNDPRYWQWIQLSDLDKSASGFKDMGAMLAQVNWIQVTGRLPLSWLMGSRKYEVVWVVKFRVDAFGWHSVPIKFKVKQANREEKVRSVVLEPYRQKHGVWHEISGGEFTVVAGRGGGMVEFGMYEVDSEWWKGSMVIAGVKIIPKS
Lus10040606	MGQIQEYNRNDMSSRSSSPHWKPADGGYTLISHDPNLQGGYRIPARALNIVWGNDPRYWQWIPPSDRDKSASGFKDMGAMLVQVNWIQVTGRLPTSWLTGSRKYEVVWVVKFRVDAFGWHSVPIKFKVEDGNGEEKVKRVVVEPYRQKHGVWHEISGGEFTAAAGRGEMVEFGMYEVDSEWWKGSMVIAGVKIIPKS	MGQIQEYNRNDMSSRSSSPHWKPADGGYTLISHDPNLQGGYRIPARALNIVWGNDPRYWQWIPPSDRDKSASGFKDMGAMLVQVNWIQVTGRLPTSWLTGSRKYEVVWVVKFRVDAFGWHSVPIKFKVEDGNGEEKVKRVVVEPYRQKHGVWHEISGGEFTAAAGRGEMVEFGMYEVDSEWWKGSMVIAGVKIIPKS
Lus10040607	MEEGRNMAGAINLTDQQGAQSSVADLTGAVHNLPCCIKYDGPSDVSDYFKPKPAGLEVDGLAVQQAYFRGRNLQGATIPIPQGYSGFVLGKRSLGNKRKGSECNSNCWESTAKFEKITYWNHDTLPSQDDTFIRSLHWLPVAEADENSFKYIKIGKEKAGSVKHLALTKFSAFNMNTKPHQEGDPKEVVFSETPKSWWFKPKAFSIVWGNDDRYWRIPKDGGPTELLQVSWLEVSSINALDGNIEPGKKYAISFRLQMKQGAFGWNGCSVYVMTKVGQSGKYTAKKIKLADQPEMDKEFDTEKLEIIVPADATDNRLYFGLYEVWTGRWKGGLLIHGATVEDITDQ	MNTKPHQEGDPKEVVFSETPKSWWFKPKAFSIVWGNDDRYWRIPKDGGPTELLQVSWLEVSSINALDGNIEPGKKYAISFRLQMKQGAFGWNGCSVYVMTKVGQSGKYTAKKIKLADQPEMDKEFDTEKLEIIVPADATDNRLYFGLYEVWTGRWKGGLLIHGATVEDITDQ
Lus10042712	MEELPENCIMKILTFAGPQESCRLAILSTIFKSASRFDGLWESFLPPDYRTLISQSSNPSLLSDSTSKRHLVITLCHHPILIRNATMSLMLDKRTGKNIVITGATELSIAWGNNPEYWQLRSDDPDSMFPQVAELLKVCWFEISARLDMMSSRTSTLLSPESFYAAYFVFKMTRGAASGFENRPVEAEVRVSGSVVSHGVVFLEGEGGDGRPTKRGDGWCEVKIGEFWTPPPAEEEEERWLDLKLLNRTGNWKKGVIVQGIEFRPC	MEELPENCIMKILTFAGPQESCRLAILSTIFKSASRFDGLWESFLPPDYRTLISQSSNPSLLSDSTSKRHLVITLCHHPILIRNATMSLMLDKRTGKNIVITGATELSIAWGNNPEYWQLRSDDPDSMFPQVAELLKVCWFEISARLDMMSSRTSTLLSPESFYAAYFVFKMTRGAASGFENRPVEAEVRVSGSVVSHGVVFLEGEGGDGRPTKRGDGWCEVKIGEFWTPPPAEEEEERWLDLKLLNRTGNWKKGVIVQGIEFRPC
Lus10042713	MDTIKSSTPPPPPSMNDLPEDLIANVLSFTSPQESCRLALVSSSFWSASISDAVWERFLPPDYLYLLSSSVSNPSWSSKKDLFRRLCHTPLLIDGGKRSFSLEKRSGKKCYMISSRDLDIVWGDTPRYWKWIPDPDTRFGEVAELVGVCWLEVKGTIATTMLSPATLYTAYLVFKSPLGVYGFDHQPVEVSVGLAGCEKNFVPAYLDAGIERRRRLQLVTIPRRVGGSARRVMTGFNNPPEEIISGGTSEDGGLYPKERRDGWFEVELGEFFTKEGEAGELEICIYEVKGGNWKGGLLVQGIEIRPKQSE	MDTIKSSTPPPPPSMNDLPEDLIANVLSFTSPQESCRLALVSSSFWSASISDAVWERFLPPDYLYLLSSSVSNPSWSSKKDLFRRLCHTPLLIDGGKRSFSLEKRSGKKCYMISSRDLDIVWGDTPRYWKWIPDPDTRFGEVAELVGVCWLEVKGTIATTMLSPATLYTAYLVFKSPLGVYGFDHQPVEVSVGLAGCEKNFVPAYLDAGIERRRRLQLVTIPRRVGGSARRVMTGFNNPPEEIISGGTSEDGGLYPKERRDGWFEVELGEFFTKEGEAGELEICIYEVKGGNWKGGLLVQGIEIRPKQSE

## Sheet: LysM
Gene ID	AA seq according to Phytozome	AA seq correction using Augustus	SP	TM, N	TM, M	TM, C
Lus10003326	MDHHHRNPLSLLLILTLTTVSTFSAAATFKCTTTPAKCHALIDYITPPHDTTFAAVQSLFEIRNLRMLLGANNLPLSTSPNDTLTTRQTLKIPFPCLCKGRKGTGVSNKRPMYKVGKWDKDLHDIATKVFAGVVTGDEIAAANDVSDKVKVHVGMKLWIPLPCSCDDVEGNKVVHYGHVAEAGSSLDGIATTYGASVDVLKELNGLKDGYGLTAGQVIDVPIRACNSSIREDSVDSKFLVANGTYAFTSHNCVQCNCDSSNNWTLHCYASGVKPSDWSTCPPMQCGGGKNTVALGNSTSSVCGGATCSYAGFSSNITVFTTFPGTCDTKNGVGGRMVPKCLNLGFFLWLVHLLLHQLSR	MDHHHRNPLSLLLILTLTTVSTFSAAATFKCTTTPAKCHALIDYITPPHDTTFAAVQSLFEIRNLRMLLGANNLPLSTSPNDTLTTRQTLKIPFPCLCKGRKGTGVSNKRPMYKVGKWDKDLHDIATKVFAGVVTGDEIAAANDVSDKVKVHVGMKLWIPLPCSCDDVEGNKVVHYGHVAEAGSSLDGIATTYGASVDVLKELNGLKDGYGLTAGQVIDVPIRACNSSIREDSVDSKFLVANGTYAFTSHNCVQCNCDSSNNWTLHCYASGVKPSDWSTCPPMQCGGGKNTVALGNSTSSVCGGATCSYAGFSSNITVFTTFPGTCDTKNGVGGRMVPKCLNLGFFLWLVHLLLHQLSR	+	+
Lus10003555	MATVSTKTIIMFLLISTLVLSTTAMMSGGRRLAQATPKLECSTVYGTQGGDTCTSVAGQFGLKLKDFLTINPNINCATIFVGQWLCTALA	MATVSTKTIIMFLLISTLVLSTTAMMSGGRRLAQATPKLECSTVYGTQGGDTCTSVAGQFGLKLKDFLTINPNINCATIFVGQWLCTALA	+	+
Lus10004477	MNCCCGEESADDGENPLPPTLTQHLNPSAASADAPFPTISPMNSNFSALTCRDTLRLILEKLAVADLARSSCVCRVWNSVASDDEITRGAFMSPWKLKEVIGKPASGGFWRDNRIGKFAISHRIARGDSVASLAVKYSVQVMDIKRLNNMMSDHGIYSRDRLLIPISDPVLLIDSTCYIELDSYAKREVAVLYLTGQPERKLIPSSNDGASERGRRRVLDSLRRSMQVDDGTALYYLTISDGDPRAALSQFSADLRWETQVGLS	MNCCCGEESADDGENPLPPTLTQHLNPSAASADAPFPTISPMNSNFSALTCRDTLRLILEKLAVADLARSSCVCRVWNSVASDDEITRGAFMSPWKLKEVIGKPASGGFWRDNRIGKFAISHRIARGDSVASLAVKYSVQVMDIKRLNNMMSDHGIYSRDRLLIPISDPVLLIDSTCYIELDSYAKREVAVLYLTGQPERKLIPSSNDGASERGRRRVLDSLRRSMQVDDGTALYYLTISDGDPRAALSQFSADLRWETQVGLS
Lus10004504	MEQYSSFILTLFLSMILLPKITSQQDYIDNTMLGCSFPDSPSISKGYLCNGIKTGECQFFMTFQSAPPNSETPISIANLLGSDPSTVASINNISSTTDRIPPGGRIIVPVSCSCSGSIYQHNTLYTVRARDTYFSIANDTFQGLTTCQALEGQNYYVATNLEVGTELTVPLRCACPSRDQAASGVVSLLGYMVTWGDSISSIAHRFGIHYSRILMANRLGHGSVLFPFGQLLVPLDGESCQANPDSFFCDCRVPGTCISDGRKFPAKLVTLLGIGIGIGLLGTSLILYKLIQYLKRRKKQIYKQRMFKQNGGVLLQQKLTSYSGLNHENAKLFTEEELKRATDNYKESRFLGQGGFGTVYKGMLPDGTIVAVKKSKTIDRTQIQQFVNEVVILSQINHR…	MEQYSSFILTLFLSMILLPKITSQQDYIDNTMLGCSFPDSPSISKGYLCNGIKTGECQFFMTFQSAPPNSETPISIANLLGSDPSTVASINNISSTTDRIPPGGRIIVPVSCSCSGSIYQHNTLYTVRARDTYFSIANDTFQGLTTCQALEGQNYYVATNLEVGTELTVPLRCACPSRDQAASGVVSLLGYMVTWGDSISSIAHRFGIHYSRILMANRLGHGSVLFPFGQLLVPLDGESCQANPDSFFCDCRVPGTCISDGRKFPAKLVTLLGIGIGIGLLGTSLILYKLIQYLKRRKKQIYKQRMFKQNGGVLLQQKLTSYSGLNHENAKLFTEEELKRATDNYKESRFLGQGGFGTVYKGMLPDGTIVAVKKSKTIDRTQIQQFVNEVVILSQINHR…	+		+
Lus10004625	MASLTTIFLIIITIPNFLFITIASQKSIPPTPPLQPNMFPFPCSQSLPTCKASLYHSFSGHNQQQLSSFYSVPASDIQPVPRHRRQDYLITVPCSCQTVTTTTAYFYPISYTVQKKDTFSNVSKDIYSGQLWDEGNEEQKFVAGNNVTLNLLCGCEEEGDGNGDQIVTYTVENGDTLSDIGQRFHASLPSMVSLNQLLENNTVFIDIGWVLYVPRGSKGVGGVGGGADQPSSESSAKKLTALIIVLPLITAFLLAIATFIFLYRRKRQKQKMPPADKQKGAAAKFRSISTFRTAGSSIPKSFKEFTEDYEKGMIDPEGPVLYSIEEIQEATNDFDESKNIGEGGYGLVFFGVLRGKEVAIKVMRSNKSKEFYAEVNVLCKIHHINVVELLGYASDDDHF…	MASLTTIFLIIITIPNFLFITIASQKSIPPTPPLQPNMFPFPCSQSLPTCKASLYHSFSGHNQQQLSSFYSVPASDIQPVPRHRRQDYLITVPCSCQTVTTTTAYFYPISYTVQKKDTFSNVSKDIYSGQLWDEGNEEQKFVAGNNVTLNLLCGCEEEGDGNGDQIVTYTVENGDTLSDIGQRFHASLPSMVSLNQLLENNTVFIDIGWVLYVPRGSKGVGGVGGGADQPSSESSAKKLTALIIVLPLITAFLLAIATFIFLYRRKRQKQKMPPADKQKGAAAKFRSISTFRTAGSSIPKSFKEFTEDYEKGMIDPEGPVLYSIEEIQEATNDFDESKNIGEGGYGLVFFGVLRGKEVAIKVMRSNKSKEFYAEVNVLCKIHHINVVELLGYASDDDHF…	+	+	+
Lus10006200	MASLQFLLILTFIIPLFNAQPPTMFPFPCTKKIINTCTSTLYHITTTNSTTTLQELGHNYSVQPSQIKPVTHIEKQDFLITVSCSCQTAADQTTAYFYNVDYTVNIGDTLFDVSTNAYSGQVWATGGEQDRFVAGNNVTMNLLCGCLGSTAENVVTYTVQDGDTLFGIARMFGSDLGEIHKLNNKFLGNSSEFIDVGWVLYVPVGTNGTLF	MASLQFLLILTFIIPLFNAQPPTMFPFPCTKKIINTCTSTLYHITTTNSTTTLQELGHNYSVQPSQIKPVTHIEKQDFLITVSCSCQTAADQTTAYFYNVDYTVNIGDTLFDVSTNAYSGQVWATGGEQDRFVAGNNVTMNLLCGCLGSTAENVVTYTVQDGDTLFGIARMFGSDLGEIHKLNNKFLGNSSEFIDVGWVLYVPVGTNGTLF	+
Lus10006841	MNHLLQLLIPLLLLLWRLPLRTTQSIPKPMNCTETSRLCTSFLAFKPAKDQTFGVIQSMFDVLAQDITVEGGSSEYVFVRKNCSCLSDERVSYYATNSTYTVKSNGGFVNDVVSGAYDGLALVFPNNNATSKRNARAGAVVSVRLLCGCSSGLWNYLMSYVMEEGDSVESLSSRFGVSMASIEGVNGINSPDNITVGSVYYVPLNSAPGEPYSVESDIPPVIAPSSSDAVNSSASGNPEKKKGHVSYAWIIMGLGIVLVVIVLFIVICACFKCSSCCSKDEADGHAAANTVGGKVSHSFQILRKPSFCCGSARYTGANSEEWKQTNGETSNYHHNITIPRGLATDVFDMEKPVVFSYEEIHFATDGFSDSNLLGHGTFGSVYHGHIPDQEVAIKRMTAT…	MNHLLQLLIPLLLLLWRLPLRTTQSIPKPMNCTETSRLCTSFLAFKPAKDQTFGVIQSMFDVLAQDITVEGGSSEYVFVRKNCSCLSDERVSYYATNSTYTVKSNGGFVNDVVSGAYDGLALVFPNNNATSKRNARAGAVVSVRLLCGCSSGLWNYLMSYVMEEGDSVESLSSRFGVSMASIEGVNGINSPDNITVGSVYYVPLNSAPGEPYSVESDIPPVIAPSSSDAVNSSASGNPEKKKGHVSYAWIIMGLGIVLVVIVLFIVICACFKCSSCCSKDEADGHAAANTVGGKVSHSFQILRKPSFCCGSARYTGANSEEWKQTNGETSNYHHNITIPRGLATDVFDMEKPVVFSYEEIHFATDGFSDSNLLGHGTFGSVYHGHIPDQEVAIKRMTAT…	+		+
Lus10008105	MVAASVPATSFLLRNSHFKECCLLQVQRVMNMPTMPNTKSLRREVQDYINNTQLACDSPDSPSIAKGYICNGIRTGECQYFTTFQSVPPNFETPISIANLLGSDPSVVASINNISSTTDKIPPGEWIIVPVSCSCSGSIYQHNTLYTVRMNDKTYFSIANNTFQGLTTCQALAGQNYYAFDNLQVGTELTVPLRCACPSQDQAANSGVASLLGYMVTWGDSISSIAARFGVHYARILEANRLGNDSMIFPFSQLLVPLDAESCKANPDRFFCGCRVNPGICISDGKKFPVKLVTLLGIGIGIGLLASFLTLYKLTHYLKRRKKRIHKQKMFKQNGGILLQQTLTSYQGSHENAKLFTEEELKRATDNYNQSRFLGQGGFGTVYKGMLPDGTIVAVKKSK…	MEMEHSSSFILIFFFFLISILISSITSQQDYINNTQLACDSPDSPSIAKGYICNGIRTGECQYFTTFQSVPPNFETPISIANLLGSDPSVVASINNISSTTDKIPPGEWIIVPVSCSCSGSIYQHNTLYTVRMNDKTYFSIANNTFQGLTTCQALAGQNYYAFDNLQVGTELTVPLRCACPSQDQAANSGVASLLGYMVTWGDSISSIAARFGVHYARILEANRLGNDSMIFPFSQLLVPLDAESCKANPDRFFCGCRVNPGICISDGKKFPVKLVTLLGIGIGIGLLASFLTLYKLTHYLKRRKKRIHKQKMFKQNGGILLQQTLTSYQGSHENAKLFTEEELKRATDNYNQSRFLGQGGFGTVYKGMLPDGTIVAVKKSKTIDKTQIQQFINEVVIL…	+	+	+
Lus10008586	MDKPLPDPYKPNLTMFPLLLLLLLTAIPPSAGQQSYVANHQLACYNQTFNYTTLGYLCNGPPSCKSYLTLRSSPQYSSPLYIAYLLGLPTAAAAEVTSLNNLSSDIASIPPNTLVAVPVNCSCSGSISDQRYYQHNATYALKTQGETYFSIANNTYQGLTTCQSLMSQNRFSDRRLFVNMTLNIPLRCGCPTANQTAARYLLTYIVTWGDSVSAIADLFGVDQQSILDANQLSPQSIIFPFTPILIPLESEPNMAALINRSPPAAPPPNGNQTVIFPDGGGNNNGSGGGSSKKWVFIGVGIGIGILLLFSTLAAVRLYHRRRKQPLLVSSSAVEEKPPSKRKDSSTTNWESESGYVSSWSLSQGVKNAVGALTVYKFHDIEVATDHFSQANKIKGSVYK…	MDKPLPDPYKPNLTMFPLLLLLLLTAIPPSAGQQSYVANHQLACYNQTFNYTTLGYLCNGPPSCKSYLTLRSSPQYSSPLYIAYLLGLPTAAAAEVTSLNNLSSDIASIPPNTLVAVPVNCSCSGSISDQRYYQHNATYALKTQGETYFSIANNTYQGLTTCQSLMSQNRFSDRRLFVNMTLNIPLRCGCPTANQTAARYLLTYIVTWGDSVSAIADLFGVDQQSILDANQLSPQSIIFPFTPILIPLESEPNMAALINRSPPAAPPPNGNQTVIFPDGGGNNNGSGGGSSKKWVFIGVGIGIGILLLFSTLAAVRLYHRRRKQPLLVSSSAVEEKPPSKRKDSSTTNWESESGYVSSWSLSQGVKNAVGALTVYKFHDIEVATDHFSQANKIKGSVYK…	+	+	+
Lus10014441	MNRRHVPALLLFLLITISTLLAPPTTATTFKCNTTTTSPLKCHSLIDYISPQNATTTFGAVQTLFAIRNLRSLLGANSLPLSTLPNQTIPPKQSLRIRFPCLCRGGAGVSNKLPVYTVKKGDGLFDIATEVFAGVVTADEIAAVNNVTDKDLIKVGQRLWIPLPCSCDDADGGGKVVHYGHVVAPGSSIDSIAAKFGSSVDVLMGVNGLKNGSGLLAGQVLDVPLRACNSSIRPDSEDSGLLLANGTYAFTAHNCVQCNCDASNNWTLRCQPSGVKPSDPWSTCPATQCEGGNGVMLGNSTASDCGSAICSYAGYTSNQTIFASLDSTCPGASPSGTPRIYSQQLKLHSGSPPFLRDRLSPVVTRRRRHGSVLVYNQSASGYGVDSADVEESFELEEGG…	MNRRHVPALLLFLLITISTLLAPPTTATTFKCNTTTTSPLKCHSLIDYISPQNATTTFGAVQTLFAIRNLRSLLGANSLPLSTLPNQTIPPKQSLRIRFPCLCRGGAGVSNKLPVYTVKKGDGLFDIATEVFAGVVTADEIAAVNNVTDKDLIKVGQRLWIPLPCSCDDADGGGKVVHYGHVVAPGSSIDSIAAKFGSSVDVLMGVNGLKNGSGLLAGQVLDVPLRGKVLALCCRRLLKTGNCTRKLVGFHIQRI	+	+
Lus10014442	MNTHVSFSSLFVFFALLLCSLPAKSAAQPQRRFQCTPNATCRSLIGYKSRNATTLAGIQRFFDVKNFRNILGWNGLPESTPPSYRVAANQVVRVPVPCVCFNGSGVSNKVPVYSVQPGDGLFVIASSEFLGLVKYEQIVAVNNIADPNLIEVGQKLWIPLPCSCEDVDGERVVHYTHVVVGGSSVEEIAAEFGTTNETLYRLNGIQSDAQLIEGDPFDVPLKG	MNTHVSFSSLFVFFALLLCSLPAKSAAQPQRRFQCTPNATCRSLIGYKSRNATTLAGIQRFFDVKNFRNILGWNGLPESTPPSYRVAANQVVRVPVPCVCFNGSGVSNKVPVYSVQPGDGLFVIASSEFLGLVKYEQIVAVNNIADPNLIEVGQKLWIPLPCSCEDVDGERVVHYTHVVVGGSSVEEIAAEFGTTNETLYRLNGIQSDAQLIEGDPFDVPLKG	+
Lus10015011	MATTRPFTAIATILVAMLILTAAPAAEAAQLGNRACEEIYVVGEGETLNTISDKCGDPFIVEENPHIHDPDDVFPGLVIKITPFIVSR	MATTRPFTAIATILVAMLILTAAPAAEAAQLGNRACEEIYVVGEGETLNTISDKCGDPFIVEENPHIHDPDDVFPGLVIKITPFIVSR	+	+
Lus10016299	MYTLFRFLLLLLVLTLVPPPVAAVQNYSGLSAFDCDVIDDDPSPSPAFLYTCNGLNASCQSFLIFRSKPRYTSVHQISDLTSSDADQIAQLNGVHNGPSSEFVADKDVIVPISCSCSGNSSNSKRYDYYQSNTRFTLTSSEVTYFVVATDTFEGLASCAAVKQVNPWPDLELSPGIEIQVPLRCACPTKDQVSGGVNYLLTYPISSDDSLPDLASRFNATEESILEANTLTRNGNENPNLVPGTTILIPLSGYPQTLMTRIHQELPGNGIPPPAVYNPERERRRSKKHIIELAGVGAACFLLLVSVAVAVAFVIQGKMRNKRTKKNNKDVGEMRKERAKEDLRFGLASCERVLKVYGIDEVKEATGNFSSKNRIKGCVYRGEFDGNVLGVKKMSRDADV…	MYTLFRFLLLLLVLTLVPPPVAAVQNYSGLSAFDCDVIDDDPSPSPAFLYTCNGLNASCQSFLIFRSKPRYTSVHQISDLTSSDADQIAQLNGVHNGPSSEFVADKDVIVPISCSCSGNSSNSKRYDYYQSNTRFTLTSSEVTYFVVATDTFEGLASCAAVKQVNPWPDLELSPGIEIQVPLRCACPTKDQVSGGVNYLLTYPISSDDSLPDLASRFNATEESILEANTLTRNGNENPNLVPGTTILIPLSGYPQTLMTRIHQELPGNGIPPPAVYNPERERRRSKKHIIELAGVGAACFLLLVSVAVAVAFVIQGKMRNKRTKKNNKDVGEMRKERAKEDLRFGLASCERVLKVYGIDEVKEATGNFSSKNRIKGCVYRGEFDGNVLGVKKMSRDADV…	+	++	+
Lus10018191	MQQFKLIPLFLILILQFSPLPATSKSTIEPCSNADTCSSLLGYTLYTDLKVSEVASLFQIDPISLLTANSIDISYPDVENRILPSQLFLKVPIQCSCVDGIRKSVSTRYKTRPSDTLSAIADSIYGGLVSADQIKEANSIDDPTVLDVGESLVVPLPCTCFNGTDNSLPAIYLSYVVKGVDSLAGIAARYATTITDLMNVNAMGGSSIKAGDILAVPLPACASRFPRYASDFGLMVPNGSYAIVASHCVQCSCGPGSLNLYCMPASLAVSCSSMQCRSSNLMLGNVTTQQSSAGCNVTSCSYGGYVNGTIITSLNTALQPHCPGPQQFPALLAPPTTVTKDFEFAPASAPSPQAYGGGALPSTVPATGSLPGYTAANGPMGSATRSDACFLVIPLGNFV…	MQQFKLIPLFLILILQFSPLPATSKSTIEPCSNADTCSSLLGYTLYTDLKVSEVASLFQIDPISLLTANSIDISYPDVENRILPSQLFLKVPIQCSCVDGIRKSVSTRYKTRPSDTLSAIADSIYGGLVSADQIKEANSIDDPTVLDVGESLVVPLPCTCFNGTDNSLPAIYLSYVVKGVDSLAGIAARYATTITDLMNVNAMGGSSIKAGDILAVPLPACASRFPRYASDFGLMVPNGSYAIVASHCVQCSCGPGSLNLYCMPASLAVSCSSMQCRSSNLMLGNVTTQQSSAGCNVTSCSYGGYVNGTIITSLNTALQPHCPGPQQFPALLAPPTTVTKDFEFAPASAPSPQAYGGGALPSTVPATGSLPGYTAANGPMGSATRSDACFLVIPLGNFV…	+			+
Lus10018788	MINNFFTFLILSIAVLFLNPPPSAATQNYSGSSALDCDAADQSSPSSAFLYTCTSSSTTSSSCQSFLIFRSSLLHSSVADISAVTSSDAAKLAHLNGVPNPLSKFVAGQDVIVPVRCSCSGHNSSSYSYYYQANTSFTLTPSQGTYYIVASEVFVGLATCAAIKRDNPWPDVGLKPGMQIQVPLRCACPANDQTSSGVNYLLTYPISSDDSLTEVAERFNVTEKSILEANNLMRNETGVVKFISGTTILIPLLGLPSSTMTKIHDKVPGIGSPPGGGRSKRSKVKILELSGLAAACFLLLLSIISGAVFVARAKRRKRLRKMKKDVGEMKQEKVKEDLRVEIASCERALTVFGIDEVKKGTGNFSPRNKIKGSVYSGVFGGKVLAVKKMSRDIDISQEV…	MINNFFTFLILSIAVLFLNPPPSAATQNYSGSSALDCDAADQSSPSSAFLYTCTSSSTTSSSCQSFLIFRSSLLHSSVADISAVTSSDAAKLAHLNGVPNPLSKFVAGQDVIVPVRCSCSGHNSSSYSYYYQANTSFTLTPSQGTYYIVASEVFVGLATCAAIKRDNPWPDVGLKPGMQIQVPLRCACPANDQTSSGVNYLLTYPISSDDSLTEVAERFNVTEKSILEANNLMRNETGVVKFISGTTILIPLLGLPSSTMTKIHDKVPGIGSPPGGGRSKRSKVKILELSGLAAACFLLLLSIISGAVFVARAKRRKRLRKMKKDVGEMKQEKVKEDLRVEIASCERALTVFGIDEVKKGTGNFSPRNKIKGSVYSGVFGGKVLAVKKMSRDIDISQEV…	+		+
Lus10021889	MISKPSNISDPSTTLTPNQPLFVPLTCSCNTINSTFSISSANMNYTIKSGDTFWSVSTVSFQNLTTYPSVEVVNPNLVPAKLEIGVNAVFPIFCKCPDQTERETDQINSFVSYVFQPSDNLSTVASTFGVSLKSIVNGNDVKPLDTIFIPVNRLPILRQGNPNSTSNSNSSASSSSSTERKGLMIGLVAGIGVCLGLLVLVLVSWIHRERRFGKGMDGEKRRREVYNKEGGRGEKGMEEMEENVMADVSECLDKYRVFKMEELKEATDGFEEECAIEGSVYKGKIGGVEYAIKKMKWNAREELKILQKVNHGNLVQLEGFCIDSQDADCYLVYEFIENGSLHSWLHTNKTKRLSWKTRVRIAIDVANGLQYIHEHTRPRVVHKDIKAVNILLDTNMRAK…	MTSNKRIQPLLLIFSLLIFFLPHSESQFKPLNPPIIEGFTCNPNQTTTTSYPCQAYALYRAAPPNSLDLASIGDLFSVSRLMISKPSNISDPSTTLTPNQPLFVPLTCSCNTINSTFSISSANMNYTIKSGDTFWSVSTVSFQNLTTYPSVEVVNPNLVPAKLEIGVNAVFPIFCKCPDQTERETDQINSFVSYVFQPSDNLSTVASTFGVSLKSIVNGNDVKPLDTIFIPVNRLPILRQGNPNSTSNSNSSASSSSSTERKGLMIGLVAGIGVCLGLLVLVLVSWIHRERRFGKGMDGEKRRREVYNKEGGRGEKGMEEMEENVMADVSECLDKYRVFKMEELKEATDGFEEECAIEGSVYKGKIGGVEYAIKKMKWNAREELKILQKVNHGNLVQLE…	+		+
Lus10022345	MGTAALLLSSSLVIIILTSTIPSSLAHNNNLFSCDSSIPPTTGFNTCNFPTSTCNTFALLHTNPPHFSSLSNLASYLNLDRLSIAQANGLPPKTDSLPIDHQPLLIPLTCKCNSGVFAAQLVVETAVKGDTFSSISQSLQGLTTCNQIKTLNPNLDSTPNLAPILVPLKCACPEEPAKARIFLTYPVIPGDSLSTLSTRFNVSPESIVSANTHPLNLQPFTSLFIPLNATKPPTFIIIRHRFRHPEMRRKVGIYIAVICGVIVGSIAIAAAFFLAIMLLKKNKNKKTKLPPQKQRKKQSISNKDADLELQQLSLSVRTTSDKKVSFESSQQDSLDVPATTPRKGMVILESYTVEELTRATEDFNSSNLIEGNVYHSRLNGKNMAIKRLNKTDLVSKIDF…	MGTAALLLSSSLVIIILTSTIPSSLAHNNNLFSCDSSIPPTTGFNTCNFPTSTCNTFALLHTNPPHFSSLSNLASYLNLDRLSIAQANGLPPKTDSLPIDHQPLLIPLTCKCNSGVFAAQLVVETAVKGDTFSSISQSLQGLTTCNQIKTLNPNLDSTPNLAPILVPLKCACPEEPAKARIFLTYPVIPGDSLSTLSTRFNVSPESIVSANTHPLNLQPFTSLFIPLNATKPPTFIIIRHRFRHPEMRRKVGIYIAVICGVIVGSIAIAAAFFLAIMLLKKNKNKKTKLPPQKQRKKQSISNKDADLELQQLSLSVRTTSDKKVSFESSQQDSLDVPATTPRKGMVILESYTVEELTRATEDFNSSNLIEGNVYHSRLNGKNMAIKRLNKTDLVSKIDF…	+	+	+
Lus10022488	MEQQFLLNCWFLLLLCAVPKLICQQNYSGNSALDCDGKDSARPSPAFLYSCNGQKSSCKAFLIYKSQPPYNTLARISKLTSSDCSELSRINNVSDSKRVLPTGQEVVVPVSCSCTGLYYQANSSYITQETDNYFKIANDTYEGLSTCNMLLRENTFVESDLPAGQRIQVPLRCACPTRNQTIEGTEFLLTYLIDWGDTVGNISQRFNASMKNLYYANGFEEDDDPTIFPFTTILIPLSSEPTSSQTIIHHPPSSDTPSVVPLNPPKWKISKSINRYLGWIVLGISFALLSLILTGAFLVYHKKKGLETLKGKNRKKKLTLPEDFLDSMSTVDQGLRIYDLEELKLATADFSPDNQLSERVFKGVINGQEVAIKKMSRNVSGEVNLLRKINHFNLISLLA…	MEVTAEKFLLLMEQQFLLNCWFLLLLCAVPKLICQQNYSGNSALDCDGKDSARPSPAFLYSCNGQKSSCKAFLIYKSQPPYNTLARISKLTSSDCSELSRINNVSDSKRVLPTGQEVVVPVSCSCTGLYYQANSSYITQETDNYFKIANDTYEGLSTCNMLLRENTFVESDLPAGQRIQVPLRCACPTRNQTIEGTEFLLTYLIDWGDTVGNISQRFNASMKNLYYANGFEEDDDPTIFPFTTILIPLSSEPTSSQTIIHHPPSSDTPSVVPLNPPKWKISKSINRYLGWIVLGISFALLSLILTGAFLVYHKKKGLETLKGKNRKKKLTLPEDFLDSMSTVDQGLRIYDLEELKLATADFSPDNQLSERVFKGVINGQEVAIKKMSRNVSGEVNLLRK…	+	+	+
Lus10022630	MEHHHNNPLSLLLILTLTTVSTFSAAASFKCTTTPAKCHALIDYITPSHDTTFAAVQSLFEIRNLRMLLGANNLPLSTSPNDTLTSRQTLKIPFPCLCKGRKGTGVSNKRPMYKVEKWDKDLHDIATRVFAGVVTGEDIAAANDVSDKVKVHVGMKLWIPLPCSCDDVEGNKVVHYGHVAEAGSSLDGIADTYGASVDVLKELNGLKDGYGLTAGQVLDVPIRACNSSIRDDSVDSKFLVANGTYAFTSHNCVQCNCDSSNNWTLHCYASGVKPSDWSTCPPMQCGEGKNTVALGNSTASVCGGATCSYAGFSSNITVFTTFPGTCNSKNGAGGRILPKCLNSGFFLWLVHLLLHQLSR	MEHHHNNPLSLLLILTLTTVSTFSAAASFKCTTTPAKCHALIDYITPSHDTTFAAVQSLFEIRNLRMLLGANNLPLSTSPNDTLTSRQTLKIPFPCLCKGRKGTGVSNKRPMYKVEKWDKDLHDIATRVFAGVVTGEDIAAANDVSDKVKVHVGMKLWIPLPCSCDDVEGNKVVHYGHVAEAGSSLDGIADTYGASVDVLKELNGLKDGYGLTAGQVLDVPIRACNSSIRDDSVDSKFLVANGTYAFTSHNCVQCNCDSSNNWTLHCYASGVKPSDWSTCPPMQCGEGKNTVALGNSTASVCGGATCSYAGFSSNITVFTTFPGTCNSKNGAGGRILPKCLNSGFFLWLVHLLLHQLSR	+	+
Lus10023945	MNRRHVPALFLFLLIAISTLLTPPTTAATFKCNTTTSPSKCHSLIDYISPQNATTTFGAVQTLFAIRNLRSLLGANNLPLSTLQNQTIPPNQSLRIRFPCLCRRGAGVSNKLPVYTVKKGDGLFDIATKVFAGVVTADEIAALNNVTDKDLIKVGQRLWIPLPCSCDDVDSGGKVVHYGHVVEPGSSVDSIAARFGSSVEVLMGLNGLKNGSGLLAGQVLDVPLRACNSSILPDSEDSNLLLANGTYVFTAHNCVQCNCDASNNWTLRCQPSGVKPSDPWSTCPAMQCGGDNGVTLGNSTASDCGSAICSYAGYSSNQTIFTSLDSTCPASPSGSPPSGNSGGRNGSSKWWNLGLMGLVHLMLLQLCLRL	MNRRHVPALFLFLLIAISTLLTPPTTAATFKCNTTTSPSKCHSLIDYISPQNATTTFGAVQTLFAIRNLRSLLGANNLPLSTLQNQTIPPNQSLRIRFPCLCRRGAGVSNKLPVYTVKKGDGLFDIATKVFAGVVTADEIAALNNVTDKDLIKVGQRLWIPLPCSCDDVDSGGKVVHYGHVVEPGSSVDSIAARFGSSVEVLMGLNGLKNGSGLLAGQVLDVPLRGKVLAFCRRRPLLKEEL	+	+
Lus10023946	MYSVQPGDGLFVIASSKFMGLVKYEQIVAVNNIADPNLIEVGQQLWIPLPCSCEDVDGERVVHYTHVVVGGSSVEEIAAEFGTTNETLYRINGIQSDAQLIEGDPFDVPLKA	MNTHVSFSSLFLFFALLLCSLPAKSAGQPQRRFQCTPNATCRSLIGYKSRNATTLGAVQRFFDVKNLRNILGSNGLPESTPPSYRVAANQVVRVPVPCVCFNGSGVSNRVPMYSVQPGDGLFVIASSKFMGLVKYEQIVAVNNIADPNLIEVGQQLWIPLPCSCEDVDGERVVHYTHVVVGGSSVEEIAAEFGTTNETLYRINGIQSDAQLIEGDPFDVPLKG	+
Lus10025643	MQQFKHISLFLILFLHSAASKSTIEPCSNADTCSSLLGYTLYTDLKVSEVASLFQIDPISLLTANSIDISYPDVENRILPSQLFLKVPIQCSCVDGIRKSVSTRYKTRPSDTLSAIADSIYGGLVSADQIKEANSIDDPTVLDVGESLVVPLPCTCFNGTDNSLPAIYLSYVVKGVDSLAGIAARYATTITDLMNVNAMGGSSIKAGDILAVPLPACASRFPRYASDFGLMVPNGSYAIVASHCVQCSCGPGSLNLYCMPASLAVSCSSMQCRSSNLMLGNVTMQQSSAGCNVTSCSYGGYVNGTIITSLNTALQPRCPGPQQFPALIAPPTTVTKDSEFAPASAPSPQAYGGGALPSTVPATGSLPGFTAANGPMGSSTGSDACSLVIPLGSFVPSFA…	MQQFKHISLFLILFLHSAASKSTIEPCSNADTCSSLLGYTLYTDLKVSEVASLFQIDPISLLTANSIDISYPDVENRILPSQLFLKVPIQCSCVDGIRKSVSTRYKTRPSDTLSAIADSIYGGLVSADQIKEANSIDDPTVLDVGESLVVPLPCTCFNGTDNSLPAIYLSYVVKGVDSLAGIAARYATTITDLMNVNAMGGSSIKAGDILAVPLPACASRFPRYASDFGLMVPNGSYAIVASHCVQCSCGPGSLNLYCMPASLAVSCSSMQCRSSNLMLGNVTMQQSSAGCNVTSCSYGGYVNGTIITSLNTALQPRCPGPQQFPALIAPPTTVTKDSEFAPASAPSPQAYGGGALPSTVPATGSLPGFTAANGPMGSSTGSDACSLVIPLGSFVPSFA…	+
Lus10026372	MDRRQSPTLLLFLLITTISTLQTSPTAAADDDYTSDFPPKCNALLDYISPENATTTFASVQSVYTIRDIRLLFGANNLPSTTPPNQTIPPKQRIKIPFPCFNRGGYGVSDRIPIYTVKKGDVLDDVAANVFGGVLTADDIVSVNNVAGKELIEVGERLWVPLPCRCDYVGGAKVVHYGHSVENGSTMDGIAARFGSSVEVLNGLNRLDNGSVLLPGQVLDVPLKACSSSIRPNSEDWQMLLPNGTYTFTANDCVQCSCDALNNWTLRCQPSGIKPSNWSTCPATQCRGDNTIMLGNSTASDCGSAATCSYGGFSSNQTIFIFLDDTCPPAPFGAPSAAPSVSPSNGNSGGRVPGSNWWNLGLFGLVHLMILQLCLCL	MDRRQSPTLLLFLLITTISTLQTSPTAAADDDYTSDFPPKCNALLDYISPENATTTFASVQSVYTIRDIRLLFGANNLPSTTPPNQTIPPKQRIKIPFPCFNRGGYGVSDRIPIYTVKKGDVLDDVAANVFGGVLTADDIVSVNNVAGKELIEVGERLWVPLPCRCDYVGGAKVVHYGHSVENGSTMDGIAARFGSSVEVLNGLNRLDNGSVLLPGQVLDVPLKVRQFDPIQKTGKCCYLTELTPSQLTTVSNAAVMP	+
Lus10026689	MASLRTKFLIIIIPNFLFLTITSQKSTPSPTTPLPPIMFPFPCSQSLPTCKASLYHSFSGHTPQQLSSFYSVPTSDIQPVPRHRRQDYLITVPCSCQTITTTKAYFYPVSYTVQQRDTFSNVSKDIYSGQLWDEGNEEQKFVAGNNVTLNLLCGCEEEGDGNGDQIVTYTVQNGDTLSDIGQRFHASLPSMVSLNQLLENNTVFIDIGWVLYVPRGSKGVGGVGGGADQPSSESSAKKLTALIIVLPLITAFLLAIATLIFLYRRKRQNQKMPPADKQKGAAAKFRSISTFRTAGSSIPKSFKEFTEDFEKGMIDPEGPVLYSIEEIQEATNDFDESKNIGEGGYGLVFFGVLRGKEVAIKVMRSNKSKEFYAEVNVLCKIHHINVVELLGYASDDDHF…	MASLRTKFLIIIIPNFLFLTITSQKSTPSPTTPLPPIMFPFPCSQSLPTCKASLYHSFSGHTPQQLSSFYSVPTSDIQPVPRHRRQDYLITVPCSCQTITTTKAYFYPVSYTVQQRDTFSNVSKDIYSGQLWDEGNEEQKFVAGNNVTLNLLCGCEEEGDGNGDQIVTYTVQNGDTLSDIGQRFHASLPSMVSLNQLLENNTVFIDIGWVLYVPRGSKGVGGVGGGADQPSSESSAKKLTALIIVLPLITAFLLAIATLIFLYRRKRQNQKMPPADKQKGAAAKFRSISTFRTAGSSIPKSFKEFTEDFEKGMIDPEGPVLYSIEEIQEATNDFDESKNIGEGGYGLVFFGVLRGKEVAIKVMRSNKSKEFYAEVNVLCKIHHINVVELLGYASDDDHF…	+		+
Lus10027407	MNSPTTFRRTRSNNTNNSLAVADAASWYCATILLGLILMASIMESSSESDDSSAATVKGNQLLSDRPCDEIYVVREGETLNTISEKCGDPYIVEENPHIHDPDDVFPGLVIKITPSSTSSSSSGNMRN	MNSPTTFRRTRSNNTNNSLAVADAASWYCATILLGLILMASIMESSSESDDSSAATVKGNQLLSDRPCDEIYVVREGETLNTISEKCGDPYIVEENPHIHDPDDVFPGLVIKITPSSTSSSSSGNMRN			+
Lus10029925	MSCCCGEEFADDGENPLPPTLTQHLNPSAASADAPFPTISPMNSNFSALTCRDTLRLILEKLAVPDLARSSCVCRVWNSVASDDEITRRAFMSPWKLKEVIGNPASGGFWRENRIGKFALSHRIARGDSVASLAVKYSVQVMDIKRLNNMMSDHGIYSRDRLLIPISDPVLLINSTCYIELDSYAKREVAVLYLTGQPDRKLIPLSNNGASERGRRRVLDSLRRSMQVDDGTALYYLTISDGDPRAALTEFSADLRWETQVGLS	MSCCCGEEFADDGENPLPPTLTQHLNPSAASADAPFPTISPMNSNFSALTCRDTLRLILEKLAVPDLARSSCVCRVWNSVASDDEITRRAFMSPWKLKEVIGNPASGGFWRENRIGKFALSHRIARGDSVASLAVKYSVQVMDIKRLNNMMSDHGIYSRDRLLIPISDPVLLINSTCYIELDSYAKREVAVLYLTGQPDRKLIPLSNNGASERGRRRVLDSLRRSMQVDDGTALYYLTISDGDPRAALTEFSADLRWETQVGLS
Lus10031662	MNSPTTGRRTRSSDSTNNSLVVADAASWYCATILLGLILMASIMESSSESDDSLAATVKGNQLLGDRPCDEIYVVREGETLNTISEKCGDPYIVEENPHIHDPDDVFPGLVIKITPSSSSSSGGNMRN	MNSPTTGRRTRSSDSTNNSLVVADAASWYCATILLGLILMASIMESSSESDDSLAATVKGNQLLGDRPCDEIYVVREGETLNTISEKCGDPYIVEENPHIHDPDDVFPGLVIKITPSSSSSSGGNMRN			+
Lus10032735	MINNFFTFLILSIAILFLNPPPSTATQNYSGSLALDCDVADQLSPSSAFLYTCTAAALASSSSTTSSSCQSFLIFRSSLLHSSVADISAVTSSDSATLARLNGVLNPLSKFVAGQDVIVPVKCSCSSGHNNSSYSYYRANTSFTLTPTQGTYYIVASDVFSGLATCAAIKRDNPWPYAGLKPGMKIQVPLRCACPANDQASSGVNYLLTYPISSDDSLREVAERFNVTEKSILEANNLMRNETGVVKLISGTTILIPLLGLPSSTMAKIHYKVPGIGSPPGGGRSKRSKVKILELSGLAAACFLLLLSIISGAVFVVRAKRRKKIRKMKKDVGEMKQEKVQEDLRVEIASCERALTVFGIDEVKKGTGNFSPRNKIKGSVYSGVFGGKVLAVKKMSRDI…	MINNFFTFLILSIAILFLNPPPSTATQNYSGSLALDCDVADQLSPSSAFLYTCTAAALASSSSTTSSSCQSFLIFRSSLLHSSVADISAVTSSDSATLARLNGVLNPLSKFVAGQDVIVPVKCSCSSGHNNSSYSYYRANTSFTLTPTQGTYYIVASDVFSGLATCAAIKRDNPWPYAGLKPGMKIQVPLRCACPANDQASSGVNYLLTYPISSDDSLREVAERFNVTEKSILEANNLMRNETGVVKLISGTTILIPLLGLPSSTMAKIHYKVPGIGSPPGGGRSKRSKVKILELSGLAAACFLLLLSIISGAVFVVRAKRRKKIRKMKKDVGEMKQEKVQEDLRVEIASCERALTVFGIDEVKKGTGNFSPRNKIKGSVYSGVFGGKVLAVKKMSRDI…	+		+
Lus10033891	MVKRAPFVPGASEVVCDVVYGVEDGDTCFSVAKSSNLTDSGFFRINPNLNCNSLFIGQWLCISGKASP	MVKRAPFVPGASEVVCDVVYGVEDGDTCFSVAKSSNLTDSGFFRINPNLNCNSLFIGQWLCISGKASP
Lus10033892	MKGGRRLAQATPKLECSTVYGTQGGDTCTSMAGDFGLKLKDMLAINPNINCATIFVGQRLCAAPA	MKGGRRLAQATPKLECSTVYGTQGGDTCTSMAGDFGLKLKDMLAINPNINCATIFVGQRLCAAPA
Lus10036847	MASLQFLLILLTFLTPLFNAQQPTMFPFPCTKKIISTCTSTLYHVTTTNPTTTLQQLAHDYSAQPSQIKPITHIEKQDFIITVPCSCQIAADQTTAYFYNVDYTVKPGDTFFNVSTNVYSGQVWATGGEQDRFVAGNNVTMNLLCGCLGSTGENVVTYTVQDGDTLFGIASMLGSDLGEIEKLNSKLLGNSSGGLIDVGWVLYVPVGTNGTLFE	MASLQFLLILLTFLTPLFNAQQPTMFPFPCTKKIISTCTSTLYHVTTTNPTTTLQQLAHDYSAQPSQIKPITHIEKQDFIITVPCSCQIAADQTTAYFYNVDYTVKPGDTFFNVSTNVYSGQVWATGGEQDRFVAGNNVTMNLLCGCLGSTGENVVTYTVQDGDTLFGIASMLGSDLGEIEKLNSKLLGNSSGGLIDVGWVLYVPVGTNGTLFE	+
Lus10037389	MSVHWFFVFLRTIFFFTSSVSAQQHYDSKDCAANSSFPGSRYTCNKTTTNSCETFVIFRANQHFNTLETVSELLQPHQMNESLQNLNRISSNTEILEPGREIFIPVTCSCSGQYYFQTDLSYTAPEDTSVVDVACSVFESLVTYRTIMLENQLLGSSSHDDYVSAGTKLHIPLKCACPSKSDKDSVFKFLATYPVFEGDSLSEISDKFGISSEDLFTVNGLDQHWQTIFPNTTLLIPFKSFVLMNKSHSPPPPPPPTPTFLPTNTIERPPSSSNKDSSFKSLYIAGSVIGFFLVVAAMFAFSLYVKSMKKEKIQKLLSFNSQLTCSTPKSSATGLSSTTPPCLSPDLLVGILYSLRSYTIEELRRATNDFCEKVGSDNESYIGVLEGGVGTVMVKPLRF…	MSVHWFFVFLRTIFFFTSSVSAQQHYDSKDCAANSSFPGSRYTCNKTTTNSCETFVIFRANQHFNTLETVSELLQPHQMNESLQNLNRISSNTEILEPGREIFIPVTCSCSGQYYFQTDLSYTAPEDTSVVDVACSVFESLVTYRTIMLENQLLGSSSHDDYVSAGTKLHIPLKCACPSKSDKDSVFKFLATYPVFEGDSLSEISDKFGISSEDLFTVNGLDQHWQTIFPNTTLLIPFKSFVLMNKSHSPPPPPPPTPTFLPTNTIERPPSSSNKDSSFKSLYIAGSVIGFFLVVAAMFAFSLYVKSMKKEKIQKLLSFNSQLTCSTPKSSATGLSSTTPPCLSPDLLVGILYSLRSYTIEELRRATNDFCEKVGSDNESYIGVLEGGVGTVMVKPLRF…	+		+
Lus10037586	MNHLLQLLIPLLLLLLWRLPLRATQSIPKPMYCTETSRLCTSFLAFKPAKDQTFGVIQSMFDVLPQDITVEGGSSEYVFVRKNCSCLSDDRVSYYATNSTYTVKSNGGLVNDVVSGAYDGLALVFPNNNVTSKRNARAGAVVSVRLLCGCSSGLWNYLMSYVMEEGDSVESLSSRFGVSMASIEGVNGINSPDNITVGSVYYVPLNSAPGEPYSVESDIPPVIAPSSSDAAINSSASGNPEKKKGHVSYAWIIIGLGIVLVVIVFFIVICACFKCSSCCSKDEEGSHAAANTGGGKVSHSFQILRKPSFCCGSARYTGANSEEWKQTNGETSNYHHNITIPRGLETDVFDMEKPVVFSYEEIHFATDGFSDSNLLGHGTFGSVYHGHIPDQEVAIKRMT…	MNHLLQLLIPLLLLLLWRLPLRATQSIPKPMYCTETSRLCTSFLAFKPAKDQTFGVIQSMFDVLPQDITVEGGSSEYVFVRKNCSCLSDDRVSYYATNSTYTVKSNGGLVNDVVSGAYDGLALVFPNNNVTSKRNARAGAVVSVRLLCGCSSGLWNYLMSYVMEEGDSVESLSSRFGVSMASIEGVNGINSPDNITVGSVYYVPLNSAPGEPYSVESDIPPVIAPSSSDAAINSSASGNPEKKKGHVSYAWIIIGLGIVLVVIVFFIVICACFKCSSCCSKDEEGSHAAANTGGGKVSHSFQILRKPSFCCGSARYTGANSEEWKQTNGETSNYHHNITIPRGLETDVFDMEKPVVFSYEEIHFATDGFSDSNLLGHGTFGSVYHGHIPDQEVAIKRMT…	+	+	+
Lus10039764	MASFSMKMINSISITSIIIILIVMISTAESTSPDECTVTCSTLVAVPAGGSCYSVSEAHGITMDKFKSLNPNLVCSRIFAEEWVCVAGLAC	MASFSMKMINSISITSIIIILIVMISTAESTSPDECTVTCSTLVAVPAGGSCYSVSEAHGITMDKFKSLNPNLVCSRIFAEEWVCVAGLAC	+	+
Lus10039765	MVLIMISTAESTGRHLLTPGCKVTCTNWVAVEMDETCTTISEANRMTVNKFLTLNPNLVCEKMFADEWVCIEGTGC	MVLIMISTAESTGRHLLTPGCKVTCTNWVAVEMDETCTTISEANRMTVNKFLTLNPNLVCEKMFADEWVCIEGTGC					PF01476 is not found by the InterProScan tool, but the related superfamily IPR036779
Lus10041323	MSVLWFLVFLCTIFSFTSSVSAQQHYGSKDCAADSSFPGSRYTCNRTSSNSCETFVIFRANQHFNTLETVSNLLQTHQMNESLQNLNRITSNKEILEPGREVFVPVTCSCSGQYYFQADLSYTAPEDTSVVDVACSVFESLVTYHTIMLENHLLGSSSHDDHVSAGTKLHIPLKCACPSKSDKDSIFKFLTTYPVFEGDSLSEISDKFGISSEDLFTVNGLDQHWQTIFPNTTLLIPFKSFVLMNESHSPPPPPPPTPTFLPTNTIERPPSSSNKDSSFKSLYIAGSVIGFFLVVAAMFSFSLYVKSMKKEKIQKLLSFNSQLTCSTPKSSATGLSSTTPPCLSPDLLVGILYSLRSYTIEELRRSTNNFSEKVGSDDESYKGVIEGGVGTVMVKPLRF…	MSVLWFLVFLCTIFSFTSSVSAQQHYGSKDCAADSSFPGSRYTCNRTSSNSCETFVIFRANQHFNTLETVSNLLQTHQMNESLQNLNRITSNKEILEPGREVFVPVTCSCSGQYYFQADLSYTAPEDTSVVDVACSVFESLVTYHTIMLENHLLGSSSHDDHVSAGTKLHIPLKCACPSKSDKDSIFKFLTTYPVFEGDSLSEISDKFGISSEDLFTVNGLDQHWQTIFPNTTLLIPFKSFVLMNESHSPPPPPPPTPTFLPTNTIERPPSSSNKDSSFKSLYIAGSVIGFFLVVAAMFSFSLYVKSMKKEKIQKLLSFNSQLTCSTPKSSATGLSSTTPPCLSPDLLVGILYSLRSYTIEELRRSTNNFSEKVGSDDESYKGVIEGGVGTVMVKPLRF…	+		+

## Sheet: Galactose-binding lectin
Gene ID	AA seq according to Phytozome	AA seq correction using Augustus	SP	TM, N	TM, M	TM, C
Lus10000271	MKRSSGGRRREIVVAVGVLLGLALAVATAFGANVSYDHRALVIDGKRRMLISGSIHYPRSTPDMWPDLIQKSKDGGVDVIETYVFWNIHEPVQNQAMAEAGLYVHLRIGPYVCAEWNYGGFPLWLHFIPGIKLRTDNEPYKTEMKRFTAKIVDMMKKEKLYASQGGPIILSQIENEYGNVDAAYGSAAKPYINWAANMAESLNTGVPWVMCQQGDAPDPIINTCNGFYCDQFTPNSKNKPKMWTENWSGWFLSFGGAVPYRPVEDLAFSVARFFHTMVGLTLEGVPVDPLSPLVMIMMPPLTNMVRPVVLQWRFTDKANSQAMNYFRDLHLTQYVHLFTLIAGLLRQPKWGHLKDLHKALKLSQDALLATDPATTSLGSTVEATAYKSGSLCAAFLANT…	MKRSSGGRRREIVVAVGVLLGLALAVATAFGANVSYDHRALVIDGKRRMLISGSIHYPRSTPDMWPDLIQKSKDGGVDVIETYVFWNIHEPVQNQAMAEAGLYVHLRIGPYVCAEWNYGGFPLWLHFIPGIKLRTDNEPYKTEMKRFTAKIVDMMKKEKLYASQGGPIILSQIENEYGNVDAAYGSAAKPYINWAANMAESLNTGVPWVMCQQGDAPDPIINTCNGFYCDQFTPNSKNKPKMWTENWSGWFLSFGGAVPYRPVEDLAFSVARFFHTMVGLTLEGVPVDPLSPLVMIMMPPLTNMVRPVVLQWRFTDKANSQAMNYFRDLHLTQYVHLFTLIAGLLRQPKWGHLKDLHKALKLSQDALLATDPATTSLGSTVEATAYKSGSLCAAFLANT…	+	+
Lus10000701	MSTNTNNLFMLSFFLLGLCICSSSPSVSASVSYDSKAVVINGQRRILISGSIHYPRSTPEMWPDLIQKAQEGGLDVIQTYVFWNGHEPSPGQYYFEGNYDLVKFIKLVKEAGLYVHLRLGPYICAEWNFGGFPVWLKYIPGISFRTDNGPFKAEMQKFTTKIVNMMKAERLFETQGGPIILSQIENEYGPMEYELGEPGKAYTKWAADMAVDLGTGVPWIMCKQDDAPDPIINTCNGFYCDYFSPNKEYKPKMWTEAWTGWFTEFGGAVPYRPAEDMAFGVARFIQKGGSFINYYMYHGGTNFGRTAGGPFIATSYDYDAPLDEYGLLRQPKWGHLKDLHRAIKLCEPALVLGDPTVTPLGNYQEAHVFKSKSGSCAAFLANYNPKSFAKVSFGSMHYN…	MSTNTNNLFMLSFFLLGLCICSSSPSVSASVSYDSKAVVINGQRRILISGSIHYPRSTPEMWPDLIQKAQEGGLDVIQTYVFWNGHEPSPGQYYFEGNYDLVKFIKLVKEAGLYVHLRLGPYICAEWNFGGFPVWLKYIPGISFRTDNGPFKAEMQKFTTKIVNMMKAERLFETQGGPIILSQIENEYGPMEYELGEPGKAYTKWAADMAVDLGTGVPWIMCKQDDAPDPIINTCNGFYCDYFSPNKEYKPKMWTEAWTGWFTEFGGAVPYRPAEDMAFGVARFIQKGGSFINYYMYHGGTNFGRTAGGPFIATSYDYDAPLDEYGLLRQPKWGHLKDLHRAIKLCEPALVLGDPTVTPLGNYQEAHVFKSKSGSCAAFLANYNPKSFAKVSFGSMHYN…	+
Lus10003343	MEKLFSVFFFFSSWLLLFFFFEVGSAGNVTYDGRSLIIDGQRKLFISASIHYPRSVPAMWPGLVQTAKEGGVDVIETYVFWNGHEIAPSVYNFEGRYDLVKFVKIVQNAGMHLILRIGPFVAAEWNYGGVPVWLHYIPGTVFRTDNENFKRFMTYIVNLMKKEKLFASQGDWAAASSLQVENEYGYYEQFYGEGGKRYAMWSAQMAVAQNIGVPWIMCQQFDAPDPVIDTCNGFYCDAFKPISPHRPKIWTENWPGWFQLFGAPNPHRPAQDVAYAVARFFQKGGTVNNYYMFLSFLKKYNALTPASFCLSQYHGGTNFGRTAGGPFITTSYDYEAPIDEYGMPNQPKWGHLRDLHKAIKLCEKMLLTSNSINSSLGHSQEAEVYEDGSGACVAFLTNT…	MEKLFSVFFFFSSWLLLFFFFEVGSAGNVTYDGRSLIIDGQRKLFISASIHYPRSVPAMWPGLVQTAKEGGVDVIETYVFWNGHEIAPSVYNFEGRYDLVKFVKIVQNAGMHLILRIGPFVAAEWNYGGVPVWLHYIPGTVFRTDNENFKRFMTYIVNLMKKEKLFASQGDWAAASSLQVENEYGYYEQFYGEGGKRYAMWSAQMAVAQNIGVPWIMCQQFDAPDPVIDTCNGFYCDAFKPISPHRPKIWTENWPGWFQLFGAPNPHRPAQDVAYAVARFFQKGGTVNNYYMFLSFLKKYNALTPASFCLSQYHGGTNFGRTAGGPFITTSYDYEAPIDEYGMPNQPKWGHLRDLHKAIKLCEKMLLTSNSINSSLGHSQEAEVYEDGSGACVAFLTNT…	+	+
Lus10005071	MSVRLSSRNTVAASATAFLVVVFFVLSPAVVVNAHDDNKEELNGATYDARSLIIRGKRELLFSGSIHYPRSTPDMWPKLLEDAKRGGINVIQTYTFWNIHEPDEGKFNFKGRFDVIKFLKMCGDHGLYVTIRFGPFIQGEWNHGALPYWLREIPNIIFRCYNEPYMQHMERFVTMMVQKMKDAKLFAGQGGPIILAQIENEYNTVQLAYRELGDKYVQWAGNFAESLNVGVPWVMCKQRDAPDPVINACNGRHCGDTFPGPNKPNKPALWTENWTAQFRVFGDPPSQRSAEDTAFGVVRWFSKNGSLVNYYMYHGGTNLGRTAASFVTTRYYDEAPLDEFGLDRGPKYGHLKDVHKALNLCKRALLWGTSTTSQRLNPDVEVRIYETPGTDVCSAFLTN…	MSVRLSSRNTVAASATAFLVVVFFVLSPAVVVNAHDDNKEELNGATYDARSLIIRGKRELLFSGSIHYPRSTPDMWPKLLEDAKRGGINVIQTYTFWNIHEPDEGKFNFKGRFDVIKFLKMCGDHGLYVTIRFGPFIQGEWNHGALPYWLREIPNIIFRCYNEPYMQHMERFVTMMVQKMKDAKLFAGQGGPIILAQIENEYNTVQLAYRELGDKYVQWAGNFAESLNVGVPWVMCKQRDAPDPVINACNGRHCGDTFPGPNKPNKPALWTENWTAQFRVFGDPPSQRSAEDTAFGVVRWFSKNGSLVNYYMYHGGTNLGRTAASFVTTRYYDEAPLDEFGLDRGPKYGHLKDVHKALNLCKRALLWGTSTTSQRLNPDVEVRIYETPGTDVCSAFLTN…	+	+
Lus10006733	MGRKVELLALCLLLVVFQFEKAKCFSVSYDNRALVIDGKRRVLQSGSVHYPRTTPEMWPEIIRKSKEGGLDVIETYVFWNYHEPTRGQYYFEGRYDLVKFLRTVQEAGLMAHLRIGPYACAEWNYGGFPMWLHFLPGIQFRTTNSVFQSEIQRFLEKIVDMMNGENLFASQGGPIILAQVENEYGNVEWAYGLPGRDYVRWAAETALSLNVSVPWVMCQQSDAPDPIINTCNGFYCDQFTPNSPSKPKFWTENYPGWYVTFGSPIPRRPVEDVAFAVARFFENGGTLQNYYMASASSLWNGGSCSYFGGTNFGRTAGGPMIATSYDYDAPIDEYGFTRQPKWGHLRDLHQAIKQCEDYLVTSDPTHQSLGYNLEAHVYCKSSADCAAFLANYGSSSDAN…	MGRKVELLALCLLLVVFQFEKAKCFSVSYDNRALVIDGKRRVLQSGSVHYPRTTPEMWPEIIRKSKEGGLDVIETYVFWNYHEPTRGQYYFEGRYDLVKFLRTVQEAGLMAHLRIGPYACAEWNYGGFPMWLHFLPGIQFRTTNSVFQSEIQRFLEKIVDMMNGENLFASQGGPIILAQVENEYGNVEWAYGLPGRDYVRWAAETALSLNVSVPWVMCQQSDAPDPIINTCNGFYCDQFTPNSPSKPKFWTENYPGWYVTFGSPIPRRPVEDVAFAVARFFENGGTLQNYYMASASSLWNGGSCSYFGGTNFGRTAGGPMIATSYDYDAPIDEYGFTRQPKWGHLRDLHQAIKQCEDYLVTSDPTHQSLGYNLEAHVYCKSSADCAAFLANYGSSSDAN…	+
Lus10014125	MASSAIAHKEKKLHKGQAVTYDAKSLIINGKRELLFSGSIHYPRSTPDMWPKLLEDAKRGGINVIQTYTFWNIHEPEEGKQHMERFVRMMVEKLRDANLFAEQGGPIILAQIENEYNTVQLAYRELGNKYVQWAGNLALGFNVGVPWVMCKQHDAPGPVINACNGRHCGDTFGGPNAPNKPALWTENWTAQFRVFGDPPSQRSVEDTAFAVVRWFSKNGSLVNYYMYHGGSNFARTAASFVTTRYYDEAPLDEFGLERGPKFGHLKDVHKAINLCKRALLWGSPSSQRLNPDVEVRIYEQPGTDVCAAFLTNNHTRLGHTANFKGQKYYLPPRSISVLPDCKTVVLNTATIVAQHNSRNFLKSQVANKLEWKMITETIPSDLNVTSATPMELYFLTKDK…	MASSAIAHKEKKLHKGQAVTYDAKSLIINGKRELLFSGSIHYPRSTPDMWPKLLEDAKRGGINVIQTYTFWNIHEPEEGKQHMERFVRMMVEKLRDANLFAEQGGPIILAQIENEYNTVQLAYRELGNKYVQWAGNLALGFNVGVPWVMCKQHDAPGPVINACNGRHCGDTFGGPNAPNKPALWTENWTAQFRVFGDPPSQRSVEDTAFAVVRWFSKNGSLVNYYMYHGGSNFARTAASFVTTRYYDEAPLDEFGLERGPKFGHLKDVHKAINLCKRALLWGSPSSQRLNPDVEVRIYEQPGTDVCAAFLTNNHTRLGHTANFKGQKYYLPPRSISVLPDCKTVVLNTATIVAQHNSRNFLKSQVANKLEWKMITETIPSDLNVTSATPMELYFLTKDK…
Lus10014126	MASIVGAMITTLLVVVLFSSSAAATEEEKGVRYDGRSLIINGKRRLLFSGSIHYPRSTPDMWPDLLGKAKRGGLNVIQTYVFWNVHEPIQGQYNFQGRNDIVKFIRTIGEMGMYATIRVGPFIEAEWNHGGFPFWLREVKNITFRTDNPPFKYHMRKFVEMIVEKLKGERLFASQGGPIIMSQVENEYGNVEGVFKDSGSRYVQWAGTMVQRLETGVPWTMCKQIDAPDPLINTCNGRHCGNTFFGPNRPNKPSLWTENWTSHYTVFGDPQHYRRSEELAFSVARWFAGNGTHVNYYMYYGGTNFGRTTSPFSTTQYYDEAPVDEYGLEREPKWGHLKDLHRALKLSQKALLWGNPSVWMLSEDVEVCVYDFPRKNVCAAFLTNNNTKLGATVEFRGKE…	MASIVGAMITTLLVVVLFSSSAAATEEEKGVRYDGRSLIINGKRRLLFSGSIHYPRSTPDMWPDLLGKAKRGGLNVIQTYVFWNVHEPIQGQYNFQGRNDIVKFIRTIGEMGMYATIRVGPFIEAEWNHGGFPFWLREVKNITFRTDNPPFKYHMRKFVEMIVEKLKGERLFASQGGPIIMSQVENEYGNVEGVFKDSGSRYVQWAGTMVQRLETGVPWTMCKQIDAPDPLINTCNGRHCGNTFFGPNRPNKPSLWTENWTSHYTVFGDPQHYRRSEELAFSVARWFAGNGTHVNYYMYYGGTNFGRTTSPFSTTQYYDEAPVDEYGLEREPKWGHLKDLHRALKLSQKALLWGNPSVWMLSEDVEVCVYDFPRKNVCAAFLTNNNTKLGATVEFRGKE…	+
Lus10014278	MGTQSFSSKLVLLLWCLFGLVGSMHVEATVTYDRKAIVINGERRILFSGSIHYPRSIPDMWEDLIQKAKDGGVDVIETYVFWNVHELSPGNYNFEGRNDLVRFIKTIHKAGLFAHLRIGPYVCAEWNFGGFPVWLKYIPGISFRTDNEPFKRAMQGFTEKIVGLMKSESLFESQGGPIILSQIENEYGAQSKMLGADGYNYMSWAANMAVKMGTGVPWVMCKEDDAPDPVINTCNGFYCDTFAPNKPYKPTLWTEAWSGWFSEFGGPNHQRPVEDLAFAVARVDIDASEAFLHGGELPTLIVQSSGHAVHVFINGELSGSAFGTREDRKFTYRGKVNLRSRMNKIALLSVAVGLPNVGGHFETWYTGVSGPVVIHGLDHGKLDLSWQTWSYQVGLKGEA…	MGTQSFSSKLVLLLWCLFGLVGSMHVEATVTYDRKAIVINGERRILFSGSIHYPRSIPDMWEDLIQKAKDGGVDVIETYVFWNVHELSPGNYNFEGRNDLVRFIKTIHKAGLFAHLRIGPYVCAEWNFGGFPVWLKYIPGISFRTDNEPFKRAMQGFTEKIVGLMKSESLFESQGGPIILSQIENEYGAQSKMLGADGYNYMSWAANMAVKMGTGVPWVMCKEDDAPDPVINTCNGFYCDTFAPNKPYKPTLWTEAWSGWFSEFGGPNHQRPVEDLAFAVARVDIDASEAFLHGGELPTLIVQSSGHAVHVFINGELSGSAFGTREDRKFTYRGKVNLRSRMNKIALLSVAVGLPNVGGHFETWYTGVSGPVVIHGLDHGKLDLSWQTWSYQVGLKGEA…	+
Lus10015625	MASRSFTITKNSHNVFSILISSIFLVLCFCSVSATVTYDSTAIKINGQRKILISGSIHYPRSTPEMWPDLILKAKEGGIDVIQTYVFWNGHEPSPGKYYFEGNYDLVKFIKLVKDAGLYVHLRIGPYVCAEWNFGGFPVWLKYIPGISFRTDNGPFKAQMQKFTTKIVNMMKAERLFENQGGPIILSQIENEYGPMENEIGASGKAYTKWAADMALQLGTGVPWVMCKQDDAPDPIINTCNGFYCDYFSPNKDYKPKMWTEAWTGWFTEFGGAVPHRPAEDIAFAVARFIQKGGSFINYYMYHGGTNFGRTAGGPFIATSYDYDAPLDEYGLLRQPKWGHLKDLHRAIKLCEPALVSGIAPTVTPLGRYQEARVFRTKSGACSAFLANYNSRSYAKVSF…	MASRSFTITKNSHNVFSILISSIFLVLCFCSVSATVTYDSTAIKINGQRKILISGSIHYPRSTPEMWPDLILKAKEGGIDVIQTYVFWNGHEPSPGKYYFEGNYDLVKFIKLVKDAGLYVHLRIGPYVCAEWNFGGFPVWLKYIPGISFRTDNGPFKAQMQKFTTKIVNMMKAERLFENQGGPIILSQIENEYGPMENEIGASGKAYTKWAADMALQLGTGVPWVMCKQDDAPDPIINTCNGFYCDYFSPNKDYKPKMWTEAWTGWFTEFGGAVPHRPAEDIAFAVARFIQKGGSFINYYMYHGGTNFGRTAGGPFIATSYDYDAPLDEYGLLRQPKWGHLKDLHRAIKLCEPALVSGIAPTVTPLGRYQEARVFRTKSGACSAFLANYNSRSYAKVSF…	+	+
Lus10016655	MVASRRPPLLLVFCFTSLLYLATVVSANFFQPFNVTYDHRAIIIGGKRRMLISAGIHYPRATPQMWPDLIAKSKEGGADVIQTYVFWGGHEPVKGQYNFEGNFDLVKFVKLVGASGLYFHLRIGPYVCAEWNFGGFPVWLRDIPGIKFRTDNAPFKEEMQRFVTMIVDLMRDEQLFSWQGGPIIMLQIENEYGNIESSFGPGGKRYMQWAANMALGLGAGVPWVMCKQTDAPENIIDACNDYYCDGFKPNSPNKPVLWTENWDGWYTEWGEGLPHRPVEDLAFAVARFFQRGGSFQNYYMYFGGTNFGRTSGGPFYITSYDYDAPLDEYGLLREPKWGHLKDLHAAIKLCEPALTATDSPQYINWGSWRQEAHVYENQSRCSAFIANIDEHKTVTVSFR…	MVASRRPPLLLVFCFTSLLYLATVVSANFFQPFNVTYDHRAIIIGGKRRMLISAGIHYPRATPQMWPDLIAKSKEGGADVIQTYVFWGGHEPVKGQYNFEGNFDLVKFVKLVGASGLYFHLRIGPYVCAEWNFGGFPVWLRDIPGIKFRTDNAPFKEEMQRFVTMIVDLMRDEQLFSWQGGPIIMLQIENEYGNIESSFGPGGKRYMQWAANMALGLGAGVPWVMCKQTDAPENIIDACNDYYCDGFKPNSPNKPVLWTENWDGWYTEWGEGLPHRPVEDLAFAVARFFQRGGSFQNYYMYFGGTNFGRTSGGPFYITSYDYDAPLDEYGLLREPKWGHLKDLHAAIKLCEPALTATDSPQYINWGSWRQEAHVYENQSRCSAFIANIDEHKTVTVSFR…	+	+
Lus10019783	MTGMGKGMVWINNSIGRYWMSYLSPLGQPTQSEYHIPRSFLKRRWNLMVILEAEEGANPEKIEILTVDRNTRCSNIAEDHIPTVKSWGRQQGQILKLVDKVQQEAQLRCPLHKKIVSIDFASFGNPKGTCGSYAIGNCSSPLSESIVHKLCVGKNGCDIPVERNIFDGIQDHCQQMQKRLAVQVKCG	coupled with Lus10019784
Lus10019784	MTSSVIAREEKKIHKGQAVTYDGKSLIINGKRELLFSGSIHYPRSTPDMWPKLLEDAKRGGINVIQTYTFWNIHEPEEGKFNFEGRFDVIKFFKLIGEHGLYATVRFGPFIQAEWNHGGLPYWLREIPNIIFRSYNEPYKQHMERFVRMMVEKLRDANLFAEQGGPIILAQIENEYNTVQLAYRELGTKYIQWAGNLALGFNVGVPWVMCKQHDAPGPVINACNGRHCGDTFGGPNAPNKPALWTENWTAQFRVFGDPPSQRSVEDTAFAVVRWFSKNGSLVNYYMYHGGSNFARTAASFVTTRYYDEAPLDEFGLERGPKYGHLKDVHKAINLCKRALLWGSPSSQRLNPDVEVRIYEQPGTDVCAAFLTNNHTRLGHTANFKGQKYYLPPRSISVLP…	MTSSVIAREEKKIHKGQAVTYDGKSLIINGKRELLFSGSIHYPRSTPDMWPKLLEDAKRGGINVIQTYTFWNIHEPEEGKFNFEGRFDVIKFFKLIGEHGLYATVRFGPFIQAEWNHGGLPYWLREIPNIIFRSYNEPYKQHMERFVRMMVEKLRDANLFAEQGGPIILAQIENEYNTVQLAYRELGTKYIQWAGNLALGFNVGVPWVMCKQHDAPGPVINACNGRHCGDTFGGPNAPNKPALWTENWTAQFRVFGDPPSQRSVEDTAFAVVRWFSKNGSLVNYYMYHGGSNFARTAASFVTTRYYDEAPLDEFGLERGPKYGHLKDVHKAINLCKRALLWGSPSSQRLNPDVEVRIYEQPGTDVCAAFLTNNHTRLGHTANFKGQKYYLPPRSISVLP…
Lus10022645	MEKLFSFFFFFSSCLLLFFFFEVGSAGNVTYDGRSLLIDGQRKLFISASIHYPRSVPAMWPGLVQTAKEGGVDVIETYVFWNGHEIAPSVYNFDGRYDLVKFVKIVQNAGMHLILRIGPFVAAEWNYGGVPVWLHYIPGTVFRTDNKNFKFYMQRFMTYIVNLMKKEKLFASQGASSSSLDWDASSLQVENEYGYYEQFYGEGGKRYYGEGGEGYAMWSAQMAVAQNIGVPWIMCQQFDAPDPVIDTCNGFYCDAFKPISPHRPKIWTENWPGWFQLFGAPNPHRPAQDVAYAVARFFQKGGTVNNYYMYHGGTNFGRTAGGPFITTSYDYEAPIDEYGMPNQPKWGHLRDLHKAIKLCEKMLLTSNSINSSLGHSQEAEVYEDGSGACVAFLSNTDDK…	MEKLFSFFFFFSSCLLLFFFFEVGSAGNVTYDGRSLLIDGQRKLFISASIHYPRSVPAMWPGLVQTAKEGGVDVIETYVFWNGHEIAPSVYNFDGRYDLVKFVKIVQNAGMHLILRIGPFVAAEWNYGGVPVWLHYIPGTVFRTDNKNFKFYMQRFMTYIVNLMKKEKLFASQGASSSSLDWDASSLQVENEYGYYEQFYGEGGKRYYGEGGEGYAMWSAQMAVAQNIGVPWIMCQQFDAPDPVIDTCNGFYCDAFKPISPHRPKIWTENWPGWFQLFGAPNPHRPAQDVAYAVARFFQKGGTVNNYYMYHGGTNFGRTAGGPFITTSYDYEAPIDEYGMPNQPKWGHLRDLHKAIKLCEKMLLTSNSINSSLGHSQEAEVYEDGSGACVAFLSNTDDK…	+	+
Lus10023976	MTVTFRNSSYHLPAWSVSILSDCRNEIFNTAKVTSQASVVEMVPEGMRPSIKSSEIDSTTLNWEVFVEKAGIWGEADFVKNSLEDHINATKDASDYLWYTTSITVGDDEQFLKQGQPPVLTIASKGHALHVYVNGQLQGSAFGNGAFASFEYKQTITLKAGNNLISLLSMTVGLTSTGPRYEWTPAGLTSVKIEGLNGGTMDLSTYEWTYKIGMQGVNLAIHSPSGINSVNWTPTPIVPKMQPLTWYKTTVDPPTGDEPIGLDMLNTGKGLASLNGEEIGRYWLRESPKDDRCTEECDYRGKLALTSGPMAEFMVQKYSTGCGEPTQRWYHIPRSWFKPSGNILVILEEIGGDPTLIKFSKRRISGVCASIGEDYPSGTLHLQCPKDANISSVKFASFG…	MTVTFRNSSYHLPAWSVSILSDCRNEIFNTAKVTSQASVVEMVPEGMRPSIKSSEIDSTTLNWEVFVEKAGIWGEADFVKNSLEDHINATKDASDYLWYTTSITVGDDEQFLKQGQPPVLTIASKGHALHVYVNGQLQGSAFGNGAFASFEYKQTITLKAGNNLISLLSMTVGLTSTGPRYEWTPAGLTSVKIEGLNGGTMDLSTYEWTYKIGMQGVNLAIHSPSGINSVNWTPTPIVPKMQPLTWYKTTVDPPTGDEPIGLDMLNTGKGLASLNGEEIGRYWLRESPKDDRCTEECDYRGKLALTSGPMAEFMVQKYSTGCGEPTQRWYHIPRSWFKPSGNILVILEEIGGDPTLIKFSKRRISGVCASIGEDYPSGTLHLQCPKDANISSVKFASFG…
Lus10023977	METSHRLIIFSLVLCSFTAFVSAGNPVRSFDWTVTYGDIHPLGVKQQGILINGKFPGPSIQAVTNDNLIINVHNHLDEPFLISWSGIQNRKNSYVDGVLGTTCPIPAGKNYTYKLQAKDQIGTFYYFPSLAFHKAAGGFGAINVLSRPMIPVPFAPPADDFTLLVGDWYTTDHKVLKAKLDRGHKLGHPHGILINGHGPHSPPSFTFQSGKTYRLRITNVGLENSINFRIQGHSNLKLVEVEGTHTVQTVYSSIDVHVGQSMSILVTADQPAKDYKIIVSTRFSNKVISSAAILHYQGANGLATGLLPVPPNQISWSLQQALSIRTNVSASAARPNPQGSYHYGQVNISRTIILRTAPAQVEKKQRYGVNGVSFVHGDTPLKLADHFNISGVFKAGSIP…	MCTDGSDAPYVDELSNHSNRSSLFAPGVPAWLHYIPGTVFRTDNESFKNHMQSFMTYIVNLMKQEKLFASQGGPIILAQASKTIIQEKVENEYWLYEQYYGEGGKKYAIWAANMAVAQNTGVPWIMCQQFDAPDSVINTCNDFYCDGFIPLSPNKPKIWTENWTGWFQYFGSPNPHRPTEDLAYSVARFFQKGGSYHGGTNFGRTSGGPFITTSYDYDAPIDEYGLPRLQKWGHLKELHKAIKLCENALATSQPNSISLGPTQEVDVYADASGACCAFLANSDAQNDMTVTFRNSSYYLPAWSVSILSDCRNEIFNTAKVTSQASVVEMVPEGMRPSIKSSEIDSTTLNWEVFVEKAGIWGEADFVKNSLEDHINATKDASDYLCITVGDDEQFLKQGQ…
Lus10025108	MGRLYFFITFVLFFEMGFSGNVTYDGRSLIIDGQRKLLISAAIHYPRSVPEQMWPGLVQTAKEGGVDAIDTYVFWNGHEIAPSVYNFEGRYDLVKFVKIVQEAGLYFILRIGPYIGAEWNYGGLPVWLHNIPGTVFRSDNENFKVENEYGFVQEFYGDGGKQYAKWAAAMAVAQNTGVPWIMCTQFDVPDLVINTCNSFYCDGFKPLSPNWPKLWTENWSGWCQTFGSTNPHRSTEDLAFSVARFFQKGGSLNNYYMVTSQTSVVEMVPEGLRPSAKSLEDDSKTLNWEVFVEKAGIWGEADLVKNSLEDHLNITKDASDYLCITVGDDEQFLKQGQPPVLTIASKGHALHVFVNGQLQGSASGSRASKYFEYREPITLKAGKNEISLLSMTVGLICFG…	MGRLYFFITFVLFFEMGFSGNVTYDGRSLIIDGQRKLLISAAIHYPRSVPEQMWPGLVQTAKEGGVDAIDTYVFWNGHEIAPSVYNFEGRYDLVKFVKIVQEAGLYFILRIGPYIGAEWNYGGLPVWLHNIPGTVFRSDNENFKVENEYGFVQEFYGDGGKQYAKWAAAMAVAQNTGVPWIMCTQFDVPDLVINTCNSFYCDGFKPLSPNWPKLWTENWSGWCQTFGSTNPHRSTEDLAFSVARFFQKGGSLNNYYMVTSQTSVVEMVPEGLRPSAKSLEDDSKTLNWEVFVEKAGIWGEADLVKNSLEDHLNITKDASDYLCITVGDDEQFLKQGQPPVLTIASKGHALHVFVNGQLQGSASGSRASKYFEYREPITLKAGKNEISLLSMTVGLICFG…	+
Lus10025980	MGTQSFSKLLCRLLLWCLFGLLGSMHVQAIVTYDRKAIVINGERRILFSGSIHYPRSTPDMWEDLIQKAKDGGVDVIETYVFWNVHELSPGNYNFEGRNDLVRFIKTIHKAGLYAHLRIGPYVCAEWNFGGFPVWLKYIPGISFRTDNEPFKRAMQGFTEKIVGLMKSESLFESQGGPIILSQIENEYGAQSKMLGADGYNYMSWAANMAVKMGTGVPWVMCKEDDAPDPVINTCNGFYCDTFAPNKPYKPTLWTEAWSGWFSEFGGPNHQRPVEDLAFAVARFIQKGGSFVNYYMYHGGTNFGRSAGGPFITTSYDYDAPLDEYGLIRQPKYGHLKELHRAIKMCERALVSADPVMTQLGAYQQAHVYSTKPGGDCAAFLANYDTKSATKVMFNNVHF…	MGTQSFSKLLCRLLLWCLFGLLGSMHVQAIVTYDRKAIVINGERRILFSGSIHYPRSTPDMWEDLIQKAKDGGVDVIETYVFWNVHELSPGNYNFEGRNDLVRFIKTIHKAGLYAHLRIGPYVCAEWNFGGFPVWLKYIPGISFRTDNEPFKRAMQGFTEKIVGLMKSESLFESQGGPIILSQIENEYGAQSKMLGADGYNYMSWAANMAVKMGTGVPWVMCKEDDAPDPVINTCNGFYCDTFAPNKPYKPTLWTEAWSGWFSEFGGPNHQRPVEDLAFAVARFIQKGGSFVNYYMYHGGTNFGRSAGGPFITTSYDYDAPLDEYGLIRQPKYGHLKELHRAIKMCERALVSADPVMTQLGAYQQAHVYSTKPGGDCAAFLANYDTKSATKVMFNNVHF…	+	+
Lus10027844	MAASVAAFLVAVFLILSPPVVVNAHDDNKEELNGVTYDAKSLIIHGKRELLFSGSIHYPRSTPDMWPKLLEDAKRGGINVIQTYTFWNIHEPDEGKFNFEGRFDVIKFLKMCGDHGLYVTIRFGPFIQGEWNHGALPYWLREIPNIIFRCYNEPYMQHMERFVTMMVQKMKDAKLFAGQGGPIILAQIENEYNTVQLAYRELGDKYVQWAGNFAESLKVGVPWVMCKQRDAPDPVINACNGRHCGDTFPGPNKPNKPALWTENWTAQFRVFGDPPSQRSAEDTAFGVVRWFSKNGSLVNYYMYHGGTNLGRTAASFVTTRYYDEAPLDEFGLDRGPKFGHLKDVHKALNLCKRALLWGTSTTSQRLNPDVEVRIYETPGTDVCSAFLTNNHTRNTHTVN…	MAASVAAFLVAVFLILSPPVVVNAHDDNKEELNGVTYDAKSLIIHGKRELLFSGSIHYPRSTPDMWPKLLEDAKRGGINVIQTYTFWNIHEPDEGKFNFEGRFDVIKFLKMCGDHGLYVTIRFGPFIQGEWNHGALPYWLREIPNIIFRCYNEPYMQHMERFVTMMVQKMKDAKLFAGQGGPIILAQIENEYNTVQLAYRELGDKYVQWAGNFAESLKVGVPWVMCKQRDAPDPVINACNGRHCGDTFPGPNKPNKPALWTENWTAQFRVFGDPPSQRSAEDTAFGVVRWFSKNGSLVNYYMYHGGTNLGRTAASFVTTRYYDEAPLDEFGLDRGPKFGHLKDVHKALNLCKRALLWGTSTTSQRLNPDVEVRIYETPGTDVCSAFLTNNHTRNTHTVN…	+
Lus10028348	MGTHSFPNEVFFRVLLLGLLGLLCSELIQATVTYDRKAIVINGQRRILFSGSIHYPRSTPDMWEDLIQKAKDGGVDGIETYVFWNVHEPTPGNWNFEGRNDLVRFIKTIQRAGLYAHLRIGPYVCAEWNFGGFPVWLKYVPGISFRTDNEPFKRAMQGFTEKIVGLMKNDNLFESQGGPIILSQIENEYGVQSKLFGVPGYNYMSWAADMAVKTGTGVPWVMCKEEDAPDPIINTCNGFYCDTFAPNKPYKPTMWTEAWSGWFSEFGGPLHQRPVQDLAFSVAKFVQKGGSFVNYYMYHGGTNFGRSAGGPFITTSYDYDAPLDEYGLIRQPKYGHLKELHRSIKMCERALVSADPIVTQLGPLQQAHVYSTETSDCAAFLANYDTKSAIRVLFNNMHY…	MGTHSFPNEVFFRVLLLGLLGLLCSELIQATVTYDRKAIVINGQRRILFSGSIHYPRSTPDMWEDLIQKAKDGGVDGIETYVFWNVHEPTPGNWNFEGRNDLVRFIKTIQRAGLYAHLRIGPYVCAEWNFGGFPVWLKYVPGISFRTDNEPFKRAMQGFTEKIVGLMKNDNLFESQGGPIILSQIENEYGVQSKLFGVPGYNYMSWAADMAVKTGTGVPWVMCKEEDAPDPIINTCNGFYCDTFAPNKPYKPTMWTEAWSGWFSEFGGPLHQRPVQDLAFSVAKFVQKGGSFVNYYMYHGGTNFGRSAGGPFITTSYDYDAPLDEYGLIRQPKYGHLKELHRSIKMCERALVSADPIVTQLGPLQQAHVYSTETSDCAAFLANYDTKSAIRVLFNNMHY…	+
Lus10028538	MAVAATVAVVIVMLTTAMNGIDAVGIDHDHHHLSTVGRMNGSDQGVSYDGRSLIINGHHRILFSGSIHYPRSTPEMWPSLISKAKEGGLDVIQTYVFWNLHEPKQGQFDFTGRADIVRFIKEIHAQGLYVTLRIGPFIESEWTYGGFPFWLHDIPGIEFRSDNKPFKDHMQRYVGKIVNLMKAENLYASQGGPIILSQVENEYQTIESAYREKGPSYVRWAAGMAVQLQTGVPWVMCKQDDAPDPVINTCNGYKCDQTFNGANSPNKPSMWTENWTSFLQVYGNETKRRAVQDIAFHVALFIARKGSYVNYYMYHGGTTFGRKAAAFVTTSYYDEAPIDEYGLIRQPKWGHLKELHATIKSCSRSLLTGVQKSFPLGQQQDAYVFRGASGECTAFLVNK…	MAVAATVAVVIVMLTTAMNGIDAVGIDHDHHHLSTVGRMNGSDQGVSYDGRSLIINGHHRILFSGSIHYPRSTPEMWPSLISKAKEGGLDVIQTYVFWNLHEPKQGQFDFTGRADIVRFIKEIHAQGLYVTLRIGPFIESEWTYGGFPFWLHDIPGIEFRSDNKPFKDHMQRYVGKIVNLMKAENLYASQGGPIILSQVENEYQTIESAYREKGPSYVRWAAGMAVQLQTGVPWVMCKQDDAPDPVINTCNGYKCDQTFNGANSPNKPSMWTENWTSFLQVYGNETKRRAVQDIAFHVALFIARKGSYVNYYMYHGGTTFGRKAAAFVTTSYYDEAPIDEYGLIRQPKWGHLKELHATIKSCSRSLLTGVQKSFPLGQQQDAYVFRGASGECTAFLVNK…	+
Lus10033427	MGFWCIIIIVWGLLGSGSGNEVPNGKNVSYDGRSLIINDHHELLFSGSIHYPRSTPQMWPYLIKKAKEGGLDVIQTYVFWNIHEPQQGQFDFSGRHDLIRFIKEVQSQGLYVCLRLGPFIEAEWNYGGLPFWLHDVPDIVFRSDNKPFKKHMQRYSEMIVGMMKRENLYASQGGPIILTQIENEYGTYEGAYKEEGKTYIHWAAKMAVSLETGVPWIMCKQDDAPDPVINTCNGMRCGETFSGPNSPHKPSMWTENWTSFYQTYGEEAPLRSAEDIAYQVALFIAKKGCYVNYYMYHGGTNFGRTSARYMLTGYYDQAPLDEYGLPREPKWSHLKELHAAIKLCKKPLLYGTMTNFTLGQFQQAYVFKEEHYSSGKCAAFLVNSHKRHNATVFFKDTSY…	MGFWCIIIIVWGLLGSGSGNEVPNGKNVSYDGRSLIINDHHELLFSGSIHYPRSTPQMWPYLIKKAKEGGLDVIQTYVFWNIHEPQQGQFDFSGRHDLIRFIKEVQSQGLYVCLRLGPFIEAEWNYGGLPFWLHDVPDIVFRSDNKPFKKHMQRYSEMIVGMMKRENLYASQGGPIILTQIENEYGTYEGAYKEEGKTYIHWAAKMAVSLETGVPWIMCKQDDAPDPVINTCNGMRCGETFSGPNSPHKPSMWTENWTSFYQTYGEEAPLRSAEDIAYQVALFIAKKGCYVNYYMYHGGTNFGRTSARYMLTGYYDQAPLDEYGLPREPKWSHLKELHAAIKLCKKPLLYGTMTNFTLGQFQQAYVFKEEHYSSGKCAAFLVNSHKRHNATVFFKDTSY…	+
Lus10036108	MNYFRDLHLTQYVHLFTLIAGLLRQPKWGHLKDLHKALKLSQDALLATDPATTSLGSTVEATAYKSGSLCAAFLANTGKTDRTVSFWNNSYLLPAWSVSILPDCKTVAFNTAKINTVTVVPSFTRTSINDVSSEWSWIDEPVGITKDSAFTKPGLQEQINTTADQSDYLWYSLSINSEGGDGSQIHLESLGHAIHTFVNGKLAGTATGDSNNAKISQDIAVTLVPGKNTIDLLSLTVGLQNYGAFFDLKGAGVTGPVVLKLKNGSTIDVSAQMWTYQIGLKGEDSGLPSGTSSQWVSQSSLPTMKPLLWYKTSFDSPDGDGPLAIDFTGMGKGEAWVNGQSIGRYWPTNIAPPSGCTDSCDYRGSYGANKCLKNCGKPSQTLYHVPRSWLKSSGNTLVL…	MKRSSGGRRREIVVAVGVLLGLALAVATAFGANVSYDHRALVIDGKRRMLISGSIHYPRSTPDMWPDLIQKSKDGGVDVIETYVFWNIHEPVQNQAMAEAGLYVHLRIGPYVCAEWNYGGFPLWLHFIPGIKLRTDNEPYKTEMKRFTAKIVDMMKKEKLYASQGGPIILSQIENEYGNVDAAYGSAAKPYINWAANMAESLNTGVPWVMCQQGDAPDPISCGGAVPYRPVEDLAFSVARFFHTMVGLTLEGVPVDPLSPLVMIMMPPLTNMVRPVVLQWRFTDKANSQAMNYFRDLHLTQYVHLFTLIAGLLRQPKWGHLKDLHKALKLSQDALLATDPATTSLGSTVEATAYKSGSLCAAFLANTGKTDRTVSFWNNSYLLPAWSVSILPDCKTVAF…	+
Lus10037644	MAKNNHNVLSILISSIFFLQLVLCFSSVSATVTYDSTAIKINGQRKILISGSIHYPRSTPEMWPDLIQKAKEGGLDVIQTYVFWNGHEPSPGKYFFEGNYDLVKFIKLVKDAGLYVHLRIGPYVCAEWNFGGFPVWLKYIPGISFRTDNGPFKAQMQKFTTKIVNMMKTERLFENQGGPIILSQIENEYGPMEYELGASGKAYTKWAADMALQLGTGVPWVMCKQDDAPDPIINACNGFYCDYYSPNKVYKPKMWTEAWTGWFTEFGGAVPHRPAEDMAFAVARFIQKGGSFINYYMYHGGTNFGRTAGGPFIATSYDYDAPLDEYGLLRQPKWGHLKDLHRAIKLCEPALVSGIAPTVNPLGRYQEARVFRTKSGVCSAFLANYNSRSYAKVSFGNMH…	MAKNNHNVLSILISSIFFLQLVLCFSSVSATVTYDSTAIKINGQRKILISGSIHYPRSTPEMWPDLIQKAKEGGLDVIQTYVFWNGHEPSPGKYFFEGNYDLVKFIKLVKDAGLYVHLRIGPYVCAEWNFGGFPVWLKYIPGISFRTDNGPFKAQMQKFTTKIVNMMKTERLFENQGGPIILSQIENEYGPMEYELGASGKAYTKWAADMALQLGTGVPWVMCKQDDAPDPIINACNGFYCDYYSPNKVYKPKMWTEAWTGWFTEFGGAVPHRPAEDMAFAVARFIQKGGSFINYYMYHGGTNFGRTAGGPFIATSYDYDAPLDEYGLLRQPKWGHLKDLHRAIKLCEPALVSGIAPTVNPLGRYQEARVFRTKSGVCSAFLANYNSRSYAKVSFGNMH…	+	+
Lus10041798	MGAHYFPNEVFFRVLLLGLLGLLCSELIQATVTYDRKAIVINGQRRILFSGSIHYPRSTPDMWEDLIQKAKDGGVDGIETYVFWNVHEPTRGNWNFEGRNDLVRFIKTIQRAGLYAHLRIGPYVCAEWNFGGFPVWLKYVPGISFRTDNEPFKRAMQGFTEKIVGLMKNDNLFESQGGPIILSQIENEYGVQSKLFGAPGYNYMSWAADMAVKTGTGVPWVMCKEEDAPDPIINTCNGFYCDTFAPNKPYKPTMWTEAWSGWFSEFGGPLHQRPVQDLAFSVAKFVQKGGSFVNYYMYHGGTNFGRSAGGPFITTSYDYDAPLDEYGLIRQPKYGHLKELHRSIKMCERALVSADPIVTQLGPLQQAHVYSTETSDCAAFLANYDPKSSIRVLFNNMHY…	MGAHYFPNEVFFRVLLLGLLGLLCSELIQATVTYDRKAIVINGQRRILFSGSIHYPRSTPDMWEDLIQKAKDGGVDGIETYVFWNVHEPTRGNWNFEGRNDLVRFIKTIQRAGLYAHLRIGPYVCAEWNFGGFPVWLKYVPGISFRTDNEPFKRAMQGFTEKIVGLMKNDNLFESQGGPIILSQIENEYGVQSKLFGAPGYNYMSWAADMAVKTGTGVPWVMCKEEDAPDPIINTCNGFYCDTFAPNKPYKPTMWTEAWSGWFSEFGGPLHQRPVQDLAFSVAKFVQKGGSFVNYYMYHGGTNFGRSAGGPFITTSYDYDAPLDEYGLIRQPKYGHLKELHRSIKMCERALVSADPIVTQLGPLQQAHVYSTETSDCAAFLANYDPKSSIRVLFNNMHY…	+

## Sheet: Malectin-like
Gene ID	AA seq according to Phytozome	AA seq correction using Augustus	SP	TM, N	TM, M	TM, C
Lus10000562	MGGKNLTSHVLSFLHILIITLFLINSVSSKTDDDDDNNNNSNNNTSPSPAPAPAPSTHFVPYIPADNYLLNCGSPNDTNLVDGRTFKSDSATMAYLQTNEDFKVSVDSIPSKLLPNSSASPSSLPLFRNARIFTSVAKFTLRIANPGRHWVRLYLYPLPHSQCSPSSSVFSVTAGGSILLHEFSMKENSSPEFKEYLIDVPSDQLTITFTPKLSCAFVNALEVVSTPNNLISDEASEIPTGTFAGLSKFSLQVSHRLNVGGPIITPENDTLSRTWIPDTLYNIFPQGASNISVSPDIISFPESGGANPYIAPRTVYSTAEKMANSETSKQNFNLTWKLPVDPGFSYLIRLHFCDIVSKSLDDLYFNVYINEFVGGGLIDLSSVDRALDTAYYKDFVVGH…	MGGKNLTSHVLSFLHILIITLFLINSVSSKTDDDDDNNNNSNNNTSPSPAPAPAPSTHFVPYIPADNYLLNCGSPNDTNLVDGRTFKSDSATMAYLQTNEDFKVSVDSIPSKLLPNSSASPSSLPLFRNARIFTSVAKFTLRIANPGRHWVRLYLYPLPHSQCSPSSSVFSVTAGGSILLHEFSMKENSSPEFKEYLIDVPSDQLTITFTPKLSCAFVNALEVVSTPNNLISDEASEIPTGTFAGLSKFSLQVSHRLNVGGPIITPENDTLSRTWIPDTLYNIFPQGASNISVSPDIISFPESGGANPYIAPRTVYSTAEKMANSETSKQNFNLTWKLPVDPGFSYLIRLHFCDIVSKSLDDLYFNVYINEFVGGGLIDLSSVDRALDTAYYKDFVVGH…	+	+	+
Lus10002405	MSSSIFLLWLATIPILFPNSAAAPLPIPGPKGFPLNCGATEEVTLGGQKYIPDDGFTLAGTKATVKTPGLLPILSTLRFFPDGQARKFCYEFQVIKGGKYLIRTIYYYGGYDGGKDPPVFDQIVGGTKWATVDTTEDYAKGMSTYYEIVVVSSSRTLDVCLARNKNTTSYPFISAMVVQSLENSMYNSTDFNRFALTTVARNFFGHEGVAIGFPDDQYNRLWEPFNDKEQPIVESKSNVTSSDFWNFPPAKAFTKGFTTSRGKTIRFQWPPVPLPATKYYVALYFQDNRTPSPYSWRVFSVTVNGIQFYKDLNVTTRGVTVYASEWPLSGVTELTLTPADDVPVGPVINAGEVMQLLPYGARTQTRDVIAMEAISSSFNNPPADWVGDPCLPPDNSWTG…	MSSSIFLLWLATIPILFPNSAAAPLPIPGPKGFPLNCGATEEVTLGGQKYIPDDGFTLAGTKATVKTPGLLPILSTLRFFPDGQARKFCYEFQVIKGGKYLIRTIYYYGGYDGGKDPPVFDQIVGGTKWATVDTTEDYAKGMSTYYEIVVVSSSRTLDVCLARNKNTTSYPFISAMVVQSLENSMYNSTDFNRFALTTVARNFFGHEGVAIGFPDDQYNRLWEPFNDKEQPIVESKSNVTSSDFWNFPPAKAFTKGFTTSRGKTIRFQWPPVPLPATKYYVALYFQDNRTPSPYSWRVFSVTVNGIQFYKDLNVTTRGVTVYASEWPLSGVTELTLTPADDVPVGPVINAGEVMQLLPYGARTQTRDVIAMEAISSSFNNPPADWVGDPCLPPDNSWTG…	+	+
Lus10002456	MAAPPFIFLSLLPFLLSLPLAQTDTLIDCGATVPSTIAGRQWLSDDGYVSAGTSKRLDVTVLSPILSTVRSFPLAGNRGRKFCYWAPVTQGGKYMVRSTYFYGWVNGRDEPPPILDQIVDGTLWSVVNTTADFANGMSTFSAGVFFARGKTMSLCLGANPDTRSDTFISALEFVLLGDSLYNSTDFNNFVLTLVARHSFGHSEIVRYPDDPYDRIWEPFGGKDSNPSGNRNVSISGIWNLPPSKVFETDISAVAGQSRQALELSWPPAPLPIPHQNYSIAMYFADDRSSSLEDPRVLDVAINGVTYFKNLSLTQMGSLVFAKLWPLGGLTNITLTSAAGSASPLINAGEVFRLMPVGRRTHTGDIIALEELRRGFNNPPQDWNGDPCMPRQYPWTGITC…	MAAPPFIFLSLLPFLLSLPLAQTDTLIDCGATVPSTIAGRQWLSDDGYVSAGTSKRLDVTVLSPILSTVRSFPLAGNRGRKFCYWAPVTQGGKYMVRSTYFYGWVNGRDEPPPILDQIVDGTLWSVVNTTADFANGMSTFSAGVFFARGKTMSLCLGANPDTRSDTFISALEFVLLGDSLYNSTDFNNFVLTLVARHSFGHSEIVRYPDDPYDRIWEPFGGKDSNPSGNRNVSISGIWNLPPSKVFETDISAVAGQSRQALELSWPPAPLPIPHQNYSIAMYFADDRSSSLEDPRVLDVAINGVTYFKNLSLTQMGSLVFAKLWPLGGLTNITLTSAAGSASPLINAGEVFRLMPVGRRTHTGDIIALEELRRGFNNPPQDWNGDPCMPRQYPWTGITC…	+
Lus10003312	MVVVVVVHSFKLLIWALSFSCLASVSLISGYVPATNYLINCGSTSNTLVDGERTFAADNDDFFSGMLSPQQNVSITAPNSVSSALYRTARVFTAPSRYTFPIKQSGHLWIRLHFYPFLAGSYNLSTAHFSVSAQNFTLFKEYRAKPDEDQPEVREFSLNLNSGSNLVLDFTPSHNSFAFLNALEVLSIPEGVIPQTAQNKALETVHRVNMGKTNVFPANDTLWRLWVSDEKFLRHDFLAVNVTNLSAVSFKDRGPTNFSAPLGVYGTATRLNSDGNPGTLANVTWHFGVDPGFDYLVRFHFCDILALDPHPNFYFNVYVEFELVYKYLDLRNLTGYSSGAPYSMDYIAGSVAGDTVTISIGPPPNNDNNPIAILNGLELVKISNSKNSLDVLDISSPKN…	MVVVVVVHSFKLLIWALSFSCLASVSLISGYVPATNYLINCGSTSNTLVDGERTFAADNDDFFSGMLSPQQNVSITAPNSVSSALYRTARVFTAPSRYTFPIKQSGHLWIRLHFYPFLAGSYNLSTAHFSVSAQNFTLFKEYRAKPDEDQPEVREFSLNLNSGSNLVLDFTPSHNSFAFLNALEVLSIPEGVIPQTAQNKALETVHRVNMGKTNVFPANDTLWRLWVSDEKFLRHDFLAVNVTNLSAVSFKDRGPTNFSAPLGVYGTATRLNSDGNPGTLANVTWHFGVDPGFDYLVRFHFCDILALDPHPNFYFNVYVEFELVYKYLDLRNLTGYSSGAPYSMDYIAGSVAGDTVTISIGPPPNNDNNPIAILNGLELVKISNSKNSLDVLDISSPKN…	+	+	++
Lus10010443	MEKPNSNCYTLLYLLPIYLQFLCFFSLPSSSVAADSSTNRLRINCGSASTVDDANYGTFTGDKSHKFFRISEGSNTATATPAGTNNSLYQTARIFSQPSRYTLEVAPNSPYYLLRLHFAAFYTQSANLYAAVFHVSTSSKALLRNFSTPNSTVLVSEFYVPVANSSEFRIYFIPAETNTSSSSLSSPLAFVNAIEFLRLPDANLFAHHSQSQAFHTLYRVDVGGGGGQDDNENSLRRQWSPDKDYYATPSVGTSRNKSMGARPAYDEDLAPLFILRSCRSETSEINGPNPSNLTWRFQVKRNSKQFVRLYFFNCVGSSPEEFNIYINDFKEPRDDVFTDPQRQEYVVDSGGSEYVNISISPQKAEDMKKSAYLSALEIMEFLPNTTVNDSDIHDENLTY…	MEKPNSNCYTLLYLLPIYLQFLCFFSLPSSSVAADSSTNRLRINCGSASTVDDANYGTFTGDKSHKFFRISEGSNTATATPAGTNNSLYQTARIFSQPSRYTLEVAPNSPYYLLRLHFAAFYTQSANLYAAVFHVSTSSKALLRNFSTPNSTVLVSEFYVPVANSSEFRIYFIPAETNTSSSSLSSPLAFVNAIEFLRLPDANLFAHHSQSQAFHTLYRVDVGGGGGQDDNENSLRRQWSPDKDYYATPSVGTSRNKSMGARPAYDEDLAPLFILRSCRSETSEINGPNPSNLTWRFQVKRNSKQFVRLYFFNCVGSSPEEFNIYINDFKEPRDDVFTDPQRQEYVVDSGGSEYVNISISPQKAEDMKKSAYLSALEIMEFLPNTTVNDSDIHDENLTY…	+	+	+
Lus10010528	MVRSTYFYGWVNGRDEPPPIFDQIVDGTLWSVVNTTADFANGMSNSYEGVFLLKILRYPDDPYDRIWEPFGGKDTNPSRNRNVSISGIWNLPPSKVFETDISAVAGQSRQALELSWPPAPLPIPHQNYSIAMYFADDRSSSLEDPRVLDVAINGVTYFKNLSLTQMGSLVFAKLWPLGGLTNITLTSAAGSATGPLINAGEVFRLMPVGRRTHTGDIIALEELRRSFNNPPQDWSGDPCMPRQYPWTGITCSDGRRIRVVTLNLTSMGLSGLISPRIAKLTALTDIWLGNNRLSGSIPNLSSLRLLQTLHLENNTLSGAIPSSLGNISDLREIYLQNNNLGGEIPRSLTGKPGLDLRTNPGNHFLSGPPS	MVRSTYFYGWVNGRDEPPPIFDQIVDGTLWSVVNTTADFANGMSNSYEGVFLLKILRYPDDPYDRIWEPFGGKDTNPSRNRNVSISGIWNLPPSKVFETDISAVAGQSRQALELSWPPAPLPIPHQNYSIAMYFADDRSSSLEDPRVLDVAINGVTYFKNLSLTQMGSLVFAKLWPLGGLTNITLTSAAGSATGPLINAGEVFRLMPVGRRTHTGDIIALEELRRSFNNPPQDWSGDPCMPRQYPWTGITCSDGRRIRVVTLNLTSMGLSGLISPRIAKLTALTDIWLGNNRLSGSIPNLSSLRLLQTLHLENNTLSGAIPSSLGNISDLREIYLQNNNLGGEIPRSLTGKPGLDLRTNPGNHFLSGPPS
Lus10012101	MEKPSSNHYSLLYLLLPIYLQFLCFFSLPSSSHAADSPPTHLRINCGSPSDVDDANYGAFTADKSPKFFRISEGSNTATATPAGTTTSLYQTARFFRQHSRYTFEVAPNSTYYLLRLHFAAFYTQSANLYAAVFNVSTSNKALLRNFSPSNSTVVVSEFYVPVANSSEFKIYFIPAETNNTSSPSSPPLAFVNAIEFLRLPPNLLADNQSQAFRTLYRVDIGGGGGRDDYINNLGRQWSPDKDFYTTPSDDTSKNKSMGPSPDLDEDLPPLSILKSCRFENSAVVGPKPSNLTWRFQVKRNSKQFVRLYFFNCEGDGPADFNIYISNLIKSRVATFKEPDYQEYVTDSDSSGYLNISIIPEIPTDDGMNKTAYLNALEIMEFLPNTTVNDSDFVDEIHQ…	MEKPSSNHYSLLYLLLPIYLQFLCFFSLPSSSHAADSPPTHLRINCGSPSDVDDANYGAFTADKSPKFFRISEGSNTATATPAGTTTSLYQTARFFRQHSRYTFEVAPNSTYYLLRLHFAAFYTQSANLYAAVFNVSTSNKALLRNFSPSNSTVVVSEFYVPVANSSEFKIYFIPAETNNTSSPSSPPLAFVNAIEFLRLPPNLLADNQSQAFRTLYRVDIGGGGGRDDYINNLGRQWSPDKDFYTTPSDDTSKNKSMGPSPDLDEDLPPLSILKSCRFENSAVVGPKPSNLTWRFQVKRNSKQFVRLYFFNCEGDGPADFNIYISNLIKSRVATFKEPDYQEYVTDSDSSGYLNISIIPEIPTDDGMNKTAYLNALEIMEFLPNTTVNDSDFVDEIHQ…	+	+	+
Lus10015057	MKQLEGKFSTMEMEDSTVEDESGFVSLDCGGKGNYTDEIGLQWSSDDDLMFGETTNITVANETRRQYTTLRHFPADSRKYCYTLGVTSRTRYLLRATFLYGNFDNNNVYPKFDISVGATRWSTIVISDANTIESAELIFLASTPNISVCLSNATTGQPFISTLELRQFNGSVYYTPSENQFYLSVSARINFGADSAAPVRYPDDPFDRIWESDSLKKANYLVDVAADEMPPEKVMQTAVVGTNGSLTYRLNLDGFPDDAWAFTYLAEIEDLLPQESRKFRLVLPGDPALSKAVVNIQENAQGKYRLYEPGYTNISLPFVLSFRFGKTSDSTKGPLVNAMEINKYLGINYGSPDGGVINNVVYLNPSADWAKEGGDPCLPVPWSWVQCNSDEQPRITKVS…	MKQLEGKFSTMEMEDSTVEDESGFVSLDCGGKGNYTDEIGLQWSSDDDLMFGETTNITVANETRRQYTTLRHFPADSRKYCYTLGVTSRTRYLLRATFLYGNFDNNNVYPKFDISVGATRWSTIVISDANTIESAELIFLASTPNISVCLSNATTGQPFISTLELRQFNGSVYYTPSENQFYLSVSARINFGADSAAPVRYPDDPFDRIWESDSLKKANYLVDVAADEMPPEKVMQTAVVGTNGSLTYRLNLDGFPDDAWAFTYLAEIEDLLPQESRKFRLVLPGDPALSKAVVNIQENAQGKYRLYEPGYTNISLPFVLSFRFGKTSDSTKGPLVNAMEINKYLGINYGSPDGGVINNVVYLNPSADWAKEGGDPCLPVPWSWVQCNSDEQPRITKVS…			+
Lus10019907	METNLLLLLFILLFSSVLLRRHGASAQKPGFVSLDCGGEGNYTDELGLQWSSDNHLAFGETAKISVANETRRQYLTLRHFPADSRKYCYTLGVTSRTRYLLRATFLYGNLDSNVYPKFDVSVGATRWSTIVISDANTIESIELIFLASTPNISVCLSNATTGQPFISTLELRQFNGSVYYTPAENQFYLSVSARINFGADTAAPVRYPDDPFDRIWESDSLKKANYLVDVAAGTRKVTTKMPIAVNRDEMPPQRVMQTAVVGTNGSLTYRLILDGFPGFGWAFTYLAEIEDLLPQESRKFRLVLPENPELSKAIVNIQENAQGKYRLYEPGYTNISFPFVLSFRFAKTSDSTKGPLLNAMEINKYLEINHGSADGDAIYNVIYLNPSADWAKEGGDPCL…	METNLLLLLFILLFSSVLLRRHGASAQKPGFVSLDCGGEGNYTDELGLQWSSDNHLAFGETAKISVANETRRQYLTLRHFPADSRKYCYTLGVTSRTRYLLRATFLYGNLDSNVYPKFDVSVGATRWSTIVISDANTIESIELIFLASTPNISVCLSNATTGQPFISTLELRQFNGSVYYTPAENQFYLSVSARINFGADTAAPVRYPDDPFDRIWESDSLKKANYLVDVAAGTRKVTTKMPIAVNRDEMPPQRVMQTAVVGTNGSLTYRLILDGFPGFGWAFTYLAEIEDLLPQESRKFRLVLPENPELSKAIVNIQENAQGKYRLYEPGYTNISFPFVLSFRFAKTSDSTKGPLLNAMEINKYLEINHGSADGDAIYNVIYLNPSADWAKEGGDPCL…	+		+
Lus10021632	MGGNTLITSHALPFLHILIILLILINSVSSITDDDDDSNNNNNNNTTSPSPSPAPAPSAHFVPYIPADNYLLNCGSPNDTNLVDGRMFKSDSATMAYLQTNDDFKASVDSIPSKLLPNSSVPPSSLPLFQSARIFTSVAKFTLRISNPGRHWVRLYLYPLPHSQCSPSSSVFSVAAGGSILLHEFSMKQNSSPEFKEYLIDVPSDQLTITFTPKFSCAFVNALEVVSAPNNLISDEASEIPTGTFAGLSKFSLQVSHRLNIGGPIITPENDTLSRTWIPDTLYNVFPQGARNVSVSPDIISFPESGGANPYIAPRTVYSTAEQMADSETSTQNFNLTWKLPVDPGFSYLIRLHFCDIVSKSLDDLYFNVYINEFVGDGPIDLSSVDRALDTAYYKDFVV…	MGGNTLITSHALPFLHILIILLILINSVSSITDDDDDSNNNNNNNTTSPSPSPAPAPSAHFVPYIPADNYLLNCGSPNDTNLVDGRMFKSDSATMAYLQTNDDFKASVDSIPSKLLPNSSVPPSSLPLFQSARIFTSVAKFTLRISNPGRHWVRLYLYPLPHSQCSPSSSVFSVAAGGSILLHEFSMKQNSSPEFKEYLIDVPSDQLTITFTPKFSCAFVNALEVVSAPNNLISDEASEIPTGTFAGLSKFSLQVSHRLNIGGPIITPENDTLSRTWIPDTLYNVFPQGARNVSVSPDIISFPESGGANPYIAPRTVYSTAEQMADSETSTQNFNLTWKLPVDPGFSYLIRLHFCDIVSKSLDDLYFNVYINEFVGDGPIDLSSVDRALDTAYYKDFVV…	+	+	+
Lus10022728	MRRKSLLCFWALLLLALAAGDLRLLRAQNYAPTDKILLNCGANSDLNDTDGQIWHPDDKGSKYLTPADSLTSPASSQNPGVPQVPFMTARIFRSNFTYTFPVGSGHKFLRLYFYPASYGNNLNATDALFSVSAGSFTLLNNFSVSQTASALNWDVVVKEYSINVETESESLNVTFSPSATNSRAFAFVNGIEIISMDDIYSSPDGSLPIIGSTTGTYTIDNSSALENVYRLNVGGNDISPSGDTGMLRSWADDQAYIFSAAIGVVQSADPGVKLSYPSGTPSYIAPENVYMTARTMGPTPQFNRNSNLTWIFSVDSGFNYLSGVAVHSDYVVLVNGGKNPQEDLWLALTPNDRNKPEYYDAILNGVEIFKISTSGSKNLAGPNPVPLPKQEIIDPSRVR…	MRRKSLLCFWALLLLALAAGDLRLLRAQNYAPTDKILLNCGANSDLNDTDGQIWHPDDKGSKYLTPADSLTSPASSQNPGVPQVPFMTARIFRSNFTYTFPVGSGHKFLRLYFYPASYGNNLNATDALFSVSAGSFTLLNNFSVSQTASALNWDVVVKEYSINVETESESLNVTFSPSATNSRAFAFVNGIEIISMDDIYSSPDGSLPIIGSTTGTYTIDNSSALENVYRLNVGGNDISPSGDTGMLRSWADDQAYIFSAAIGVVQSADPGVKLSYPSGTPSYIAPENVYMTARTMGPTPQFNRNSNLTWIFSVDSGFNYLSGVAVHSDYVVLVNGGKNPQEDLWLALTPNDRNKPEYYDAILNGVEIFKISTSGSKNLAGPNPVPLPKQEIIDPSRVR…	+		+
Lus10023166	MATKLFLPFFFLLVFSFAPLPPQASAQKPGFVSLDCGGKGNYTDEIGLQWSSDDDLMFGETTNITVANETRRQYTTLRHFPADSRKYCYTLGVTSRTRYLLRATFLYGNFDNNNVYPKFDISVGATRWSTIVISDANTIESAELIFLASTPNISVCLSNATTGQPFISTLELRQFNGSVYYTPSENQFYLSVSARINFGADSAAPVSNGWFAVDLSSSSRPDGKEKRIKGWLYSFRYPDDPFDRIWESDLLKKANYLVDVAAGTQKISTKMPIAVNRDEMPPEKVMQTAVVGTNGSLTYRLNLDGFPADAWAFTYLAEIEDLLPQESRKFRLVLPGDPALSKAVVNIQENAQGKYRLYEPGYTNISLPFVLSFRFGKTSDSTKGPLVNAMEINKYLEIN…	MATKLFLPFFFLLVFSFAPLPPQASAQKPGFVSLDCGGKGNYTDEIGLQWSSDDDLMFGETTNITVANETRRQYTTLRHFPADSRKYCYTLGVTSRTRYLLRATFLYGNFDNNNVYPKFDISVGATRWSTIVISDANTIESAELIFLASTPNISVCLSNATTGQPFISTLELRQFNGSVYYTPSENQFYLSVSARINFGADSAAPVSNGWFAVDLSSSSRPDGKEKRIKGWLYSFRYPDDPFDRIWESDLLKKANYLVDVAAGTQKISTKMPIAVNRDEMPPEKVMQTAVVGTNGSLTYRLNLDGFPADAWAFTYLAEIEDLLPQESRKFRLVLPGDPALSKAVVNIQENAQGKYRLYEPGYTNISLPFVLSFRFGKTSDSTKGPLVNAMEINKYLEIN…	+		+
Lus10023324	MGGPMLNFSNDTLWRTWVSDRAFQVDPSSVQTLINSLAVRYGTGDRLVTDKIAPGSVYGTATVNTNSYVNNNNSVSWEFDVDVGYQYFIRFHFSDIRLNNGSNSNPDTRRLVLDVAINLVVAIKGYDIGSVTNGVAGGADFRDLVTPVISNRTLRVSIGPSNNSSSGYWNSDALLNGLEIMKMNNSWGSLSGSTAVGPDYNNNGGAGSGKRFGPVLAGVFSILVVLLLA	MYKVTKNILYRTARIFDRKSTYTFPIKQQGRHFVRLYFHRFVYSNYNMFQASFDVSTGKQSLLSNFSVDGTFSTTLVLEEFSLNLASSSSLAITFVPSPNSFAYVNALEVVSVPDYLIKEGTVEIDVMGGPMLNFSNDTLWRTWVSDRAFQVDPSSVQTLINSLAVRYGTGDRLVTDKIAPGSVYGTATVNTNSYVNNNNSVSWEFDVDVGYQYFIRFHFSDIRLNNGSNSNPDTRRLVLDVAINLVVAIKGYDIGSVTNGVAGGADFRDLVTPVISNRTLRVSIGPSNNSSSGYWNSDALLNGLEIMKMNNSWGSLSGSTAVGPDYNNNGGAGSGKRFGPVLAGVFSILVVLLLA
Lus10023463	MKICLPWMLLFLSTFQFISYKASSQAIPIPDILGVGMLSIDCGNTLIPPITELPLWTLDKNYTTTGITAHLSTTTTRPEMSSLRFFPDPTAKNCYTLPTLKLSLKYLIRAGFYYGNYDSANNPPTFDLYLDGKKWSTVNTTLSSAGDPVYREIVYVVQTGSDSIGLCLARTRDGEVPFVSSIEIVPVYNALYTEMGSVDSFGLVARTNLGGPELRKFNENVTNKFCRPDESKDLFNYFGEEVKCDCGFRAARLMTPKFEKYLNCPFYKCRFKKKLEVMLAENSVRRDTRATMDVRPRNELFLLGPLSSTFGRGDSRLDQWFNCVRIVSPCRFVQWEASSLHSMPPLAYIIEHRHYRTASVSSRPSCSSEPTLKDSFSNPNGIITTGEFHNRIWTRGINP…	MKICLPWMLLFLSTFQFISYKASSQAIPIPDILGVGMLSIDCGNTLIPPITELPLWTLDKNYTTTGITAHLSTTTTRPEMSSLRFFPDPTAKNCYTLPTLKLSLKYLIRAGFYYGNYDSANNPPTFDLYLDGKKWSTVNTTLSSAGDPVYREIVYVVQTGSDSIGLCLARTRDGEVPFVSSIEIVPVYNALYTEMGSVDSFGLVARTNLGGPELRKFNENVTNKFCRPDESKDLFNYFGEEVKCDCGFRAARLMTPKFEKYLNCPFYKCRFKKKLEVMLAENSVRRDTRATMDVRPRNELFLLGPLSSTFGRGDSRLDQWFNCVRIVSPCRFVQWEASSLHSMPPLAYIIEHRHYRTASVSSRPSCSSEPTLKDSFSNPNGIITTGEFHNRIWTRGINP…	+
Lus10025849	MDTRCLPAASSWLLLMIIICMPFTGAAASRRKLDDIAGSIDIDCGLPAGESYRDSSTEIPYSSDESFIDTGVNKEISTVFNSGQPTWLRTVRSFPEGNRNCYSLRPPEGRDKIYLIRASFMYGNYDNQDRLPEFDLYLGVNRWSSLKFDNASHVLNMEIIHVPSLDHLHICLVNTGFGTPFISALEVRHFHNSTYTSPSQNASLVLYQRLDFGSLTNDIIRYNDDAYDRIWYPYNCNICGTMNTNLTTDSVNQTDFNLPPKVMKTASGPRDMDEPLSFELNTGEATVDFSIYMHFAELEILREGESRVFDILLNGIALRRNVAPSYLHSMTVSSPQPVRGSKLSFLLSKSRSSSHPPILNALEVYIVSPFWQSPTNQGDVDAIEDIKSTYGVKKGWQGD…	MDTRCLPAASSWLLLMIIICMPFTGAAASRRKLDDIAGSIDIDCGLPAGESYRDSSTEIPYSSDESFIDTGVNKEISTVFNSGQPTWLRTVRSFPEGNRNCYSLRPPEGRDKIYLIRASFMYGNYDNQDRLPEFDLYLGVNRWSSLKFDNASHVLNMEIIHVPSLDHLHICLVNTGFGTPFISALEVRHFHNSTYTSPSQNASLVLYQRLDFGSLTNDIIRYNDDAYDRIWYPYNCNICGTMNTNLTTDSVNQTDFNLPPKVMKTASGPRDMDEPLSFELNTGEATVDFSIYMHFAELEILREGESRVFDILLNGIALRRNVAPSYLHSMTVSSPQPVRGSKLSFLLSKSRSSSHPPILNALEVYIVSPFWQSPTNQGDVDAIEDIKSTYGVKKGWQGD…	+	+	+
Lus10025926	MAPYYCFFLSFGLLFSLTSSNPDGFLSLTCGGMTDYVDPATSISWISDGNFINRGNTTAVADLPLRFFPNSAGGGRNCYSIPLTNMSSSLLLVRAKFVYGNYDGVGNPPTFSVSLGTAITSSVNLTAADPWIEELVWPTVGGGGGKDVVTVSLCLIPIPGGGAPVISSIEVRPLPPGAYRGGGGGVGDWGNKLLRKSYRINSGYTNGSLRYPADPYDRIWDADEKYNPFHISSAFNVYLALNTSTVPENPPISILQTARVLARSDVLTYNLPLGVLGDYYILLYFAGILPVSPAFDVLVNGDMVELDYTVQMGDGSVLYLTRKAINNLNLTLRSTRFYPQVNGIEVYQIVDIPLEASSTTVSALQVIQQATGLDLGWEDDPCSPTQWAHVGCEGSLVTS…	MAPYYCFFLSFGLLFSLTSSNPDGFLSLTCGGMTDYVDPATSISWISDGNFINRGNTTAVADLPLRFFPNSAGGGRNCYSIPLTNMSSSLLLVRAKFVYGNYDGVGNPPTFSVSLGTAITSSVNLTAADPWIEELVWPTVGGGGGKDVVTVSLCLIPIPGGGAPVISSIEVRPLPPGAYRGGGGGVGDWGNKLLRKSYRINSGYTNGSLRYPADPYDRIWDADEKYNPFHISSAFNVYLALNTSTVPENPPISILQTARVLARSDVLTYNLPLGVLGDYYILLYFAGILPVSPAFDVLVNGDMVELDYTVQMGDGSVLYLTRKAINNLNLTLRSTRFYPQVNGIEVYQIVDIPLEASSTTVSALQVIQQATGLDLGWEDDPCSPTQWAHVGCEGSLVTS…	+		++
Lus10027903	MSSSIFLLWLATIPILFPNSAAAPLPIPGPKGFPLNCGATEEVTLGGQKYIPDDGFTLAGTKATVKTPGLLPILSTLRFFPDGQARKFCYEFQVIKGGKYLIRTIYYYGGYDGGKDPPVFDQIVGGTKWATVNTTEDYAKGMSTYYEIVVVSSSRTLDVCLARNKNTTSYPFISAVVVQSLENSMYNSTDFNRFALTTVARNFFGHEGVAIGFPDDQYNRLWEPFNDKEQPIVESKSNVTSPDFWNFPPAKAFTKGFTTSRGKTIRFQWPPVPLPATKYYVALYFQDNRTPSPYSWRVFSVTVNGVQFYKDLNVTTRGVTVYASEWPLSGVTELTLTPADDVPVGPVINAGEVMQLLLYGARTQTRDVMAMEAISSSFNNPPADWVGDPCLPPENSWTG…	MSSSIFLLWLATIPILFPNSAAAPLPIPGPKGFPLNCGATEEVTLGGQKYIPDDGFTLAGTKATVKTPGLLPILSTLRFFPDGQARKFCYEFQVIKGGKYLIRTIYYYGGYDGGKDPPVFDQIVGGTKWATVNTTEDYAKGMSTYYEIVVVSSSRTLDVCLARNKNTTSYPFISAVVVQSLENSMYNSTDFNRFALTTVARNFFGHEGVAIGFPDDQYNRLWEPFNDKEQPIVESKSNVTSPDFWNFPPAKAFTKGFTTSRGKTIRFQWPPVPLPATKYYVALYFQDNRTPSPYSWRVFSVTVNGVQFYKDLNVTTRGVTVYASEWPLSGVTELTLTPADDVPVGPVINAGEVMQLLLYGARTQTRDVMAMEAISSSFNNPPADWVGDPCLPPENSWTG…	+	+
Lus10029945	MKTSLGTHVCLSSLFLALSIIHHHHLASASDRYKPVDRIFVDCGFNTVGTDDDLLNWGSDYSTSKYLRVEDDGASVSTTQDPSAYLPMVPYRTARLSRSQFTYAFPVTSGQKSAASFSVRAGRFTLLNNFSVELHARALGHDGFHMEFCLNVEPDQHLLNLTFAPTPNASTYAFINGIEVVSMPTNLYYTNEDNAVGPLSIGTNTNQRIENGTALQLMYRVNVGGSYIGPRCDTGMYRRWESDPSSDKYFVDAPSSLFCNTSIQLNYGGRDEIHQVAAPDQVYQTARGMSYNITINRSYNLTWKFEVDPSFTYFVRLHVSQFNMTFFVNILNQTAGGYVDVIQKAGGNGIPLFKDYLTRMEAAENKNLFISLSCFEKRSAYLNGVEIYKLSSSDNNLAG…	MKTSLGTHVCLSSLFLALSIIHHHHLASASDRYKPVDRIFVDCGFNTVGTDDDLLNWGSDYSTSKYLRVEDDGASVSTTQDPSAYLPMVPYRTARLSRSQFTYAFPVTSGQKSAASFSVRAGRFTLLNNFSVELHARALGHDGFHMEFCLNVEPDQHLLNLTFAPTPNASTYAFINGIEVVSMPTNLYYTNEDNAVGPLSIGTNTNQRIENGTALQLMYRVNVGGSYIGPRCDTGMYRRWESDPSSDKYFVDAPSSLFCNTSIQLNYGGRDEIHQVAAPDQVYQTARGMSYNITINRSYNLTWKFEVDPSFTYFVRLHVSQFNMTFFVNILNQTAGGYVDVIQKAGGNGIPLFKDYLTRMEAAENKNLFISLSCFEKRSAYLNGVEIYKLSSSDNNLAG…	+		+
Lus10036935	MGLVPMFSTHFILLSLLLVSPALSQLSEFVSIDCGGTSNYSDSITGLQWVSDATLMNYGKSVEVQNPDGNLEQYKRRRDFPIDSTKKYCYNMATLERRRYLIRATFQYGNLGDQDAYPKFDLYLDATKWSTVTILESARVYAKEMIIRAPSSSVDVCICCATTGSPFISTLELRPLNLSMYATDFEDSFFLKVAARMNFGALDKDAIRYPDDPYDRIWDSDLDRRQNYLVGVAPGTMRINTTKDIWVSTREYPPVKVMQTAVVGTEGTLSYRLNLEDFPANARAYAYFAEIEDLGPNETRKFKLTQPYFPDYSNAVVNIMENGNGTNSLYEPSYMNVSLEFVLSFSFVKTRDSSRGPLLNAMEISKYLQIAAKTDIQDLNVLNAFRSMAPGSSWTSDGG…	MGLVPMFSTHFILLSLLLVSPALSQLSEFVSIDCGGTSNYSDSITGLQWVSDATLMNYGKSVEVQNPDGNLEQYKRRRDFPIDSTKKYCYNMATLERRRYLIRATFQYGNLGDQDAYPKFDLYLDATKWSTVTILESARVYAKEMIIRAPSSSVDVCICCATTGSPFISTLELRPLNLSMYATDFEDSFFLKVAARMNFGALDKDAIRYPDDPYDRIWDSDLDRRQNYLVGVAPGTMRINTTKDIWVSTREYPPVKVMQTAVVGTEGTLSYRLNLEDFPANARAYAYFAEIEDLGPNETRKFKLTQPYFPDYSNAVVNIMENGNGTNSLYEPSYMNVSLEFVLSFSFVKTRDSSRGPLLNAMEISKYLQIAAKTDIQDLNVLNAFRSMAPGSSWTSDGG…	+		+
Lus10037051	MALTDVRVSDYPVDNETPDLRLWASELKLPCSSRRNSKLADIEARLKDEDDDNRWFQLFGLFVVGKDAVDFADYKGCEHVLKIIVESGIGSKGNAELDTVLELLITNVSLEHGLLLGIGQAAYSRFVSKSLMRLVVLKMVLSSIGFGVPMMTMTPYDLLAKICIVGGQKSLGKSFLTRSTKKGGLSTVPARNGRLSTISAMKFPPSTHPAKEDLLVNEPTRVKGIGEGTKSLVMKEGGTGGVFHDFGLTYSHLVFTRLAAEHLSVDKVEKRSMWFENVIYGMNIQIVSFIFLKEQSNNQARVARQMRGTHESLAKSGRDESKEIKDGGLRKKHVHKAREAGEKSGGREKAKRKKDAIKEFVSIDCGGTSNYSDSITGLQWVSDATLMNYGKSVEVQNPD…	MGLVSMFSTHFILLSLLFVSPALSQVSEFVSIDCGGTSNYSDSITGLQWVSDATLMNYGKSVEVQNPDGNLEQYNRRRDFPIDSSKKYCYNLGTRERRRYLIRATFQYGNLGDQDAYPKFDLYLDATKWSTVTILESARVYAKEMIIRAPSTSVDVCICCATTGSPFISTLELRPLNLSMYATDFEDSFFLKVAARMNFGALNKDAIRYPDDPYDRIWDSDLDRRQNYLVGVAPGTMRINTTKDIWVSTREYPPVKVMQTAVVGTEGTLSYRLNLEDFPANARAYAYFAEIEDLGSNETRKFKLTQPYFPDYSNAVVNIMENGNGTNSLYEPSYMNVSLEFVLSFSFVKTRDSSRGPLLNAMEISKYLQIAAKTDSQDLNVLNAFRSMAPGSSWTSDGG…	+		+
Lus10038172	MTDYVDPATSISSRSDGNFINRGNTTTVADLPLRFFPDSGGGGGRNCYSIHLANMSSSLLLVREKFFYGNYDGVENPPAFSVSLGTAITSSVNLTAADPWIEEVVWPVAAAVGKEVVTVSLCLIPIPGGGAPVISSIEVRLLPPGAYGGGGVGDWANKSLRKAYRINSGYTNGSLTYPADPYDRIWNADEKYIQKNISSAFNVYLALNTSNVPENPPISILQTARVLARSDVLTYNLPLGVLGDYYILLYFAGILPVSPAFDVLVNGDMVELDYTVQMGDASVLYLTRKAINNLNLTLRSTRYYPQVNGIEVYHIVDIPLEASSTTVSALQVIQQATGLDLGWEDDPCSPTQWAHVGCEGSLVTSLELSDVNLRNLSFNHLTSFGGELDKLVSLQVLDL…	MTDYVDPATSISSRSDGNFINRGNTTTVADLPLRFFPDSGGGGGRNCYSIHLANMSSSLLLVREKFFYGNYDGVENPPAFSVSLGTAITSSVNLTAADPWIEEVVWPVAAAVGKEVVTVSLCLIPIPGGGAPVISSIEVRLLPPGAYGGGGVGDWANKSLRKAYRINSGYTNGSLTYPADPYDRIWNADEKYIQKNISSAFNVYLALNTSNVPENPPISILQTARVLARSDVLTYNLPLGVLGDYYILLYFAGILPVSPAFDVLVNGDMVELDYTVQMGDASVLYLTRKAINNLNLTLRSTRYYPQVNGIEVYHIVDIPLEASSTTVSALQVIQQATGLDLGWEDDPCSPTQWAHVGCEGSLVTSLELSDVNLRNLSFNHLTSFGGELDKLVSLQVLDL…
Lus10038251	MASSYHYYLHTIHRSCCSFQKETDDIADCGLPAGESYRDSSTEIPYISDESFIDTGVNEEISPVFNSGHPTWLRTVRSFPEGNRNCYSLRPPEGRDKIYLIRASFMYGNYDNQDRLPEFDLYLGFNRWSSLKHFHNSTYTSPSQNASLVLYQPLDFGSLTNDIIRYNDDAYDRICFELDAGEATVDFSIYIHFAELEILGEGESRVFDILLNGIALRRNVAPSYLHSMTVPSPQPVTGSKLSFLLSKSRSSSHPQCSGVDAIEDIKSTYGVKKGWQGDPCAPVHPWNGLNCINNGNRPYRIISLNLSSSGLREQIPVSLSNLEMLEHLDLSNNSISGEVPDFLTQLAHLRNLQGNSLSGKVPSALTERSNNGSLILSLDGNPNLCLKPPCKKEKSSVVV…	MASSYHYYLHTIHRSCCSFQKETDDIADCGLPAGESYRDSSTEIPYISDESFIDTGVNEEISPVFNSGHPTWLRTVRSFPEGNRNCYSLRPPEGRDKIYLIRASFMYGNYDNQDRLPEFDLYLGFNRWSSLKHFHNSTYTSPSQNASLVLYQPLDFGSLTNDIIRYNDDAYDRICFELDAGEATVDFSIYIHFAELEILGEGESRVFDILLNGIALRRNVAPSYLHSMTVPSPQPVTGSKLSFLLSKSRSSSHPQCSGVDAIEDIKSTYGVKKGWQGDPCAPVHPWNGLNCINNGNRPYRIISLNLSSSGLREQIPVSLSNLEMLEHLDLSNNSISGEVPDFLTQLAHLRNLQGNSLSGKVPSALTERSNNGSLILSLDGNPNLCLKPPCKKEKSSVVV…			+

## Sheet: Amaranthin
Gene ID	AA seq according to Phytozome	AA seq correction using Augustus	SP	TM, N	TM, M	TM, C
Lus10005395	MTTVAGLPKYVVLKSKPSGKYLHFLWNDEFGEYYKDLGAKRDVDPVNPFVKFEVVPSTADPTLVHLRCSYNNKFIQLISKYGVSWLSATADSAVDDRTKETSTLFQPIFPAGEPNTVGFLHVQSNRHVRIFFNKDYSDSINNVSCAYTNDGTGFHRFEFAAWMPYEEVVKAKDEEIQKLKAQSADGESLSADAIVEDLRKDIREQNEQLEAAYKEIDALKAAAKGK	MTTVAGLPKYVVLKSKPSGKYLHFLWNDEFGEYYKDLGAKRDVDPVNPFVKFEVVPSTADPTLVHLRCSYNNKFIQLISKYGVSWLSATADSAVDDRTKETSTLFQPIFPAGEPNTVGFLHVQSNRHVRIFFNKDYSDSINNVSCAYTNDGTGFHRFEFAAWMPYEEVVKAKDEEIQKLKAQSADGESLSADAIVEDLRKDIREQNEQLEAAYKEIDALKAAAKGK
Lus10005397	MTTVAGLPKYVVLKSKPSGKYLHFLWNDEFGEYYKDLGAKRDVDPVNPFVKFEVVPSTADPTLVHLRCSYNNKFIQLISKYGVSWLSATADSAVDDRTKETSTLFQPIFPAGEPNTVGFLHVQSNRHVRIFFNKDYSDSINSVSCAYTNDGTSFHRFEFAAWVPYEEVVKAKDEEIQKLKAQSADPIVEDMRKGIMEQNKQLEAAYKEIDALKAAAKGK	MTTVAGLPKYVVLKSKPSGKYLHFLWNDEFGEYYKDLGAKRDVDPVNPFVKFEVVPSTADPTLVHLRCSYNNKFIQLISKYGVSWLSATADSAVDDRTKETSTLFQPIFPAGEPNTVGFLHVQSNRHVRIFFNKDYSDSINSVSCAYTNDGTSFHRFEFAAWVPYEEVVKAKDEEIQKLKAQSADPIVEDMRKGIMEQNKQLEAAYKEIDALKAAAKGK
Lus10005398	MMTVTKLPKDMVLKFKFSGNYIHYLWNDEFGNYCKYMGAKRDLDPVNPFVHVEVVPSTSDPTLVHLRCSYNNKFNELISSSVSWLSATTNSPNEDRTKKTFTLFKPIFPASQPHTVGFLHMQTNHQVRTFFNKDYGDSINMVCAKSNDNGMQLFEFPVWVQYEDVIKLKDREIKTKDEEIKAMDGEIKAKDEEI	MMTVTKLPKDMVLKFKFSGNYIHYLWNDEFGNYCKYMGAKRDLDPVNPFVHVEVVPSTSDPTLVHLRCSYNNKFNELISSSVSWLSATTNSPNEDRTKKTFTLFKPIFPASQPHTVGFLHMQTNHQVRTFFNKDYGDSINMVCAKSNDNGMQLFEFPVWVQYEDVIKLKDREIKTKDEEIKAMDGEIKAKDEEI
Lus10010698	MSSSTTTPACSGAALLQKIACTQKPVTSSKPNPVSEKKQDPLKPKPVQEKKTSSSEVKAGGGQETRSSETEANTGEYTRYSETKAGGAREETRSSETEAGPRKHKRSYKTKAGGAGEETRSSETKAFIGKGNSGKSMYNDKYLSYREDPGKEQDGFLQFSGNDPMSPYSKFEVKMSATETGSFHLMCSLNNKYLVRTSPSQHWIRGSNTRPEEDKSKWSCTLFKPIPVDDHNGDGNLIVVRFLHVQLNHYACLFRSGPPFGDCLFAGWKSPNQDLCDACSVIDWESLHQIRVGDSSQQVTPKPEPSRGKEIVDSNRVSFNIISSADKFWGAVFASTKILPKALPQAYKAIKVMKGDGFSQGSVREITFGQGDVEKLEEKISYVDHETKTMTWSLIQGGM…	MSSSTTTPACSGAALLQKIACTQKPVTSSKPNPVSEKKQDPLKPKPVQEKKTSSSEVKAGGGQETRSSETEANTGEYTRYSETKAGGAREETRSSETEAGPRKHKRSYKTKAGGAGEETRSSETKAFIGKGNSGKSMYNDKYLSYREDPGKEQDGFLQFSGNDPMSPYSKFEVKMSATETGSFHLMCSLNNKYLVRTSPSQHWIRGSNTRPEEDKSKWSCTLFKPIPVDDHNGDGNLIVVRFLHVQLNHYACLFRSGPPFGDCLFAGWKSPNQDLCDACSVIDWESLHQIRVGDSSQQVTPKPEPSRGKEIVDSNRVSFNIISSADKFWGAVFASTKILPKALPQAYKAIKVMKGDGFSQGSVREITFGQGDVEKLEEKISYVDHETKTMTWSLIQGGM…
Lus10010702	MSIKKQVLPKFAAIKSRYNHNYLRYRNEKGEQHGFLQFSLEDDKAAAVANQYAKFEVKKAKSGDGLVHLKCCFNNKYLVRSDSTKWWIRAAADAVVEDESKWSCTLFKPVYVNDDSGVRFQHVQLRHFLCLFRSGPPFGECLYAGWKDPNQDLCDVFSVIDWEKEQDDGSEGDPAISEEEEEPVKIPPRRRPGDRFGSLSPERRGGRNNADKQMSDNEYYIHPRGQPAHPAGDRRRSHSPTRHQAGRKINRDDEYEIPPRHTRRPNDHRSSHSPRRNQAGRKNNHEDEYDIPPRNPPAQSEGDSRSSRSPKRHQAGRKLNRDDEYDIHPQNPPARSYGDRRSSYSPKRHQPGRKINRDDEYNIPPPRHTRPAGDRRSNHSPIRHDYGKMNNRDDEDYAP…	MSIKKQVLPKFAAIKSRYNHNYLRYRNEKGEQHGFLQFSLEDDKAAAVANQYAKFEVKKAKSGDGLVHLKCCFNNKYLVRSDSTKWWIRAAADAVVEDESKWSCTLFKPVYVNDDSGVRFQHVQLRHFLCLFRSGPPFGECLYAGWKDPNQDLCDVFSVIDWEKEQDDGSEGDPAISEEEEEPVKIPPRRRPGDRFGSLSPERRGGRNNADKQMSDNEYYIHPRGQPAHPAGDRRRSHSPTRHQAGRKINRDDEYEIPPRHTRRPNDHRSSHSPRRNQAGRKNNHEDEYDIPPRNPPAQSEGDSRSSRSPKRHQAGRKLNRDDEYDIHPQNPPARSYGDRRSSYSPKRHQPGRKINRDDEYNIPPPRHTRPAGDRRSNHSPIRHDYGKMNNRDDEDYAP…
Lus10016109	MSGNILALPKQFTLKSKSNGKYLKYVAEGPQRGLLQFSEDHLFSPYAKFESEPYSKSYETKEELVHLRCFYNNKYWVGNSDHYISGEADVSEEDRSKPTCTLFKPEFLDDQGHTVRLRHVQLDRYARLSSPDPSKGYVEMLSAGEQQKQEDMSDVCEVVNMQDKIELPRYVVLKGDNGKYLTPGLGRIYPYFAEPVSYHPLRFDGHDHTEPTAVHEVFPDKEGTTIRFKSAKAKNGEFWELWQYGSDEPLWVIYDRTENTRDARPTTFQVVKLGDNAIALKSNTSHQFCKRLDASNLQSGLAAHTNNVGDPCARITVEEPIDSKTFDSFVYHENNARVHEEPGLKNLELVDRHTNPTQTTEWKKTSHFVGKISSSTWNRTTTTIKSTEFSVNFEAGKEL…	MSGNILALPKQFTLKSKSNGKYLKYVAEGPQRGLLQFSEDHLFSPYAKFESEPYSKSYETKEELVHLRCFYNNKYWVGNSDHYISGEADVSEEDRSKPTCTLFKPEFLDDQGHTVRLRHVQLDRYARLSSPDPSKGYVEMLSAGEQQKQEDMSDVCEVVNMQDKIELPRYVVLKGDNGKYLTPGLGRIYPYFAEPVSYHPLRFDGHDHTEPTAVHEVFPDKEGTTIRFKSAKAKNGEFWELWQYGSDEPLWVIYDRTENTRDARPTTFQVVKLGDNAIALKSNTSHQFCKRLDASNLQSGLAAHTNNVGDPCARITVEEPIDSKTFDSFVYHENNARVHEEPGLKNLELVDRHTNPTQTTEWKKTSHFVGKISSSTWNRTTTTIKSTEFSVNFEAGKEL…
Lus10020249	MAPPPKLPRFIALYAKTAKKYVKYQSDGGHGYKQILTAKSEQLSSSLAKFEVVESTSDPSMVHIRCCYNNKYLRIDNSSNGRLITASMDGPEENQTVWYSTLFQPELLTDGTIRLLHIKSGYYMQWLDAGPNSMYRSWIHVISSEPLMPKSENILQVIDWDTLFSLPRHLTFKGDNGLYLGLLKQSSGAALRFEIGNERDESIVNEIVDLLDGTFRIKNVSVGAFWRVDPQSDEMRADDTSATPTPYSMFSATKVNENTISIRNHGNGKVCVRYTTDRLTNGLTATEYQITQPARLVLTELVISRKILDINFYLNDGWVYNKITNVVLNSGLVVSNHTDKPRTLDVKIPYMDVKSSTWGVIIPSLKLGRLTVRIQPKEIPSIADSTAIQMTNPFESSYA…	MAPPPKLPRFIALYAKTAKKYVKYQSDGGHGYKQILTAKSEQLSSSLAKFEVVESTSDPSMVHIRCCYNNKYLRIDNSSNGRLITASMDGPEENQTVWYSTLFQPELLTDGTIRLLHIKSGYYMQWLDAGPNSMYRSWIHVISSEPLMPKSENILQVIDWDTLFSLPRHLTFKGDNGLYLGLLKQSSGAALRFEIGNERDESIVNEIVDLLDGTFRIKNVSVGAFWRVDPQSDEMRADDTSATPTPYSMFSATKVNENTISIRNHGNGKVCVRYTTDRLTNGLTATEYQITQPARLVLTELVISRKILDINFYLNDGWVYNKITNVVLNSGLVVSNHTDKPRTLDVKIPYMDVKSSTWGVIIPSLKLGRLTVRIQPKEIPSIADSTAIQMTNPFESSYA…
Lus10020808	MSSASSPRFLTFLTRNDNFTDNFGQPSSFTMQILATPHASTGHKHRSIFFGTLTSRSVDEGIWNPYAKLEAEAAGIGGGMVHLKSSYTQKYLCRASEDPNNPSIEAAADEHEEDISKWSCTLFRISNNALEIQYNNRMWTLHAEYVRSMHDGIWLRVDDGIPRPNPMAVISARFGQSDLDMLPTLPTLVCFKADNNRYLQVVRATTTTGQAVHRAMFTSNDRRDRVAQFRVVPARLRSVVLVPMTLPDAYLVRGIGGVYQASSNRNDWRTAALEPVTLDFSGLAAVAFRNVSHLFRHFMVRRDTDNGFIVSPGDVGIVAQAEFLIEDTVRSRQLSNIQFLYDDMKILEPTPVAVLTKNVVNGSKVSTQEAHLAFRYSEYQSNHWETTHSWQVGVQYGIT…	MSSASSPRFLTFLTRNDNFTDNFGQPSSFTMQILATPHASTGHKHRSIFFGTLTSRSVDEGIWNPYAKLEAEAAGIGGGMVHLKSSYTQKYLCRASEDPNNPSIEAAADEHEEDISKWSCTLFRISNNALEIQYNNRMWTLHAEYVRSMHDGIWLRVDDGIPRPNPMAVISARFGQSDLDMLPTLPTLVCFKADNNRYLQVVRATTTTGQAVHRAMFTSNDRRDRVAQFRVVPARLRSVVLVPMTLPDAYLVRGIGGVYQASSNRNDWRTAALEPVTLDFSGLAAVAFRNVSHLFRHFMVRRDTDNGFIVSPGDVGIVAQAEFLIEDTVRSRQLSNIQFLYDDMKILEPTPVAVLTKNVVNGSKVSTQEAHLAFRYSEYQSNHWETTHSWQVGVQYGIT…
Lus10021453	MSGNIFALPKQFTLKSKSNGKYLKYVAEGPQSGLLQFSEDHHFSPYAKFESEPYSKSYKTKEELVHLRCFYNNKYWVGNSDHYISGDADVSEEVRSKPTCTLFKPEFLDDQGHTAARPLR	MSGNIFALPKQFTLKSKSNGKYLKYVAEGPQSGLLQFSEDHHFSPYAKFESEPYSKSYKTKEELVHLRCFYNNKYWVGNSDHYISGDADVSEEVRSKPTCTLFKPEFLDDQGHTAARPFLDYPKPGLFGAGWAELDRAQHNMVVKLGDDAIALKSNTSHKFCKRLDYRNLRSGLAAHTNNVGDPCARITVEEPIDSKTFDSFVYHENNARVHEEHGLRNPIPVDRHC
Lus10022894	MSKSTVAGLPNYMVLRSKELGKCMHYLWNEDEFGEYYKDMGCKRDIDPVSPFSKLQVVPSTIDPTSMIHLRCSYNNKYLKLTKKNGVFWVSATGDEPVEEVEESSSLGGDDPDDDDKNASTLFEPTFPDVDKHVQTGLYMWTFYNKDYDDDINHVVCVYNKDNIRKSNLYEFAPWMSYEETMKAHKEEVRSLEAHTVLSWKSYEAEAKAEKAEIEKVKGEMRWVWDEYVKVKRKAKEQEVRKLKAGSLSALGAGG	MSKSTVAGLPNYMVLRSKELGKCMHYLWNEDEFGEYYKDMGCKRDIDPVSPFSKLQVVPSTIDPTSMIHLRCSYNNKYLKLTKKNGVFWVSATGDEPVEEVEESSSLGGDDPDDDDKNASTLFEPTFPDVDKHVQTGLYMWTFYNKDYDDDINHVVCVYNKDNIRKSNLYEFAPWMSYEETMKAHKEEVRSLEAHTVLSWKSYEAEAKAEKAEIEKVKGEMRWVWDEYVKVKRKAKEQEVRKLKAGSLSALGAGG
Lus10024084	MTSTVAGLPKYVVLKSKSTGKYLHYLWNDEFSDYYKHMGSKRDVDPVNPFVKLEVVPSTADPTLVHLICSYNSKFIQLVSKGGVSWLSATADSPDEDLTKETSTLFQPIFPAGEPNTVEFLHVQTNRNVRIFINKDYGDSINNVACAYSKDGGGDINRFEFAAWVSYEDVIKAKDDEIEKLKAQAAAGDDDESLSADAIVEELRKDIREQNEQLEAAYNEIDALKAAAKAK	MTSTVAGLPKYVVLKSKSTGKYLHYLWNDEFSDYYKHMGSKRDVDPVNPFVKLEVVPSTADPTLVHLICSYNSKFIQLVSKGGVSWLSATADSPDEDLTKETSTLFQPIFPAGEPNTVEFLHVQTNRNVRIFINKDYGDSINNVACAYSKDGGGDINRFEFAAWVSYEDVIKAKDDEIEKLKAQAAAGDDDESLSADAIVEELRKDIREQNEQLEAAYNEIDALKAAAKAK
Lus10024931	MSKTTVAGLPNYVVLRSKESGKCMHYLWNEDEFGEYYKDMGCKRDIDPVSPFAKLQVVPSTIDPGSMIHLRCSYNNKYLKLTKKNGVFWVSATGDEPVEEVEESSSLSGDDPDDKDDKNTSTLFEPTFPDVDKSNNTVVFRHVQTGLYMWTFYNKDYGEDINHVVCVYNKDNIRKSNLYNFEPWMSYEETMKAHKEEVRSLEAHTLSSWKLYEAEAKAEKAEIEKVKGEMRWVWDEYVKVKRKGKEQEVRKLKAGSLSALGAGG	MSKTTVAGLPNYVVLRSKESGKCMHYLWNEDEFGEYYKDMGCKRDIDPVSPFAKLQVVPSTIDPGSMIHLRCSYNNKYLKLTKKNGVFWVSATGDEPVEEVEESSSLSGDDPDDKDDKNTSTLFEPTFPDVDKSNNTVVFRHVQTGLYMWTFYNKDYGEDINHVVCVYNKDNIRKSNLYNFEPWMSYEETMKAHKEEVRSLEAHTLSSWKLYEAEAKAEKAEIEKVKGEMRWVWDEYVKVKRKGKEQEVRKLKAGSLSALGAGG
Lus10024934	MSQRLPRFVVFYSKSAAKYLTYQSGQELGMQSGKVSSPLSKFEVVPSMVDSSKVHLRSCYNNKYLRQKNSKEILIIAAADKAEEQNQTLWSSTLFQPEFVADGSVRLLHVYSKQYLEWYSYGHGHQDSLILVDSKYPNPNNNVFQPIDWESLVTLPRRLSFKGDNWWYLGLSGTGTLLQFETQDQGHKSVVNEIVYLPDGTFRIKNVSLGAFWKINAQTGFISADDKSTTPTPESLFSAVKANESSIALRSLGNNKLCKRFTILKNVINGLNAMESEITQYARLMLTELVASRSITNIDFHANDGWVYSETTNVVLNPGQDVINHTTKPQTLEVNIPYYDVKTSKYCTGTAQTLKQLGPVFEIHPKETAHVSDSRMIEIIPSSLEPPSYVSGETKSKES…	MSQRLPRFVVFYSKSAAKYLTYQSGQELGMQSGKVSSPLSKFEVVPSMVDSSKVHLRSCYNNKYLRQKNSKEILIIAAADKAEEQNQTLWSSTLFQPEFVADGSVRLLHVYSKQYLEWYSYGHGHQDSLILVDSKYPNPNNNVFQPIDWESLVTLPRRLSFKGDNWWYLGLSGTGTLLQFETQDQGHKSVVNEIVYLPDGTFRIKNVSLGAFWKINAQTGFISADDKSTTPTPESLFSAVKANESSIALRSLGNNKLCKRFTILKNVINGLNAMESEITQYARLMLTELVASRSITNIDFHANDGWVYSETTNVVLNPGQDVINHTTKPQTLEVNIPYYDVKTSKYCTGTAQTLKQLGPVFEIHPKETAHVSDSRMIEIIPSSLEPPSYVSGETKSKES…
Lus10025503	MAATTLPRFAMFYSGNWGRYVSYMSDEGGEFNQILKVSARKVSNPRSRFEVEPSNVHPTMVHIRSCYDNKYLRRRSEEEWWIVAAADSPNDDQSSWSSTLFQPEFVTSAGLISVRLLHFQLGQYAQWYDNMSHPYHMCIWAASKDAANPDPTTLFEVVDWESLVILPKHLAFKSNNDLYLGVVGGDDVGSDQGLLQFQIGDVGDKSVENIVDTRIDGTVRITNISLDAFWMLRGENFIWANGKSILAPVPESLFRPTKVNENTIALQNLGNNLLCKRYTNDEVKDGLNAMESELTDYTNLILTELVTSRTITDIKFHLNYGRIYNTQDIRLNPGITVQNETEETQTLEVKIPYKNIKTSTWTAINSSGLKLGPTVNIQPAQVPHISDDSAIEMIDDPFE…	MAATTLPRFAMFYSGNWGRYVSYMSDEGGEFNQILKVSARKVSNPRSRFEVEPSNVHPTMVHIRSCYDNKYLRRRSEEEWWIVAAADSPNDDQSSWSSTLFQPEFVTSAGLISVRLLHFQLGQYAQWYDNMSHPYHMCIWAASKDAANPDPTTLFEVVDWESLVILPKHLAFKSNNDLYLGVVGGDDVGSDQGLLQFQIGDVGDKSVENIVDTRIDGTVRITNISLDAFWMLRGENFIWANGKSILAPVPESLFRPTKVNENTIALQNLGNNLLCKRYTNDEVKDGLNAMESELTDYTNLILTELVTSRTITDIKFHLNYGRIYNTQDIRLNPGITVQNETEETQTLEVKIPYKNIKTSTWTAINSSGLKLGPTVNIQPAQVPHISDDSAIEMIDDPFE…
Lus10029182	MKLPKYVVLKSMYNNKYLSYRDEPGKEHDGFLQFSEDDPTSLYSKFEVKMSTSEKGSFHLMCSFNDKYLVRKSSSENWIRGSSNQSEEDKSKWSCTLFKPVLVTDHNGDQKSMVVRFLHVQLNHYACLFKGDPKDCLYAGWSSPNKELCDACSVIDWESLHDTRVIPKRFGDSSKKPMPPTKPNPVPEKKQDPLKPKPVQEKKQDPPKPKPVPEMKQTPPKLKSVPENTQDPPNPKAVVPEKKQDPLKPKPSPGKETVESDQLDFNVISSADKFWGAVFAFTKILPKALPQTYKSIKIMRGDGFSQGSIHEISFTQGDVEKLEEKIAYVDHETKTITWSLIQGGMLTHYETFKITITVSPKKRRDRGCRVNWSYVGTNPKPGFDKDGLMKLFQKTFEAV…	MKLPKYVVLKSMYNNKYLSYRDEPGKEHDGFLQFSEDDPTSLYSKFEVKMSTSEKGSFHLMCSFNDKYLVRKSSSENWIRGSSNQSEEDKSKWSCTLFKPVLVTDHNGDQKSMVVRFLHVQLNHYACLFKGDPKDCLYAGWSSPNKELCDACSVIDWESLHDTRVIPKRFGDSSKKPMPPTKPNPVPEKKQDPLKPKPVQEKKQDPPKPKPVPEMKQTPPKLKSVPENTQDPPNPKAVVPEKKQDPLKPKPSPGKETVESDQLDFNVISSADKFWGAVFAFTKILPKALPQTYKSIKIMRGDGFSQGSIHEISFTQGDVEKLEEKIAYVDHETKTITWSLIQGGMLTHYETFKITITVSPKKRRDRGCRVNWSYVGTNPKPGFDKDGLMKLFQKTFEAV…
Lus10029184	MKLPKYVVLKSMYNNKYLSYRDEEAGEDGQDGFIHLSDPDATTLRYSKFEVMESKSNAEKGSVHLKCSFNNKYLARQSPTSWWITASTDHIQEDRSEWSCTLFKPVLVDSDDYYNDDEKSTAVVRFHHVELNHFACVFQSDGSPFSDCLYAGRDSPNLNLFDAFSVIKWESLSQTGNPKRANKKKQVLPKFVVIKSRYNRKYLRYRNEEGEQHGFLQFSLEDDKDAAVANRYAKFEVEKAKSGNGLVHLKCCHNKKYLARSDSTKWWISAGADEVDEDDSKWSCTLFEPVFVDDSTATMVRFRHVQLGRYACLFNSDSSFGECLYAGWKDPNPNLLDVCTIIDWGKVQQEDEDDHGDEDAKPKPVKNQENAKPKPAKNQEDAKPKPGKNQDEDAKPEAE…	MKLPKYVVLKSMYNNKYLSYRDEEAGEDGQDGFIHLSDPDATTLRYSKFEVMESKSNAEKGSVHLKCSFNNKYLARQSPTSWWITASTDHIQEDRSEWSCTLFKPVLVDSDDYYNDDEKSTAVVRFHHVELNHFACVFQSDGSPFSDCLYAGRDSPNLNLFDAFSVIKWESLSQTGNPKRANKKKQVLPKFVVIKSRYNRKYLRYRNEEGEQHGFLQFSLEDDKDAAVANRYAKFEVEKAKSGNGLVHLKCCHNKKYLARSDSTKWWISAGADEVDEDDSKWSCTLFEPVFVDDSTATMVRFRHVQLGRYACLFNSDSSFGECLYAGWKDPNPNLLDVCTIIDWGKVQQEDEDDHGDEDAKPKPVKNQENAKPKPAKNQEDAKPKPGKNQDEDAKPEAE…
Lus10029186	MRWPKYVVLKSMYNNKYLSYRDEQGEDQHGFLQFSEDDPTSRYSKFEVKRSTAEDGSVHLKCSFSKKYLARESSTSWWISASSRGKAQEDRSEWSCTLFKPIVVNGDHYKHDDNDDEKLTVVRFFHVQLNHFACLFRSGPPYGECLYAGWESPNQDLCDAVSVIDWESVTQTRIPKRVNMSNTKQVMPKFAVIKSRYNHKYLRYRNEKGEQHGFLQFSLEGDKADAVANRYAKFELKKASFGDGLVHLKCCTNNKYLMRSDATKWWIRAGADAVVEDESKWSCTLFKPVYVNYDGGIRFWHVQLRHFVSLFRSGPPFGECLYAGWKDPNQDLCDVFTVIDWEKEQDDDDDDDNEGDPSISEEEEEPVKIPPRRRPGDRFGSLSPERRGDRNKADKQMSD…	MRWPKYVVLKSMYNNKYLSYRDEQGEDQHGFLQFSEDDPTSRYSKFEVKRSTAEDGSVHLKCSFSKKYLARESSTSWWISASSRGKAQEDRSEWSCTLFKPIVVNGDHYKHDDNDDEKLTVVRFFHVQLNHFACLFRSGPPYGECLYAGWESPNQDLCDAVSVIDWESVTQTRIPKRVNMSNTKQVMPKFAVIKSRYNHKYLRYRNEKGEQHGFLQFSLEGDKADAVANRYAKFELKKASFGDGLVHLKCCTNNKYLMRSDATKWWIRAGADAVVEDESKWSCTLFKPVYVNYDGGIRFWHVQLRHFVSLFRSGPPFGECLYAGWKDPNQDLCDVFTVIDWEKEQDDDDDDDNEGDPSISEEEEEPVKIPPRRRPGDRFGSLSPERRGDRNKADKQMSD…
Lus10031082	MALAGLPLPRFVVFESKTANSNCGRYLRYIAEQGELNDVVSCDGYNATIPNAKFEVEQPRNLAVMDKPVVHIRSCYNNKYLRAEQHRWIVAAADEPNEDQCQWSCTLFEPVFSRHHPNLIRLLHVQSRLYLHCDGVNESVLMVDDAKAVNDENAGGLFQVVNWESLIILPKHVAFKGDNGLFLGVSKIEGFSDPLLQFGVADEREDRSVRNQIVSRPDGLSIQIKNTCSGSFWKRDDCNWICPLADAYPENGSLDATFKVIKIKDNTIALLNLGNNHFCKRYTVGKATSCLRAMDPTVTEFAHLEVTDIVVASRSIYNIQFRLWHARIIHENKTKLTSRIMATAVVINNTTEPKKKVLKLTFDDTNNSTWKNSSSLRLVGSPKVRIESDVVHIRDSEIE…	MALAGLPLPRFVVFESKTANSNCGRYLRYIAEQGELNDVVSCDGYNATIPNAKFEVEQPRNLAVMDKPVVHIRSCYNNKYLRAEQHRWIVAAADEPNEDQCQWSCTLFEPVFSRHHPNLIRLLHVQSRLYLHCDGVNESVLMVDDAKAVNDENAGGLFQVVNWESLIILPKHVAFKGDNGLFLGVSKIEGFSDPLLQFGVADEREDRSVRNQIVSRPDGLSIQIKNTCSGSFWKRDDCNWICPLADAYPENGSLDATFKVIKIKDNTIALLNLGNNHFCKRYTVGKATSCLRAMDPTVTEFAHLEVTDIVVASRSIYNIQFRLWHARIIHENKTKLTSRIMATAVVINNTTEPKKKVLKLTFDDTNNSTWKNSSSLRLVGSPKVRIESDVVHIRDSEIE…
Lus10041636	MTSTVAGLPKYVVLKSKSTGKYLHYLWNDEFSDYYKHMGSKRDLDPVNPFVKLEVVPSTSDPTLVHLICSYNNKFIQLVSNGGVSWLSATADSADEDRTKETSTLFQPIFPADEPNTVEFLHVQTDRNVRLFVNKDYDDKINNVACAYSKDGGSAINRFEFAAWVSYEEVIKAKDDEIEKLKAQAAAAGGDDDESLSADAIVEELRKDIREQNDQLEAAYNEIDALKAAAKGN	MTSTVAGLPKYVVLKSKSTGKYLHYLWNDEFSDYYKHMGSKRDLDPVNPFVKLEVVPSTSDPTLVHLICSYNNKFIQLVSNGGVSWLSATADSADEDRTKETSTLFQPIFPADEPNTVEFLHVQTDRNVRLFVNKDYDDKINNVACAYSKDGGSAINRFEFAAWVSYEEVIKAKDDEIEKLKAQAAAAGGDDDESLSADAIVEELRKDIREQNDQLEAAYNEIDALKAAAKGN

## Sheet: Hevein
Gene ID	AA seq according to Phytozome	AA seq correction using Augustus	SP	TM, N	TM, M	TM, C
Lus10000453	MSQQSLLILSILLIGALATVARAQNCGCSSTECCSRWGFCGTTSEHCGAGCQNGPCNTNNVQISDIVTPEFFSGIIDQSDNNCAGKSFYSREVFLRALESYSGFARVGSEDDSKREIAAFFAHVTHETGNFCYIEEIEGPTKDYCDEDNTQYPCNPSKGYYGRGPLQISWNFNYGPAGEEIGFDGVNSPETVANDPLVAFKSALWFWMNNVQQVMVQGFGATTRAINGDLECDGGNSDTVARRAEYYSDYCGQLGVAPGDNLTC	MSQQSLLILSILLIGALATVARAQNCGCSSTECCSRWGFCGTTSEHCGAGCQNGPCNTNNVQISDIVTPEFFSGIIDQSDNNCAGKSFYSREVFLRALESYSGFARVGSEDDSKREIAAFFAHVTHETGNFCYIEEIEGPTKDYCDEDNTQYPCNPSKGYYGRGPLQISWNFNYGPAGEEIGFDGVNSPETVANDPLVAFKSALWFWMNNVQQVMVQGFGATTRAINGDLECDGGNSDTVARRAEYYSDYCGQLGVAPGDNLTC	+
Lus10001772	MGKSATNPHIPSRILILITTAALFAVANAQNCGPEGGKVHCDGKNCCSGDNWCGITDKHCGKGCQPKYGMCTLPGGRSSSPGPAGPSFFDLDDEHHSPPYPDHDLETLSSPAN	MGKSATNPHIPSRILILITTAALFAVANAQNCGPEGGKVHCDGKNCCSGDNWCGITDKHCGKGCQPKYGMCTLPGGRSSSPGPAGPSFFDLDDEHHSPPYPDHDLETLSSPAN	+
Lus10001773	MAKSATNASFSSLIAILIVTAMLFAVANSQNCGEDGNNARCSDDNCCSQSSWCGVSDAHCGHGCQPGFGKCSSSGGGGGGGVPGPDPGVSFFELDGKHYSPTPITKNLTHDDSYYSTPNCGSQADDKECEETKYCCSQFGFCGETDKYCGKKCQSGPCTGGSGGQEPKTPSPSN	MAKSATNASFSSLIAILIVTAMLFAVANSQNCGEDGNNARCSDDNCCSQSSWCGVSDAHCGHGCQPGFGKCSSSGGGGGGGVPGPDPGVSFFELDGKHYSPTPITKNLTHDDSYYSTPNCGSQADDKECEETKYCCSQFGFCGETDKYCGKKCQSGPCTGGSGGQEPKTPSPSN	+	+
Lus10003584	MEKKLAINVVLVLLILSIVTNLEVAAISHPCGQRAHGKLCRRHGNDKVACCSKLGYCGSTEDYCSIEKGCQSGDCRDYPSTK	MEKKLAINVVLVLLILSIVTNLEVAAISHPCGQRAHGKLCRRHGNDKVACCSKLGYCGSTEDYCSIEKGCQSGDCRDYPSTK	+	+
Lus10003585	MENKKLVINTILVLILIATAVTNTLTVANAQICGHQAGGNPCPGGDAVGLCCSKKGFCGCTDEYCMKDAGCQSGLCRDGPGY	MENKKLVINTILVLILIATAVTNTLTVANAQICGHQAGGNPCPGGDAVGLCCSKKGFCGCTDEYCMKDAGCQSGLCRDGPGY	+	+
Lus10003586	MEKKLVIVINAVMIFLLVISIATPQPALAADAPNCGSECGYQNCPKKHPCCSELGYCGSTEDYCSLEKGCQTASGKCRHFPPQHALRVNLTT	MEKKLVIVINAVMIFLLVISIATPQPALAADAPNCGSECGYQNCPKKHPCCSELGYCGSTEDYCSLEKGCQTASGKCRHFPPQHALRVNLTT	+	+
Lus10006552	MKASMLVTTLLLCFLAAIASAQNCGRQAGGQTCANNLCCSQYGYCGTTDDHCSPSKACQSNCKPASGGGGTGGGGGGGDSATNVRATYHMYEPEKIGWNLMTASAYCSTWDASKSLAWRQKYGWTAFCGPVGPTGQASCGRCLRVTNKGTGAQETVRIVDQCSNGGLDLDVGVFRRIDTDGRGNAQGHLMVDYQFVNCGD	MKASMLVTTLLLCFLAAIASAQNCGRQAGGQTCANNLCCSQYGYCGTTDDHCSPSKACQSNCKPASGGGGTGGGGGGGDSATNVRATYHMYEPEKIGWNLMTASAYCSTWDASKSLAWRQKYGWTAFCGPVGPTGQASCGRCLRVTNKGTGAQETVRIVDQCSNGGLDLDVGVFRRIDTDGRGNAQGHLMVDYQFVNCGD	+
Lus10013728	MVKIISAFWIVLVVVLTASTSATSTELPDARCYDIPNYRRFECDPGRCCSIWHYCGDTADYCVGPGCAFQCTDPGDHVTSSIRNVTSGTQLVKVTRYDDRNSLSCANSLTDLSSACLHKYPWASFRVNNITSTCGGCLKLTNVRSGVEAMVRVVHEPATESDQLALELGAATFNKLNGRGEGDHHHDLVVKYSFESCD	MVKIISAFWIVLVVVLTASTSATSTELPDARCYDIPNYRRFECDPGRCCSIWHYCGDTADYCVGPGCAFQCTDPGDHVTSSIRNVTSGTQLVKVTRYDDRNSLSCANSLTDLSSACLHKYPWASFRVNNITSTCGGCLKLTNVRSGVEAMVRVVHEPATESDQLALELGAATFNKLNGRGEGDHHHDLVVKYSFESCD	+
Lus10014253	MNSHVPPPMQSHVPPPKPSHVPSPVESPPPCSCQDSTTTSSWAHTAGDDKYNRPSCGKEGHHGICKDDLCCSKYSFCGHTDKYCGAGCQHGYGKCGGGGGGGGGGGGGHHSPPPAPDDDSPPPSPCTCD	MNSHVPPPMQSHVPPPKPSHVPSPVESPPPCSCQDSTTTSSWAHTAGDDKYNRPSCGKEGHHGICKDDLCCSKYSFCGHTDKYCGAGCQHGYGKCGGGGGGGGGGGGGHHSPPPAPDDDSPPPSPCTCD
Lus10015147	MGAKKEKQVGVIVWAVLVLILLQQVGKTASTVEDDKGYYRCDKGISWAKCPPGLCCRNDGYCGTTDSFCGADNCQDSCHPSPGSGSP	MGAKKEKQVGVIVWAVLVLILLQQVGKTASTVEDDKGYYRCDKGISWAKCPPGLCCRNDGYCGTTDSFCGADNCQDSCHPSPGSGSP	+	+
Lus10020253	MEKSATDAAFLSLIVVLFVTTVFSSVANGQDCGEDGHNARCSGDNCCSQSSWCGISDGHCGDGCQAGFGKCSSSGGGSGVPGPDPSISFFELDDGRYSPPEPIMKNLTHEDSYYNTPNCGSQAGGKECEDTKYCCSHFGFCGETDKYCGKMCQSGPCTGGGGGQNPKTPSPSN	MEKSATDAAFLSLIVVLFVTTVFSSVANGQDCGEDGHNARCSGDNCCSQSSWCGISDGHCGDGCQAGFGKCSSSGGGSGVPGPDPSISFFELDDGRYSPPEPIMKNLTHEDSYYNTPNCGSQAGGKECEDTKYCCSHFGFCGETDKYCGKMCQSGPCTGGGGGQNPKTPSPSN	+	+
Lus10020338	MAPINVLNYFLSLILVLIASTKLQHFAAAGTSFRLVTAASAPYNSPPAPVMVNLTHDDGWYDHPHCGYQSPKETCATGLCCSRFGYCGTKPEYCGKGCQDGPCQGGSGGVPHTPSPSSGTPSPANY	MAPINVLNYFLSLILVLIASTKLQHFAAAGTSFRLVTAASAPYNSPPAPVMVNLTHDDGWYDHPHCGYQSPKETCATGLCCSRFGYCGTKPEYCGKGCQDGPCQGGSGGVPHTPSPSSGTPSPANY	+	+
Lus10025948	MEVIKINLPLISLIITLTMVSARNFSSSQVTIPTAAEQDHVPPAAGWWAIIDRRYRNSSAARVLGDEKYNDPGCGPKGHNGHCDDDLCCSRWGYCGSSKKYCGDGCQPKFGRCHPHGGGGGVQPPMHNHVPPPMESQKPPPKQNHKPPPKQSHKPPPKHKHVPPPKPSHVPPPVESPPPCSCQDSTTTSSSAHTAGDDNKYNNPSCGREGHHGTCRDGLCCSKYSFCGYTDKYCGDGCQHGYGKCGGGGGGSHHSPPPAPDDDSPPPSPCTCD	MEVIKINLPLISLIITLTMVSARNFSSSQVTIPTAAEQDHVPPAAGWWAIIDRRYRNSSAARVLGDEKYNDPGCGPKGHNGHCDDDLCCSRWGYCGSSKKYCGDGCQPKFGRCHPHGGGGGVQPPMHNHVPPPMESQKPPPKQNHKPPPKQSHKPPPKHKHVPPPKPSHVPPPVESPPPCSCQDSTTTSSSAHTAGDDNKYNNPSCGREGHHGTCRDGLCCSKYSFCGYTDKYCGDGCQHGYGKCGGGGGGSHHSPPPAPDDDSPPPSPCTCD	+
Lus10028377	MERSIRASTPPLTLLVTFSLLFIAATAQNCGSQAGNAVCPGGLCCSRFGWCGNTPDHCTNGCQSQCTPPGGGPTPSGGGDVGSIITPAIFEDMLKHRNDGACEARGFYNYNAFIATAGSFNGFDNRSFNGFGTTGDLDTRKKELAAFLAQTSHETTGGWPTAPDGQFAWGYCFIRETNRLTYCSSNEWPCPAGRQYYGRGPIQLTHNYNYGQAGRAISQDLINNPDLVATNAEISFRTAIWFWMTPQSNKPSSHSVIVGQWSPSAADRAANRVPGYGVITNIINGGLECGRGADPRVANRIGFYQRYCSILGVNPGGNLDCNNQTPFA	MERSIRASTPPLTLLVTFSLLFIAATAQNCGSQAGNAVCPGGLCCSRFGWCGNTPDHCTNGCQSQCTPPGGGPTPSGGGDVGSIITPAIFEDMLKHRNDGACEARGFYNYNAFIATAGSFNGFDNRSFNGFGTTGDLDTRKKELAAFLAQTSHETTGGWPTAPDGQFAWGYCFIRETNRLTYCSSNEWPCPAGRQYYGRGPIQLTHNYNYGQAGRAISQDLINNPDLVATNAEISFRTAIWFWMTPQSNKPSSHSVIVGQWSPSAADRAANRVPGYGVITNIINGGLECGRGADPRVANRIGFYQRYCSILGVNPGGNLDCNNQTPFA	+
Lus10031533	MGTKMKKKLGILVAVLVLLLVGKTARAYVDNRGYYRCGKQFHHCKCPAGLCCGKNSYCGTIDLYCGAHNCQDSCPPSPSPESKQEMTGGGNNIVFIPEDLISDILVRLPRSATVRFRLVSKEWDKILSDPKFNLLILITGVGENYETIIDHVDNIHYSLATTKPSAQRHVAKFPYPTGFPRGATMCCDGIFCISRMKTELVSEILLWNPATSENMFLPLFPFRIPRTNTHPRRA	MGTKMKKKLGILVAVLVLLLVGKTARAYVDNRGYYRCGKQFHHCKCPAGLCCGKNSYCGTIDLYCGAHNCQDSCPPSPSIPDLSNSHQLERSTLEGSRNLSIILGRYFKYSNPGFPALHIPTTISRNCSCRTFDSMSDLFILHRLHPRITATRLICIGTRGNEEEPCSSFMVCADYCCSLKCSAFICWINDQSGDRIIGIIIKEVESHPTSEFLLDKFKRLLQVKPESKQEMTGGGNNIVFIPEDLISDILVRLPRSATVRFRLVSKEWDKILSDPKFNLLILITGVGENYETIIDHVDNIHYSLATTKPSAQRHCRRFFCGIRPPPRICSCRFSPSEFLGPTHTLAVLDEIIGFGFDPETNDFKVVQKVEFHNDVADDHPDPEEEFLKSGSWKTLTLK…	+	+
Lus10041828	MERSIRTSSTPPTLVVTLALLFIAATAENCESQAGNAVCPGGLCCSRFGWCGNTADHCTNGCQSQCTPQGDGGATPTPTPSGGG	MERSIRTSSTPPTLVVTLALLFIAATAENCESQAGNAVCPGGLCCSRFGWCGNTADHCTNGCQSQSIFEDMRKHRNDGACEVSRFYSYDAFIAVARCINGFGTTGDLNTRKKEHAAFLAQTSHETTGGWPTAPDGEFAWGVVSLERDRSTYCTIPNECPCAADKQYYDRGLIQLTPVPDYEIITNIINGGLVVPTLVWKIGLGSTRGSAPFSESTLAASNNQTPFNK	+
Lus10041830	MERSIRASTPPLTLLVTFSLLFIAATAENCGSQAGNAVCPGGLCCSRFGWCGNTADHCTNGCQSQCTPPGGGPTPSGGSDVGSIITPEIFEDMLKHRNDGACEARGFYNYNAFIAAARSFNGFGTTGDLNTRKKELAAFLAQTSHETTGGWPTAPDGEFAWGYCFIRETNRLTYCSSNEWPCPAGRQYYGRGPIQLTHNYNYGQAGRAISQDLINNPDLVATNAEISFRTAIWFWMTPQSNKPSSHSVIVGQWNPSAADRAANRVSGYGVITNIINGGLECGRGADPRVANRIGFYQRYCTILGVNPGGNLDCNNQTPFA	MERSIRASTPPLTLLVTFSLLFIAATAENCGSQAGNAVCPGGLCCSRFGWCGNTADHCTNGCQSQCTPPGGGPTPSGGSDVGSIITPEIFEDMLKHRNDGACEARGFYNYNAFIAAARSFNGFGTTGDLNTRKKELAAFLAQTSHETTGGWPTAPDGEFAWGYCFIRETNRLTYCSSNEWPCPAGRQYYGRGPIQLTHNYNYGQAGRAISQDLINNPDLVATNAEISFRTAIWFWMTPQSNKPSSHSVIVGQWNPSAADRAANRVSGYGVITNIINGGLECGRGADPRVANRIGFYQRYCTILGVNPGGNLDCNNQTPFA	+

[truncated: 6 more sheets: Galectin-like, Calreticulin, Jacalin, CRA, C-type, EUL]
