# Supplementary material for: Gene Expression Patterns for Proteins With Lectin Domains in Flax Stem Tissues Are Related to Deposition of Distinct Cell Wall Types
Source: Front Plant Sci. 2021 Apr 26;12:634594. doi: 10.3389/fpls.2021.634594 (PMC8121149; doi:10.3389/fpls.2021.634594)
Supplement: Supplementary File 3 — RNA-Seq data for flax genes encoding proteins with lectin domains. [file Data_Sheet_3.xlsx]

## Sheet: Lectins_Suppl
Supplementary File 3. RNA-Seq data for flax genes encoding proteins with lectin domains.
Abbreviations: PCW - primary cell wall, SCW - secondary cell wall, TCW - tertiary cell wall, SAM - shoot apical meristem, cPAR - cortical parenchyma,
iFIB (iFIBa and iFIBb)- phloem fibers at the stage of intrusive elongation, sXYL (sXYLa and sXYLb) - stem xylem with SCW, tFIB (tFIBa and tFIBb) - phloem fibers with TCW,
tFIBb and sXYLb – isolated fibers with TCW and stem xylem with SCW of non-inclined plant, respectively;
tFIBb_PUL8, tFIBb_PUL24, tFIBb_PUL96 – isolated fibers with TCW from pulling side of flax stem after 8, 24, 96 h of gravibending, respectively;
tFIBb_OPP8, tFIBb_OPP24, tFIBb_OPP96 – isolated fibers with TCW from opposite side of flax stem after 8, 24, 96 h of gravibending, respectively;
sXYLb_PUL8, sXYlb_PUL24, sXYLb_PUL96 – pulling side of stem xylem with SCW after 8, 24, 96 h of gravibending, respectively;
sXYLb_OPP8, sXYlb_OPP24, sXYLb_OPP96 – opposite side of stem xylem with SCW after 8, 24, 96 h of gravibending
TAU - tissue specificity index
406	302																																				43486
GeneID	GeneID, expressed	Lectin family	Pfam	Description (according to Phytozome)	Close A.thaliana homologs	Localization of close A.thaliana homolog (according SUBA)	Localization prediction (according LocTree3)	Tissue_name	TAU	SAM	cPAR	iFIB	tFIB	sXYL	Mean	TAU<0,15	SAM	cPAR	iFIBa	iFIBb	sXYLa	sXYLb	sXYLb_PUL8	sXYLb_PUL24	sXYLb_PUL96	sXYLb_OPP8	sXYLb_OPP24	sXYLb_OPP96	tFIBa	tFIBb	tFIBb_PUL8	tFIBb_PUL24	tFIBb_PUL96	tFIBb_OPP8	tFIBb_OPP24	tFIBb_OPP96	transcriptName	SCW vs. PCW, log2FC	pvalue	padj	TCW vs. PCW, log2FC	pvalue	padj	TCW vs. SCW, log2FC	pvalue	padj	iFIB	PCW	SCW
Lus10000579	Lus10000579	GNA	PF01453	D-mannose binding lectin protein with Apple-like carbohydrate-binding domain	AT1G78850.1	extracellular	secreted	SAM	0.1	0.1	0.078	0.095	0.08	0.096	0.0915	1	925.629	230.756	676.892	1032.57	131.485	1982.24	812.058	1270.28	74.8392	1452.7	1247.83	152.83	107.491	677.427	602.483	2481.94	956.941	772.386	1425.95	1329.54	Lus10000579	0.200682	0.777581	0.834592	-1.18004	0.0971573	0.160472	-1.38072	0.0926795	0.233332	854.733	716.463	871.787
Lus10000701	Lus10000701	galactose-binding lectin	PF02140	beta galactosidase 1	AT3G13750.1	extracellular	secreted	SAM	0.025	0.025	0.025	0.025	0.022	0.024	0.0243333	1	1186.26	1643.03	1557.08	1833.14	1660.86	856.897	1265.49	854.099	641.821	1244.22	862.821	749.091	1066.15	672.842	1426.11	862.971	851.464	1155.39	908.521	710.527	Lus10000701	-0.144803	0.52208	0.614456	-0.702132	0.00197994	0.0055126	-0.557329	0.0333719	0.110863	1695.11	1554.88	1339.28
Lus10002456	Lus10002456	Malectin-like	PF12819	Leucine-rich repeat (LRR) family protein	AT3G05990.1	extracellular	plasma membrane	SAM	0.139	0.139	0.115	0.121	0.125	0.127	0.127667	1	568.681	197.593	350.338	313.949	367.386	481.078	368.021	309.052	452.277	353.116	364.116	404.272	455.636	257.429	257.178	280.439	399.508	304.612	349.705	365.739	Lus10002456	0.0383314	0.866211	0.904752	-0.0898935	0.694439	0.774205	-0.128225	0.627134	0.795148	332.144	357.64	412.863
Lus10002917	Lus10002917	GNA	PF01453	S-domain-2 5	AT4G32300.1	plasma membrane	plasma membrane	tFIB	0.167	0.155	0.164	0.11	0.167	0.133	0.149333	1	18.0588	28.8749	4.56487	5.37868	18.1454	27.1524	23.8226	12.1349	16.3739	20.9199	10.3413	16.0753	50.8669	27.6942	27.1932	31.3525	24.0382	30.1472	24.0541	28.5014	Lus10002917	0.583679	0.132234	0.196779	1.53789	5.59355e-05	0.000226673	0.954209	0.0297306	0.102015	4.97178	14.2193	21.7482
Lus10003343	Lus10003343	galactose-binding lectin	PF02140	beta-galactosidase 10	AT5G63810.1	extracellular	secreted	SAM	0.125	0.125	0.121	0.109	0.096	0.101	0.112833	1	1032.89	1369.82	644.002	556.608	498.986	223.064	362.726	242.22	175.147	339.269	210.968	226.829	347.792	205.398	483.179	304.791	178.995	298.493	274.283	199.109	Lus10003343	-1.25458	8.24635e-06	3.32617e-05	-1.66941	3.73496e-09	3.39559e-08	-0.414825	0.204774	0.402882	600.305	900.829	388.617
Lus10004256	Lus10004256	Galectin-like	PF00337	Galactosyltransferase family protein	AT5G62620.1	golgi	golgi apparatus membrane	sXYL	0.125	0.123	0.12	0.119	0.12	0.125	0.122	1	83.2352	88.7596	101.095	86.2717	152.564	99.821	105.974	78.9983	105.043	107.426	73.9673	107.716	169.717	55.811	102.186	78.7292	78.5819	95.6667	64.6753	78.0035	Lus10004256	0.573146	0.00399054	0.00919644	0.519529	0.01049	0.0237877	-0.0536166	0.8173	0.914153	93.6834	89.8404	131.467
Lus10005418	Lus10005418	Malectin	PF11721	receptor-like kinase in flowers 1	AT1G29750.2	plasma membrane	plasma membrane	SAM	0.071	0.071	0.069	0.066	0.07	0.067	0.069	1	175.514	175.51	179.457	148.236	169.67	205.374	187.171	44.5879	61.229	187.932	57.1924	109.627	209.881	260.922	130.803	82.4875	103.016	188.73	93.7317	126.167	Lus10005418	0.105416	0.730883	0.797148	0.429251	0.162194	0.245952	0.323835	0.361028	0.5791	163.846	169.679	183.952
Lus10005550	Lus10005550	Malectin	PF11721	Leucine-rich repeat transmembrane protein kinase	AT1G53440.1	plasma membrane	plasma membrane	tFIB	0.075	0.056	0.068	0.066	0.075	0.066	0.0676667	1	213.921	1252.06	783.12	709.265	268.904	1426.29	704.41	221.436	183.906	718.481	222.572	359.216	951.67	3273.28	1496.63	561.713	841.536	1760.78	689.538	951.149	Lus10005550	0.207111	0.691597	0.764834	1.56831	0.00265421	0.0071442	1.3612	0.0239046	0.0865606	746.193	739.592	731.86
Lus10005769	Lus10005769	Nictaba	PF14299	phloem protein 2-A13	AT3G61060.1	cytosol	chloroplast	iFIB	0.1	0.079	0.094	0.1	0.082	0.078	0.0888333	1	311.895	1444.91	1863	2416.42	202.232	715.11	246.88	230.135	291.77	263.928	272.701	292.323	408.389	730.758	480.102	431.158	808.013	494.395	522.406	677.19	Lus10005769	-1.63887	4.39389e-05	0.000154361	-1.24056	0.00199064	0.00553864	0.398311	0.390468	0.607869	2139.71	1509.06	407.383
Lus10006551	Lus10006551	Ricin_B	PF00652	hydroxyproline-rich glycoprotein family protein	AT2G39050.1	nucleus	nucleus	sXYL	0.075	0.07	0.057	0.066	0.068	0.075	0.0685	1	699.742	241.115	634.12	684.106	1430.42	1568.21	1500.55	2342.26	2604.18	1238.62	2362.75	2238.08	1122.03	727.441	1053.97	1680.06	1362.89	995.644	1507.51	1257.19	Lus10006551	1.32443	7.9314e-08	4.54517e-07	0.701896	0.00455288	0.0115074	-0.622534	0.0289789	0.0999982	659.113	564.771	1485.54
Lus10006841	Lus10006841	LysM	PF01476	protein kinase family protein / peptidoglycan-binding LysM domain-containing protein	AT1G51940.1	plasma membrane	plasma membrane	SAM	0.111	0.111	0.107	0.103	0.092	0.093	0.102833	1	565.378	530.54	440.897	537.206	219.144	352.689	263.391	162.862	226.505	284.969	210.693	258.946	270.902	237.614	233.569	169.757	202.355	267.061	218.97	184.327	Lus10006841	-0.955584	9.57719e-11	8.23102e-10	-1.02919	7.47734e-12	9.94105e-11	-0.0736079	0.672876	0.826879	489.051	518.505	272.562
Lus10006866	Lus10006866	Jacalin	PF01419	Mannose-binding lectin superfamily protein	AT1G73040.1	cytosol	cytoplasm	tFIB	0.083	0.08	0.082	0.078	0.083	0.071	0.0795	1	322.968	501.854	403.833	407.915	296.642	191.887	174.999	183.453	200.407	190.436	217.048	261.811	526.98	717.976	526.265	489.359	489.786	538.355	486.539	502.597	Lus10006866	-0.610273	0.000130951	0.000418242	0.629083	6.59223e-05	0.000263281	1.23936	1.56139e-11	5.93926e-10	405.874	409.142	254.74
Lus10007076	Lus10007076	Legume	PF00139	Concanavalin A-like lectin protein kinase family protein	AT5G10530.1	plasma membrane	plasma membrane	cPAR	0.062	0.054	0.062	0.062	0.062	0.062	0.0606667	1	25.4225	50.3948	58.8385	55.3248	53.8356	87.6162	112.98	66.1923	40.9463	86.4828	70.3753	36.9971	91.6054	48.6981	77.225	78.5843	68.5853	70.1949	83.3833	55.9708	Lus10007076	0.655143	0.073226	0.11882	0.812339	0.0274051	0.0547953	0.157196	0.710016	0.850184	57.0817	47.4952	67.3478
Lus10007926	Lus10007926	Nictaba	PF14299	phloem protein 2-B10	AT2G02360.1	nucleus	chloroplast	tFIB	0.036	0.035	0.035	0.035	0.036	0.035	0.0353333	1	131.184	150.387	180.878	217.138	230.849	164.038	187.584	154.231	174.874	172.718	186.774	172.017	246.175	176.611	184.38	180.858	178.407	205.947	197.564	212.772	Lus10007926	0.34233	0.0265941	0.0491682	0.450618	0.00401257	0.0102945	0.108288	0.547192	0.738936	199.008	169.897	204.125
Lus10008642	Lus10008642	Nictaba	PF14299	phloem protein 2-A15	AT3G53000.1	cytosol	chloroplast	cPAR	0.156	0.135	0.156	0.144	0.141	0.143	0.145833	1	119.97	329.028	192.282	272.431	336.269	146.888	172.643	299.577	235.965	152.54	304.95	232.835	285.963	141.31	135.562	336.325	302.628	114.055	340.441	282.474	Lus10008642	0.340879	0.302534	0.393385	0.153781	0.643441	0.732327	-0.187098	0.625172	0.793905	232.356	228.427	260.517
Lus10010528	Lus10010528	Malectin-like	PF12819	Leucine-rich repeat (LRR) family protein	AT3G19230.1	extracellular	plasma membrane	SAM	0.156	0.156	0.131	0.14	0.145	0.138	0.144333	1	231.952	121.454	172.767	213.568	179.275	216.208	208.599	191.512	154.049	184.14	175.643	170.343	262.91	186.882	259.954	252.551	196.596	234.954	233.679	212.635	Lus10010528	-0.0262661	0.857106	0.897695	0.247605	0.0928247	0.154449	0.273871	0.107889	0.260591	193.168	184.935	194.048
Lus10010923	Lus10010923	calreticulin	PF00262	calreticulin 1a	AT1G56340.2	endoplasmic reticulum	endoplasmic reticulum	SAM	0	0	0	0	0	0	0	1	5128.95	2968.08	2892.43	3607.35	4819.2	1548.09	2908.96	6524.83	3362.07	2020.15	5718.81	3140.15	2660.53	965.963	2312.18	5443.12	2118.16	1589.17	4204.68	2083.05	Lus10010923	-0.16846	0.633833	0.714489	-0.99232	0.00505053	0.012611	-0.823861	0.0437764	0.136151	3249.89	3649.21	3510.76
Lus10010924	Lus10010924	calreticulin	PF00262	calreticulin 1a	AT1G56340.2	endoplasmic reticulum	endoplasmic reticulum	SAM	0	0	0	0	0	0	0	1	3092.57	2355.43	1432.63	1766.56	1447.59	914.28	1406.63	1996.41	1348.57	1130.82	1718.67	1373.68	1075.03	698.04	1220.75	1740.33	1055.81	935.999	1327.36	1056.37	Lus10010924	-0.928014	1.29198e-05	5.02259e-05	-1.34448	3.04217e-10	3.2493e-09	-0.416467	0.0912242	0.230586	1599.6	2161.8	1234.26
Lus10010951	Lus10010951	Malectin	PF11721	Leucine-rich repeat transmembrane protein kinase	AT1G07650.1	plasma membrane	plasma membrane	SAM	0	0	0	0	0	0	0	1	458.162	632.546	429.193	622.603	409.89	607.266	607.448	179.974	214.428	478.571	133.211	343.451	701.576	827.628	524.763	316.743	519.219	413.04	350.034	500.795	Lus10010951	-0.0898855	0.775736	0.833211	0.531925	0.0917594	0.152994	0.621811	0.0879376	0.224786	525.898	535.626	488.84
Lus10013463	Lus10013463	Nictaba	PF14299	phloem protein 2-B10	AT2G02360.1	nucleus	nucleus	SAM	0.071	0.071	0.064	0.064	0.067	0.068	0.0675	1	188.054	130.304	145.971	149.726	219.043	214.972	194.648	184.224	229.327	178.308	177.539	216.045	189.582	195.382	219.92	167.878	123.284	215.326	155.841	154.061	Lus10013463	0.421169	0.00367796	0.00853586	0.237445	0.111317	0.179538	-0.183725	0.281224	0.495998	147.848	153.514	217.414
Lus10013910	Lus10013910	GNA	PF01453	S-locus lectin protein kinase family protein	AT1G11340.1	plasma membrane	plasma membrane	SAM	0.083	0.083	0.065	0.079	0.074	0.08	0.0773333	1	26.2878	14.255	23.2495	19.2801	35.441	43.6057	59.037	17.9631	10.9044	49.2482	15.9066	9.48788	26.7445	50.5082	50.8034	20.2292	18.2491	94.7655	25.8638	39.5991	Lus10013910	0.805573	0.116664	0.177114	0.694022	0.181459	0.26936	-0.111551	0.851271	0.931938	21.2648	20.7681	38.7069
Lus10014185	Lus10014185	Malectin	PF11721	Malectin/receptor-like protein kinase family protein	AT3G51550.1	plasma membrane	plasma membrane	sXYL	0.025	0.023	0.023	0.024	0.023	0.025	0.0238333	1	661.036	780.919	1034.7	1264.68	1368.51	1651.98	1511.37	1468.55	1558.84	1284.71	1354.54	1174.57	923.18	655.442	1242.17	1337.69	1167.95	799.993	1257.96	1005.54	Lus10014185	0.75152	0.00122816	0.00317397	-0.10894	0.640815	0.730249	-0.860461	0.00138949	0.00874485	1149.69	935.335	1481.9
Lus10015057	Lus10015057	Malectin-like	PF12819	Leucine-rich repeat protein kinase family protein	AT2G37050.3	plasma membrane	plasma membrane	iFIB	0.056	0.053	0.053	0.056	0.05	0.047	0.0525	1	474.574	551.064	687.934	825.825	286.485	352.846	305.032	203.634	140.323	325.9	208.522	217.307	383.873	408.045	269.071	214.361	185.112	332.986	227.245	173.129	Lus10015057	-0.945385	1.88545e-06	8.58246e-06	-0.614124	0.00202072	0.00561371	0.331261	0.150801	0.329548	756.879	634.849	313.03
Lus10015239	Lus10015239	Malectin	PF11721	receptor-like kinase in flowers 1	AT1G29750.2	plasma membrane	plasma membrane	SAM	0.139	0.139	0.13	0.126	0.126	0.119	0.129833	1	371.71	303.747	288.678	291.275	228.821	228.728	185.826	86.5601	82.98	169.768	74.4807	131.538	321.886	270.331	140.623	78.3233	123.386	210.133	114.643	142.757	Lus10015239	-0.511138	0.0290629	0.0531289	-0.112698	0.630968	0.721304	0.39844	0.142392	0.31666	289.976	313.852	228.784
Lus10015320	Lus10015320	Malectin	PF11721	receptor like protein 4	AT1G28340.1	plasma membrane	plasma membrane	SAM	0.083	0.083	0.082	0.078	0.08	0.076	0.0803333	1	432.188	448.342	372.503	415.936	326.769	327.537	311.06	287.548	325.379	292.477	318.961	339.566	425.041	409.09	327.641	369.773	487.861	300.829	387.049	424.913	Lus10015320	-0.364273	0.0016	0.00403469	-0.00254748	0.9825	0.990821	0.361725	0.00733422	0.0343312	394.22	417.243	327.076
Lus10016655	Lus10016655	galactose-binding lectin	PF02140	beta galactosidase 9	AT2G32810.1	vacuole	cytoplasm	SAM	0	0	0	0	0	0	0	1	690.272	1431.5	1643.9	1837.38	2458.05	5558.28	2000.62	1674.22	3166	1920.32	1647.93	3022.19	1127.69	1025.4	532.886	502.247	865.279	644.359	533.448	732.704	Lus10016655	1.5562	4.0356e-09	2.80283e-08	-0.210297	0.428098	0.535927	-1.7665	7.78503e-09	1.89803e-07	1740.64	1400.76	3698.15
Lus10016833	Lus10016833	Legume	PF00139	Concanavalin A-like lectin protein kinase family protein	AT5G10530.1	plasma membrane	plasma membrane	sXYL	0.125	0.115	0.114	0.108	0.12	0.125	0.117833	1	69.8483	84.143	73.1009	69.4493	227.025	89.1893	87.235	280.359	276.089	94.6543	223.797	163.655	195.606	52.2466	61.7293	139.998	123.362	77.9791	153.175	106.336	Lus10016833	1.23466	0.000796255	0.00214341	0.931362	0.0119931	0.0267241	-0.303295	0.475781	0.683034	71.2751	74.1354	171.891
Lus10016836	Lus10016836	Legume	PF00139	pumilio 24	AT3G16810.1	cytosol,nucleus	nucleus	SAM	0	0	0	0	0	0	0	1	482.888	645.192	591.484	597.929	679.514	250.53	577.73	415.757	158.327	543.262	420.36	178.058	448.835	445.419	454.015	475.326	226.827	381.81	480.007	264.051	Lus10016836	-0.139711	0.64643	0.725504	-0.323378	0.289734	0.393157	-0.183667	0.602431	0.778687	594.706	579.373	507.92
Lus10017194	Lus10017194	Legume	PF00139	Concanavalin A-like lectin family protein	AT5G01090.1	extracellular	plasma membrane	SAM	0.15	0.15	0.115	0.124	0.112	0.127	0.129667	1	1472.86	282.934	574.02	509.791	467.904	597.42	540.377	943.35	1011.69	667.612	899.844	1016.63	373.452	155.424	294.383	365.892	605.384	311.973	411.795	471.713	Lus10017194	-0.733065	0.0381457	0.0673612	-1.5896	7.73373e-06	3.78284e-05	-0.85654	0.0367759	0.119148	541.906	709.902	519.71
Lus10017478	Lus10017478	Malectin	PF11721	Malectin/receptor-like protein kinase family protein	AT4G39110.1	extracellular	plasma membrane	SAM	0.042	0.042	0.04	0.041	0.042	0.038	0.0408333	1	121.126	122.931	134.439	194.975	124.789	103.912	74.1677	216.472	189.883	86.2356	170.354	144.542	211.88	131.621	124.599	234.186	272.805	138.779	211.237	222	Lus10017478	-0.251989	0.362096	0.456211	0.380552	0.168161	0.25334	0.632541	0.0480157	0.145817	164.707	143.368	116.438
Lus10018516	Lus10018516	GNA	PF01453	protein serine/threonine kinases;protein kinases;ATP binding;sugar binding;kinases;carbohydrate binding	AT1G11300.1	plasma membrane	plasma membrane	sXYL	0.083	0.081	0.081	0.073	0.074	0.083	0.0791667	1	103.664	124.435	55.8	107.516	33.1529	409.715	396.857	60.9668	29.25	321.994	31.7736	42.6619	43.2976	217.973	337.009	83.7789	137.541	161.946	60.4311	105.879	Lus10018516	0.891247	0.186543	0.263234	0.185905	0.783637	0.845732	-0.705342	0.366149	0.584546	81.6579	97.8537	183.778
Lus10019923	Lus10019923	Legume	PF00139	Concanavalin A-like lectin protein kinase family protein	AT3G53380.1	plasma membrane	plasma membrane	sXYL	0.139	0.128	0.122	0.118	0.102	0.139	0.124667	1	348.374	304.22	299.593	268.989	795.099	489.755	524.79	706.866	559.818	445.954	738.806	410.96	172.942	109.66	249.772	237.795	216.525	221.71	267.952	204.896	Lus10019923	1.09834	8.37299e-07	4.04377e-06	-1.08934	2.29405e-06	1.25447e-05	-2.18768	9.75229e-17	7.13828e-15	284.291	305.294	672.962
Lus10020222	Lus10020222	calreticulin	PF00262	calreticulin 3	AT1G08450.1	endoplasmic reticulum	endoplasmic reticulum	tFIB	0.05	0.043	0.042	0.04	0.05	0.045	0.045	1	651.828	627.429	482.483	663.503	1213.5	1027.54	2223.74	2938.66	1516.78	1275.56	2322.68	1511.04	2241.08	2330.19	1434.22	3895.34	1446.89	1646.14	3285.08	1818.77	Lus10020222	0.888438	0.000872263	0.00232667	1.88662	1.51089e-12	2.19812e-11	0.998179	0.00118191	0.00762238	572.993	606.311	1139.11
Lus10022645	Lus10022645	galactose-binding lectin	PF02140	beta-galactosidase 10	AT5G63810.1	extracellular	secreted	cPAR	0.075	0.074	0.075	0.066	0.057	0.06	0.0678333	1	1556.36	2192.28	769.911	757.43	539.922	319.513	387.881	281.962	185.121	395.704	253.991	262.223	435.453	266.201	550.003	440.941	277.416	368.744	353.191	277.357	Lus10022645	-1.59714	7.26225e-09	4.85801e-08	-1.89052	9.42493e-12	1.23554e-10	-0.293382	0.360152	0.578402	763.67	1318.99	451.758
Lus10022728	Lus10022728	Malectin-like	PF12819	Malectin/receptor-like protein kinase family protein	AT3G51550.1	plasma membrane	plasma membrane	sXYL	0.05	0.042	0.043	0.045	0.046	0.05	0.046	1	541.371	748.252	932.663	1316.22	1818.89	3514.14	2922.4	2631.27	2434.86	2272.35	2308.42	1730.24	1268.82	1417.9	2309.03	2132.33	1903.42	1132.52	1693.14	1606.18	Lus10022728	1.61394	4.59501e-07	2.31831e-06	0.702692	0.028355	0.0563963	-0.911251	0.0137121	0.056224	1124.44	884.628	2496.99
Lus10023166	Lus10023166	Malectin-like	PF12819	Leucine-rich repeat protein kinase family protein	AT2G37050.3	plasma membrane	plasma membrane	iFIB	0.1	0.093	0.095	0.1	0.088	0.089	0.0941667	1	522.902	694.223	865.454	1151.57	427.556	497.262	394.389	205.797	200.292	388.586	232.402	283.519	489.95	481.112	283.442	186.797	221.663	368.794	198.865	237.157	Lus10023166	-0.722488	0.00133735	0.00342893	-0.625969	0.00560259	0.0138069	0.0965183	0.711784	0.850997	1008.51	808.537	455.439
Lus10023500	Lus10023500	C-type	PF00059	protein kinase family protein / C-type lectin domain-containing protein	AT1G52310.1	plasma membrane	plasma membrane	SAM	0.125	0.125	0.116	0.107	0.112	0.106	0.115167	1	120.24	96.9793	89.2121	60.4531	105.409	78.9623	109.654	87.026	91.3862	93.6938	93.5452	73.174	135.915	94.8205	118.402	100.209	88.0436	98.3985	112.52	94.6816	Lus10023500	-0.0586384	0.75621	0.817668	0.286338	0.132793	0.208038	0.344976	0.117982	0.277161	74.8326	91.7212	94.8305
Lus10024063	Lus10024063	GNA	PF01453	pleiotropic drug resistance 12	AT1G15520.1	plasma membrane	plasma membrane	cPAR	0.143	0.136	0.143	0.134	0.125	0.121	0.133667	1	123.665	195.269	165.845	169.267	135.801	86.5145	78.6612	12.3772	20.4789	80.4794	15.7485	56.3846	153.114	104.677	115.309	42.8963	67.1957	123.899	63.903	52.899	Lus10024063	-0.418748	0.301058	0.391915	-0.210561	0.604098	0.699032	0.208187	0.657398	0.81687	167.556	163.511	116.086
Lus10024494	Lus10024494	Nictaba	PF14299	phloem protein 2-A12	AT1G12710.1	cytosol	chloroplast	SAM	0.1	0.1	0.1	0.1	0.087	0.089	0.096	1	52.9506	62.5826	67.5118	76.579	50.0533	76.22	72.9179	97.0112	58.5692	69.1815	82.0591	62.5266	48.1243	68.8248	70.935	76.1912	67.3839	61.5474	76.9323	74.4441	Lus10024494	-0.0349438	0.849533	0.891697	-0.177285	0.362013	0.46974	-0.142341	0.524398	0.722583	72.0454	64.906	60.52
Lus10025643	Lus10025643	LysM	PF01476	lysm domain GPI-anchored protein 1 precursor	AT1G21880.2	plasma membrane	plasma membrane	SAM	0.175	0.175	0.137	0.151	0.127	0.135	0.15	1	1600.16	362.402	708.453	730.61	395.688	378.539	487.688	595.215	391.985	507.04	677.512	436.248	305.717	232.996	416.335	457.092	379.519	361.108	503.402	334.485	Lus10025643	-1.36697	3.9201e-06	1.68499e-05	-1.85753	4.59598e-10	4.77544e-09	-0.490564	0.154191	0.334842	719.531	850.405	388.828
Lus10025980	Lus10025980	galactose-binding lectin	PF02140	beta-galactosidase 3	AT4G36360.1	extracellular	plasma membrane	SAM	0.1	0.1	0.097	0.095	0.079	0.079	0.0916667	1	930.948	1360.89	998.86	796.236	429.406	174.76	289.252	106.897	124.534	223.521	69.3886	180.547	445.146	139.173	398.821	172.366	232.669	246.108	126.34	196.482	Lus10025980	-1.61569	2.17259e-06	9.78916e-06	-1.6313	1.84205e-06	1.0267e-05	-0.0156108	0.968506	0.991217	897.548	1021.73	327.548
Lus10026849	Lus10026849	calreticulin	PF00262	calreticulin 3	AT1G08450.1	endoplasmic reticulum	endoplasmic reticulum	SAM	0	0	0	0	0	0	0	1	2226.07	1639.38	1430.2	1609.48	2231.97	1849.15	5570.85	6836.98	2716.21	2617.14	5590.16	2734.35	2799.51	3686.85	2728.9	6525.81	2199.48	2632.3	5171.33	2555.02	Lus10026849	0.18669	0.521295	0.613717	0.787676	0.00680872	0.0163597	0.600985	0.0737646	0.198923	1519.84	1726.28	2078.84
Lus10027509	Lus10027509	Malectin	PF11721	Protein kinase superfamily protein	AT5G24010.1	plasma membrane	plasma membrane	sXYL	0.062	0.06	0.06	0.056	0.055	0.062	0.0591667	1	208.327	250.627	221.659	180.147	354.939	425.807	293.629	498.633	436.822	299.488	450.95	276.969	181.944	181.252	155.185	293.676	248.876	173.997	241.938	209.163	Lus10027509	0.848564	5.79287e-06	2.40991e-05	-0.229419	0.234511	0.33195	-1.07798	9.86005e-07	1.52423e-05	200.903	215.19	383.286
Lus10028140	Lus10028140	Malectin	PF11721	hercules receptor kinase 1	AT3G46290.1	plasma membrane	plasma membrane	sXYL	0.05	0.047	0.043	0.047	0.045	0.05	0.047	1	636.75	434.79	665.095	865.615	1402.68	918.957	1011.09	1526.71	1238.33	897.516	1548.7	962.431	728.329	572.974	750.701	1219.44	869.979	639.369	1094.13	743.459	Lus10028140	0.898786	3.46996e-05	0.000124213	0.0388719	0.858725	0.903422	-0.859914	0.000628111	0.00443349	765.355	650.563	1209.19
Lus10028348	Lus10028348	galactose-binding lectin	PF02140	beta-galactosidase 3	AT4G36360.1	extracellular	plasma membrane	iFIB	0.05	0.038	0.049	0.05	0.047	0.048	0.047	1	300.382	2324.95	2470.3	2883.96	2748.03	604.073	811.988	787.776	869.733	660.633	649.801	1049.85	2349.76	537.641	1740.27	1838.61	993.479	574.572	1168.07	833.737	Lus10028348	0.191485	0.701025	0.77279	-0.0263485	0.95788	0.973972	-0.217833	0.705308	0.847073	2677.13	1994.9	1890.45
Lus10028805	Lus10028805	Malectin	PF11721	Malectin/receptor-like protein kinase family protein	AT4G39110.1	extracellular	plasma membrane	cPAR	0.042	0.038	0.042	0.041	0.039	0.04	0.0403333	1	74.9373	142.334	140.636	169.474	154.218	123.759	85.3361	185.547	250.944	102.407	150.856	161.098	176.421	88.1143	116.538	184.412	206.054	93.9052	174.334	170.414	Lus10028805	0.248426	0.387916	0.482747	0.249375	0.389887	0.498023	0.000948773	0.997734	1	155.055	131.845	142.034
Lus10029925	Lus10029925	LysM	PF01476	peptidoglycan-binding LysM domain-containing protein	AT1G55000.1	plasma membrane	nucleus	tFIB	0.1	0.09	0.097	0.088	0.1	0.093	0.0946667	1	44.7822	83.2467	72.1423	47.5361	96.5946	97.5057	72.1275	113.632	159.761	84.2908	116.635	144.611	136.675	120.8	73.7265	114.834	188.347	91.186	129.548	190.821	Lus10029925	0.758321	0.00664577	0.0144731	1.18357	2.37808e-05	0.000104514	0.425247	0.18554	0.377899	59.8392	61.9269	96.959
Lus10030467	Lus10030467	Galectin-like	PF00337	galactosyltransferase1	AT1G26810.1	extracellular	golgi apparatus membrane	tFIB	0.15	0.144	0.124	0.149	0.15	0.144	0.1435	1	50.202	36.5136	74.0139	82.9097	97.6462	72.9834	57.0558	11.4825	37.46	58.404	16.4196	48.9435	118.044	103.138	94.9857	62.9765	47.0672	124.9	71.4214	77.1027	Lus10030467	0.572143	0.0888342	0.140295	0.92517	0.00608286	0.0148227	0.353026	0.362826	0.581162	78.4618	60.9098	87.781
Lus10031374	Lus10031374	Malectin	PF11721	Leucine-rich repeat transmembrane protein kinase	AT1G07650.1	plasma membrane	plasma membrane	SAM	0	0	0	0	0	0	0	1	614.997	618.088	624.416	774.273	761.987	566.358	554.154	262.24	299.853	457.844	247.162	362.906	795.794	517.538	436.139	331.376	408.135	474.889	342.103	406.783	Lus10031374	0.0733581	0.72274	0.791182	0.0781937	0.7062	0.783726	0.00483556	0.983884	0.99925	699.345	657.943	683.735
Lus10031409	Lus10031409	calreticulin	PF00262	calreticulin 1a	AT1G56340.2	endoplasmic reticulum	endoplasmic reticulum	SAM	0.025	0.025	0.024	0.023	0.021	0.022	0.0233333	1	1624.12	1543.7	1104.5	1330.94	1081.37	746.039	1125.17	1327.66	991.1	948.596	1159.88	898.647	746.528	702.251	826.655	1085.91	892.666	805.171	937.322	756.025	Lus10031409	-0.609686	1.23243e-05	4.81102e-05	-0.988126	2.29392e-12	3.24536e-11	-0.37844	0.0199516	0.0754381	1217.72	1400.81	947.24
Lus10031410	Lus10031410	calreticulin	PF00262	calreticulin 1a	AT1G56340.2	endoplasmic reticulum	endoplasmic reticulum	SAM	0	0	0	0	0	0	0	1	4498.48	3175.69	3363.55	3584.15	4018.87	1495.11	2780.49	4640.3	2450.28	1883.98	3900.48	2215.6	2046	829.582	1694.65	3433.01	1259.57	1340.52	2501.07	1267.64	Lus10031410	-0.345763	0.252908	0.339424	-1.29348	1.94381e-05	8.69633e-05	-0.947722	0.00671107	0.0319976	3473.85	3655.47	3009.37
Lus10032521	Lus10032521	calreticulin	PF00262	calnexin 1	AT5G61790.1	endoplasmic reticulum	endoplasmic reticulum membrane	SAM	0	0	0	0	0	0	0	1	6660	3071.07	3334.89	4258.34	7058.31	2200.81	4658.61	8389.73	4342.14	3180.05	6783.56	3668.36	4251.63	1099.86	3158.09	6662.15	2207.13	2170.9	5315.47	2198.81	Lus10032521	0.0925402	0.804964	0.856264	-0.681304	0.0691931	0.120747	-0.773844	0.0738343	0.199057	3796.62	4331.08	5115.31
Lus10032650	Lus10032650	Galectin-like	PF00337	Galactosyltransferase family protein	AT3G06440.1	mitochondrion	golgi apparatus membrane	sXYL	0.1	0.09	0.09	0.093	0.091	0.1	0.094	1	445.736	526	689.212	650.924	1061.76	783.711	624.687	359.171	496.474	604.335	360.484	639.13	568.37	711.341	458.299	270.531	325.835	496.881	249.489	354.641	Lus10032650	0.786468	8.57957e-05	0.000284787	0.181732	0.367261	0.475086	-0.604736	0.0091542	0.0410833	670.068	577.968	950.541
Lus10033783	Lus10033783	Legume	PF00139	Concanavalin A-like lectin protein kinase family protein	AT5G10530.1	plasma membrane	plasma membrane	tFIB	0.25	0.046	0.061	0	0.25	0.111	0.119667	1	1.06415	1.11248	0.853063	0	3.70121	1.75321	5.6843	8.97228	2.75206	2.73179	8.92044	3.07189	8.35355	10.2547	8.20398	63.3416	29.3943	6.773	64.2311	23.2465	Lus10033783	1.78617	0.0315077	0.0570116	3.40635	1.42742e-05	6.59619e-05	1.62018	0.0537776	0.158086	0.426531	0.757423	2.92201
Lus10034194	Lus10034194	GNA	PF01453	S-domain-2 5	AT4G32300.1	plasma membrane	plasma membrane	sXYL	0.167	0.052	0.146	0.141	0.136	0.167	0.134833	1	2.49395	22.4658	17.3979	11.3586	45.8191	53.1361	57.0916	45.5139	32.7016	42.3557	33.3917	24.5734	29.3062	34.8231	24.155	25.2644	12.5012	22.5296	27.2294	16.9657	Lus10034194	2.26097	2.15357e-07	1.1516e-06	1.61619	0.000310148	0.00106199	-0.644774	0.195037	0.390979	14.3783	13.4291	48.7459
Lus10034275	Lus10034275	Malectin	PF11721	Di-glucose binding protein with Leucine-rich repeat domain	AT1G25570.1	golgi	plasma membrane	SAM	0.156	0.156	0.156	0.14	0.137	0.137	0.147	1	228.001	284.105	187.637	174.172	142.866	239.787	271.505	93.1277	80.9852	232.233	99.1492	114.028	160.621	195.781	268.791	112.069	115.276	303.576	143.468	155.338	Lus10034275	-0.280237	0.392506	0.487222	-0.339145	0.303411	0.408004	-0.0589082	0.876975	0.944945	180.904	218.479	181.635
Lus10034637	Lus10034637	GNA	PF01453	S-locus lectin protein kinase family protein	AT1G11340.1	plasma membrane	plasma membrane	SAM	0.15	0.15	0.13	0.124	0.14	0.128	0.137	1	73.1211	48.1699	44.442	33.6499	56.1845	69.1397	46.0287	4.70981	13.668	52.1274	7.34152	30.5828	89.2438	105.171	90.8928	96.9712	59.8623	151.713	81.8859	73.837	Lus10034637	0.163018	0.72286	0.79126	0.803967	0.0800036	0.136489	0.640949	0.226935	0.431479	39.046	49.8457	61.3666
Lus10035542	Lus10035542	Legume	PF00139	Concanavalin A-like lectin family protein	AT5G01090.1	extracellular	plasma membrane	SAM	0.139	0.139	0.117	0.119	0.116	0.139	0.128167	1	539.435	210.695	254.084	281.384	478.007	854.783	617.779	667.707	1023.71	637.673	690.691	759.88	219.616	305.418	243.649	315.996	322.037	293.331	309.063	331.113	Lus10035542	0.776375	0.000615962	0.00169943	-0.534666	0.0203431	0.042248	-1.31104	7.24959e-07	1.15715e-05	267.734	321.4	628.718
Lus10036154	Lus10036154	Galectin-like	PF00337	Galactosyltransferase family protein	AT4G21060.2	endoplasmic reticulum,golgi	golgi apparatus membrane	SAM	0.1	0.1	0.091	0.088	0.088	0.089	0.0926667	1	1046.32	764.174	636.031	609.859	733.83	485.934	522.182	472.374	464.546	516.07	484.854	478.574	707.689	656.774	622.302	529.815	602.21	665.877	666.139	612.048	Lus10036154	-0.375734	0.00473909	0.0107111	-0.257683	0.054261	0.0982149	0.118051	0.445677	0.657974	622.945	764.096	634.671
Lus10036686	Lus10036686	Galectin-like	PF00337	Galactosyltransferase family protein	AT5G62620.1	golgi	golgi apparatus membrane	SAM	0.031	0.031	0.03	0.029	0.031	0.027	0.0298333	1	248.195	264.567	258.139	253.682	238.408	121.287	107.024	152.1	143.763	123.006	153.541	161.37	453.872	215.142	220.358	198.151	203.786	191.063	229.613	195.525	Lus10036686	-0.410293	0.0327679	0.0590415	0.504153	0.00827947	0.0194042	0.914446	3.78008e-05	0.00038462	255.91	256.146	191.559
Lus10036986	Lus10036986	Legume	PF00139	Concanavalin A-like lectin protein kinase family protein	AT5G06740.1	plasma membrane	plasma membrane	SAM	0.15	0.15	0.145	0.136	0.125	0.133	0.139833	1	78.2436	77.4186	71.7315	65.8267	59.7894	97.8655	72.4226	60.0223	109.997	59.707	55.6135	78.5348	44.5361	98.0022	53.5088	50.5064	76.1224	85.7098	79.6477	84.9037	Lus10036986	0.0194048	0.928908	0.951698	-0.216662	0.337749	0.444287	-0.236067	0.362978	0.581348	68.7791	73.3051	75.0198
Lus10037051	Lus10037051	Malectin-like	PF12819	Leucine-rich repeat protein kinase family protein	AT1G67720.1	plasma membrane	plasma membrane	iFIB	0.125	0.104	0.092	0.125	0.116	0.09	0.108667	1	490.708	275.994	2479.54	2700.93	321.455	289.844	269.474	244.128	218.176	366.138	276.135	348.6	1649.58	1222.14	1004.91	572.926	722.925	1100.58	618.591	833.059	Lus10037051	-2.0612	9.00201e-07	4.32531e-06	0.199674	0.633278	0.723466	2.26088	3.03368e-06	4.13872e-05	2590.24	1486.79	308.811
Lus10037238	Lus10037238	Galectin-like	PF00337	Galactosyltransferase family protein	AT5G62620.1	golgi	golgi apparatus membrane	sXYL	0.056	0.051	0.053	0.053	0.055	0.056	0.054	1	237.689	388.471	487.715	439.648	580.22	402.903	376.287	370.311	400.345	353.713	352.352	391.608	628.491	366.483	403.598	415.75	437.913	425.459	457.911	376.086	Lus10037238	0.513019	0.00621482	0.0136321	0.557327	0.00309312	0.0081756	0.0443085	0.838175	0.925875	463.682	388.381	509.293
Lus10037586	Lus10037586	LysM	PF01476	protein kinase family protein / peptidoglycan-binding LysM domain-containing protein	AT1G51940.1	plasma membrane	plasma membrane	cPAR	0.056	0.053	0.056	0.053	0.048	0.047	0.0521667	1	433.13	659.335	501.515	643.306	255.647	370.67	245.512	210.096	252.304	278.326	237.454	296.182	287.578	345.703	266.504	233.203	329.888	332.662	241.74	294.135	Lus10037586	-0.81926	5.18068e-08	3.05131e-07	-0.781189	2.92872e-07	1.91167e-06	0.0380714	0.829364	0.920722	572.411	559.321	301.656
Lus10037887	Lus10037887	Malectin	PF11721	protein kinase family protein	AT5G54380.1	plasma membrane	plasma membrane	sXYL	0.05	0.041	0.043	0.047	0.049	0.05	0.0466667	1	349.363	569.756	847.014	1358.12	1019.39	3128.86	3008.79	761.886	1008.99	2053.73	807.914	761.88	571.506	3047.84	1524.41	716.814	794.185	913.677	659.251	774.805	Lus10037887	1.42334	0.00777457	0.0166457	1.16799	0.0289953	0.0575233	-0.255353	0.679192	0.830565	1102.57	781.065	1863.18
Lus10040381	Lus10040381	C-type	PF00059	protein kinase family protein / C-type lectin domain-containing protein	AT1G52310.1	plasma membrane	plasma membrane	SAM	0.156	0.156	0.153	0.137	0.131	0.125	0.143	1	284.857	298.275	193.046	187.978	147.37	94.9883	91.834	132.937	137.733	106.171	131.989	108.944	189.29	113.871	122.669	172.046	161.315	121.757	186.556	147.456	Lus10040381	-0.979632	1.08386e-07	6.07247e-07	-0.633691	0.000642773	0.00203592	0.345941	0.110574	0.265154	190.512	241.039	126.417
Lus10041488	Lus10041488	Malectin	PF11721	Di-glucose binding protein with Leucine-rich repeat domain	AT1G25570.1	golgi	plasma membrane	SAM	0.111	0.111	0.102	0.102	0.105	0.102	0.1055	1	359.834	242.809	277.251	324.547	243.694	449.701	413.483	122.605	179.102	362.55	143.395	271.743	313.178	428.642	488.729	199.677	293.883	490.278	249.704	290.313	Lus10041488	0.0560317	0.853292	0.894785	0.195664	0.519394	0.623148	0.139633	0.690406	0.837647	300.899	301.11	326.097
Lus10041680	Lus10041680	GNA	PF01453	pleiotropic drug resistance 12	AT1G15520.1	plasma membrane	plasma membrane	SAM	0.05	0.05	0.049	0.042	0.05	0.046	0.0478333	1	73.6074	84.3097	42.8244	42.0824	91.8426	93.1903	104.878	6.549	12.9684	118.185	5.99949	32.3556	123.66	135.935	182.433	29.5551	36.3062	185.929	35.4886	49.3456	Lus10041680	0.54594	0.387867	0.482709	1.02298	0.105767	0.171894	0.47704	0.513226	0.713109	42.4534	60.706	92.3817
Lus10041798	Lus10041798	galactose-binding lectin	PF02140	beta-galactosidase 3	AT4G36360.1	extracellular	plasma membrane	cPAR	0.025	0.021	0.025	0.025	0.025	0.025	0.0243333	1	601.501	2904.67	2718.27	3359.12	4348.54	891.735	1408.71	1663.09	1665.97	1225.35	1412.01	1881.18	4058.59	639.359	3176.31	3769.3	2115.74	946.911	2477.53	1704.8	Lus10041798	0.54235	0.248862	0.334705	0.402433	0.392292	0.500434	-0.139917	0.796713	0.902927	3038.7	2395.89	2965.82
Lus10042164	Lus10042164	Galectin-like	PF00337	Galactosyltransferase family protein	AT5G62620.1	golgi	golgi apparatus membrane	SAM	0	0	0	0	0	0	0	1	162.194	154.522	166.011	249.623	329.332	204.475	249.723	205.312	232.674	225.535	167.749	217.514	270.259	106.941	142.064	152.003	140.128	120.492	131.556	130.477	Lus10042164	0.644971	0.000413028	0.00118322	0.214998	0.248847	0.348075	-0.429974	0.0438907	0.136412	207.817	183.087	279.389
Lus10042844	Lus10042844	Malectin	PF11721	hercules receptor kinase 1	AT3G46290.1	plasma membrane	plasma membrane	sXYL	0.15	0.142	0.127	0.132	0.13	0.15	0.1385	1	532.665	300.095	418.666	519.596	1031.68	615.357	679.343	1026.26	784.167	637.771	931.462	659.261	485.673	254.335	423.13	715.814	424.83	442.151	663.871	398.57	Lus10042844	0.90605	0.000208812	0.000639631	-0.228467	0.353984	0.461703	-1.13452	6.3345e-05	0.000605536	469.131	442.755	865.15
Lus10043021	Lus10043021	calreticulin	PF00262	calnexin 1	AT5G61790.1	endoplasmic reticulum	endoplasmic reticulum membrane	SAM	0	0	0	0	0	0	0	1	4878.63	3777.8	3106.81	3846.92	7316.09	2370.51	5297.33	10015.8	4514.95	3530.16	7758.17	3851.37	4732.37	1578.11	3997.96	8463.44	2275.63	2624.82	6382.16	2287.6	Lus10043021	0.381339	0.297994	0.388604	-0.239464	0.513559	0.617635	-0.620804	0.142395	0.31666	3476.86	3902.54	5337.85
Lus10043391	Lus10043391	GNA	PF01453	S-domain-2 5	AT4G32300.1	plasma membrane	plasma membrane	sXYL	0.125	0.113	0.111	0.101	0.121	0.125	0.116	1	172.366	175.618	130.039	134.665	349.091	508.03	616.379	566.957	379.178	403.089	421.226	266.585	266.345	505.935	394.576	476.576	259.543	380.277	469.168	330.319	Lus10043391	1.39149	6.31781e-08	3.6717e-07	1.19611	3.71979e-06	1.95164e-05	-0.195378	0.510209	0.710901	132.352	153.172	412.667
Lus10000249	Lus10000249	GNA	PF01453	S-domain-2 5	AT4G32300.1	plasma membrane	plasma membrane	sXYL	0.306	0.266	0.264	0.226	0.257	0.306	0.270833	0	137.868	161.039	95.5658	65.486	438.272	383.078	357.904	304.2	300.991	289.895	261.728	242.701	158.378	205.573	169.47	176.382	167.695	152.146	174.483	213.642	Lus10000249	1.80249	7.49199e-17	1.25178e-15	0.553424	0.0125489	0.0277987	-1.24907	7.01353e-07	1.12439e-05	80.5259	114.99	416.194
Lus10000271	Lus10000271	galactose-binding lectin	PF02140	beta-galactosidase 8	AT2G28470.1	extracellular	cytoplasm	sXYL	0.225	0.169	0.178	0.186	0.183	0.225	0.194333	0	141.967	232.639	346.98	399.991	607.561	1805.97	732.149	372.902	919.066	746.911	357.641	1143.07	361.389	286.543	1875.22	981.782	1243.27	376.082	560.508	747.574	Lus10000271	2.10669	3.61318e-09	2.533e-08	0.393761	0.272742	0.374688	-1.71293	3.37776e-05	0.00034854	373.485	280.394	1086.93
Lus10000453	Lus10000453	Hevein	PF00187	homolog of carrot EP3-3 chitinase	AT3G54420.1	extracellular	secreted	sXYL	0.417	0.205	0.274	0.248	0.413	0.417	0.329	0	18.9061	62.1592	29.3636	56.3195	685.933	643.116	5190.85	5935.44	1658.83	4070.41	4360.5	603.143	525.019	1085.54	692.084	1890.76	682.326	1123.17	1352.29	904.413	Lus10000453	4.19443	4.78677e-18	8.81329e-17	4.35621	2.50414e-19	7.72757e-18	0.161773	0.770288	0.888233	42.8415	41.6871	668.806
Lus10000562	Lus10000562	Malectin-like	PF12819	Protein kinase superfamily protein	AT5G61350.1	plasma membrane	plasma membrane	sXYL	0.958	0	0	0	0.023	0.958	0.323167	0	0	0	0.912975	1.03214	95.5388	175.681	133.074	186.547	613.06	117.985	189.181	418.849	1.4655	0.74957	1.52821	3.38273	1.06218	1.77411	3.20826	0.512977	Lus10000562	8.7142	2.30102e-31	1.1287e-29	2.09395	0.0353147	0.0681673	-6.62026	6.27171e-15	3.71387e-13	0.972556	0.486278	127.596
Lus10001562	Lus10001562	Legume	PF00139	Concanavalin A-like lectin protein kinase family protein	AT3G53810.1	plasma membrane	plasma membrane	SAM	0.292	0.292	0.249	0.233	0.253	0.283	0.267	0	97.0706	53.2594	30.074	52.3612	139.799	99.2143	164.316	194.396	112.015	158.396	137.238	73.4816	117.482	41.1306	148.301	234.056	91.6632	184.63	240.787	137.44	Lus10001562	0.88743	0.00584117	0.0129029	0.394363	0.228264	0.324841	-0.493067	0.188087	0.381199	41.2176	58.1913	123.565
Lus10001564	Lus10001564	Legume	PF00139	Concanavalin A-like lectin protein kinase family protein	AT3G53810.1	plasma membrane	plasma membrane	SAM	0.5	0.5	0.16	0.186	0.451	0.415	0.368667	0	34.2404	2.49069	0.456487	4.86261	19.8684	57.7889	72.7176	13.7505	9.58606	55.1064	11.9593	12.832	33.1	66.0099	115.909	35.8778	29.4432	123.293	45.6078	53.7123	Lus10001564	1.15185	0.106695	0.164033	1.54786	0.0303863	0.0598734	0.396005	0.629468	0.79695	2.65955	10.5125	35.0366
Lus10003099	Lus10003099	GNA	PF01453	Curculin-like (mannose-binding) lectin family protein	AT5G18470.1	extracellular	plasma membrane	tFIB	0.917	0	0	0	0.917	0.02	0.309	0	0.198222	0	0	0	0.816766	1.3711	0.990597	2.35491	4.08193	6.49778	5.68381	0.887281	49.7321	18.189	82.4288	48.2398	80.4497	8.25194	52.2535	45.3734	Lus10003099	2.41779	0.0278034	0.0511137	7.51431	4.74991e-16	1.04419e-14	5.09651	2.04041e-07	3.68653e-06	0	0.0495554	1.0385
Lus10003156	Lus10003156	GNA	PF01453	lectin protein kinase family protein	AT3G16030.1	plasma membrane	plasma membrane	tFIB	0.95	0	0	0	0.95	0.416	0.386	0	0	0	0	0	9.05283	7.84452	26.8766	4.26247	1.37603	10.5325	4.22333	0	60.1454	161.484	39.3691	79.6148	65.0301	41.1184	65.0708	84.3406	Lus10003156	5.97616	8.07815e-10	6.16958e-09	9.52003	1.3959e-23	6.45528e-22	3.54387	2.18334e-05	0.000238153	0	0	8.56951
Lus10003312	Lus10003312	Malectin-like	PF12819	hercules receptor kinase 1	AT3G46290.1	plasma membrane	plasma membrane	tFIB	0.312	0.27	0.255	0.217	0.312	0.298	0.277333	0	94.5527	82.8234	33.4635	48.3604	175.476	315.737	310.8	249.459	250.505	226.474	231.138	202.254	214.024	389.943	434.9	455.79	292.222	262.781	330.684	306.728	Lus10003312	1.7023	6.02001e-10	4.66512e-09	1.9892	5.34824e-13	8.23278e-12	0.286902	0.361974	0.580306	40.912	64.8	231.581
Lus10003445	Lus10003445	Nictaba	PF14299	phloem protein 2-B6	AT2G02310.1	nucleus	chloroplast	tFIB	1	0	0	0	1	0	0.333333	0	0	0	0	0	0.563374	0.606887	0.495298	0.80776	2.05251	0.418443	1.22359	1.87707	0	2.68729	17.812	35.3494	16.942	2.23883	6.95959	16.3839	Lus10003445	2.0667	0.0878245	0.138934	2.65232	0.0257914	0.0519671	0.585613	0.662338	0.82031	0	0	0.580779
Lus10003449	Lus10003449	Nictaba	PF14299	phloem protein 2-B10	AT2G02360.1	nucleus	cytoplasm	tFIB	1	0	0	0	1	0	0.333333	0	0.462803	0	0	0	0.760177	0.606887	0.495298	2.939	0	1.40275	0	1.43343	0	7.31229	4.23362	22.3469	10.2338	15.3766	13.8533	18.4358	Lus10003449	1.17902	0.348988	0.44282	3.03353	0.00679668	0.0163332	1.8545	0.154805	0.335621	0	0.115701	0.698861
Lus10003942	Lus10003942	Malectin	PF11721	Malectin/receptor-like protein kinase family protein	AT3G51550.1	plasma membrane	plasma membrane	tFIB	1	0	0	0	1	0	0.333333	0	0.297332	0	0	0	1.1031	0	7.84251	2.64695	0	2.65808	4.7759	1.43343	8.12657	20.6929	21.5025	53.8259	27.9479	18.2215	53.9816	21.8828	Lus10003942	1.24204	0.284307	0.37378	5.68815	2.42241e-11	3.00766e-10	4.44611	2.52419e-05	0.000269256	0	0.0743331	0.661859
Lus10004275	Lus10004275	Malectin	PF11721	Leucine-rich repeat protein kinase family protein	AT2G37050.1	plasma membrane	plasma membrane	sXYL	0.625	0.51	0	0	0.503	0.625	0.377167	0	16.5231	0	0	0	8.72258	131.064	76.6907	6.84105	0	76.7373	6.11794	1.0923	1.12026	81.9901	47.5715	0	0.53109	63.1268	1.77679	0.619321	Lus10004275	3.09925	0.0500689	0.0853792	2.31024	0.145015	0.223952	-0.789006	0.664787	0.82177	0	4.13077	57.6592
Lus10004283	Lus10004283	GNA	PF01453	S-locus lectin protein kinase family protein	AT2G19130.1	plasma membrane	plasma membrane	sXYL	0.5	0.317	0.286	0.079	0.499	0.5	0.3635	0	16.8107	14.9441	2.49928	1.42046	79.9122	310.792	265.596	274.798	158.32	321.317	274.12	109.492	190.806	121.055	304.703	321.754	98.2851	493.811	466.293	150.808	Lus10004283	4.0118	2.78578e-13	3.234e-12	3.93252	9.03389e-13	1.352e-11	-0.079284	0.898108	0.95618	1.95987	8.91864	172.264
Lus10004365	Lus10004365	GNA	PF01453	receptor-like protein kinase 1	AT5G60900.1	plasma membrane	plasma membrane	tFIB	0.75	0	0.018	0	0.75	0.632	0.358333	0	0	1.11248	0	0.473486	20.9403	10.6542	4.1394	5.22553	2.04097	21.0911	13.7751	5.83625	45.9855	13.1254	11.8399	42.6657	9.12262	39.1717	45.0475	27.3691	Lus10004365	6.37441	5.94687e-15	8.23962e-14	7.34574	1.62463e-19	5.09479e-18	0.971333	0.104303	0.254315	0.236743	0.396491	16.8258
Lus10004477	Lus10004477	LysM	PF01476	peptidoglycan-binding LysM domain-containing protein	AT1G55000.1	plasma membrane	cytoplasm	tFIB	0.25	0.221	0.203	0.216	0.25	0.235	0.229167	0	105.591	86.8499	125.825	144.054	208.138	274.198	209.153	233.776	355.183	227.43	224.627	349.6	296.131	350.025	312.228	280.747	394.518	279.646	246.939	383.455	Lus10004477	1.04711	3.3323e-08	2.02432e-07	1.48128	6.31092e-15	1.23164e-13	0.434169	0.0456053	0.140286	134.94	115.58	234.562
Lus10004504	Lus10004504	LysM	PF01476	wall associated kinase-like 2	AT1G16130.1	plasma membrane	plasma membrane	sXYL	1	0	0	0	0	1	0.333333	0	0	0	0	0	12.7853	6.49585	66.302	11.9797	2.72898	59.6287	16.0246	1.33092	0	0	0	0	0	0	0	0	Lus10004504	6.23857	0.000896938	0.00238494	0	1	1	-5.34045	0.0165895	0.0652875	0	0	10.2695
Lus10004625	Lus10004625	LysM	PF01476	protein kinase family protein / peptidoglycan-binding LysM domain-containing protein	AT1G51940.1	plasma membrane	plasma membrane	SAM	0.812	0.812	0	0.086	0	0.469	0.363167	0	43.8736	0	3.41225	0	9.69983	19.5776	12.6775	31.5397	8.16386	19.5909	16.3408	26.2136	0	1.49914	3.42564	13.9737	0	8.6884	11.0892	0	Lus10004625	-0.438571	0.654833	0.732783	-5.01379	0.000143549	0.000532836	-4.57522	0.00146019	0.009113	1.70613	11.8215	13.6509
Lus10004709	Lus10004709	Legume	PF00139	Concanavalin A-like lectin protein kinase family protein	AT3G55550.1	plasma membrane	plasma membrane	SAM	0.35	0.35	0.246	0.329	0.218	0.308	0.300167	0	58.367	21.1371	58.9812	67.38	46.3935	83.4126	84.982	94.209	86.1822	79.6403	107.793	63.2778	29.1005	22.1203	56.2308	61.4993	34.3661	38.7226	65.9922	36.39	Lus10004709	0.199758	0.54773	0.637818	-0.991917	0.00514211	0.0128104	-1.19168	0.0031138	0.0170757	63.1806	51.4663	61.2011
Lus10004980	Lus10004980	Legume	PF00139	Concanavalin A-like lectin protein kinase family protein	AT3G53810.1	plasma membrane	plasma membrane	SAM	0.562	0.562	0.148	0.073	0.383	0.434	0.360333	0	34.5024	2.06732	0	3.5699	8.20651	58.3283	82.7416	18.597	8.90958	70.7792	25.8529	10.4441	6.20397	52.7569	69.478	36.3206	10.7649	90.5548	43.222	30.9787	Lus10004980	0.882455	0.292442	0.382684	0.6748	0.424088	0.531769	-0.207655	0.830478	0.921398	1.78495	10.0349	28.2552
Lus10004982	Lus10004982	Legume	PF00139	Concanavalin A-like lectin protein kinase family protein	AT3G53810.1	plasma membrane	plasma membrane	SAM	0.312	0.312	0.271	0.245	0.228	0.282	0.275	0	231.278	132.961	77.2692	94.9922	198.791	230.368	437.259	300.752	283.08	414.538	265.081	216.042	97.679	72.3175	210.33	207.541	128.738	214.905	222.674	161.206	Lus10004982	0.451958	0.0981506	0.152834	-0.818934	0.00368682	0.00954825	-1.27089	8.22367e-05	0.000760683	86.1307	134.125	211.422
Lus10005120	Lus10005120	Malectin	PF11721	fringe-related protein	AT4G00300.2	extracellular	plasma membrane	sXYL	0.225	0.163	0.146	0.148	0.2	0.225	0.1845	0	210.526	140.749	160.367	193.559	676.384	6216.39	3204.46	3080.48	2743.06	3313.09	2511.34	1977.38	656.502	1716.1	1906.84	2075.64	1597.72	1886.71	1832.99	1727.83	Lus10005120	3.9788	3.21621e-23	9.03424e-22	2.55624	1.90644e-10	2.09199e-09	-1.42255	0.00207538	0.012156	176.963	176.3	2892.38
Lus10005395	Lus10005395	Amaranthin	PF07468				nucleus	SAM	0.679	0.679	0.455	0	0.56	0.141	0.419	0	160.632	35.2345	0	0.473486	1.5516	9.82251	229.47	315.759	12.2804	117.545	180.536	14.0268	49.8457	189.386	1408.12	1214.11	190.072	694.604	792.863	357.664	Lus10005395	-3.8804	8.63668e-05	0.000286567	0.558069	0.556038	0.655971	4.43847	8.56595e-05	0.000788269	0.236743	49.0849	4.85997
Lus10005397	Lus10005397	Amaranthin	PF07468				nucleus	SAM	0.7	0.7	0.377	0	0.537	0.128	0.407	0	55.7424	11.4986	0	0	0.931638	6.69819	91.3727	122.475	5.45796	46.8112	69.7434	5.08507	18.2058	70.5073	494.707	425.571	70.7586	227.154	293.223	129.752	Lus10005397	-2.94412	0.00308926	0.00731158	0.646492	0.490553	0.596099	3.59061	0.00152977	0.00949319	0	16.8102	3.23826
Lus10005582	Lus10005582	Malectin	PF11721	Di-glucose binding protein with Kinesin motor domain	AT1G72250.2	nucleus	endoplasmic reticulum membrane	SAM	0.361	0.361	0.324	0.325	0.196	0.231	0.299667	0	572.188	333.91	410.34	415.165	119.754	30.3667	41.2403	27.4511	38.8822	65.1943	20.0903	85.2583	59.1213	29.6877	45.2171	10.4645	22.494	32.6687	21.1911	23.6719	Lus10005582	-2.46082	1.51724e-11	1.45038e-10	-3.26886	2.85138e-18	7.86164e-17	-0.808042	0.0621699	0.176124	412.753	432.901	83.9989
Lus10006052	Lus10006052	GNA	PF01453	lectin protein kinase family protein	AT1G34300.1	plasma membrane	cytoplasm	tFIB	0.167	0.15	0.14	0.141	0.167	0.161	0.154333	0	192.013	158.4	173.486	200.283	386.196	443.363	340.366	409.115	363.047	332.205	372.127	295.77	623.888	288.074	397.763	495.616	387.519	378.032	496.941	430.756	Lus10006052	1.15345	3.29581e-06	1.44e-05	1.41703	1.16984e-08	9.80538e-08	0.263579	0.356066	0.574457	186.885	181.046	409.063
Lus10006552	Lus10006552	Hevein	PF00187	pathogenesis-related 4	AT3G04720.1	extracellular	vacuole	tFIB	0.958	0	0	0	0.958	0.303	0.369833	0	0	0	0	0	12.1628	0	162.57	132.006	4.81611	156.858	136.056	0	68.7447	345.846	685.632	1575.48	194.118	606.854	906.783	188.574	Lus10006552	5.75741	4.92826e-05	0.000171576	10.3595	1.3603e-13	2.26018e-12	4.60209	0.00154337	0.00956175	0	0	7.2977
Lus10006733	Lus10006733	galactose-binding lectin	PF02140	beta-galactosidase 8	AT2G28470.1	extracellular	secreted	SAM	0.8	0.8	0.444	0.411	0	0	0.409167	0	65.7027	13.1426	10.0941	0	0	0	0	0	0	0	0	0	0	0	0	0	0	0	0	1.23864	Lus10006733	-7.44733	0.00206111	0.00507329	-6.92765	0.00415343	0.0106153	0	1	1	5.04706	22.2349	0
Lus10006742	Lus10006742	GNA	PF01453	S-locus lectin protein kinase family protein	AT4G21390.1	plasma membrane	plasma membrane	sXYL	0.75	0.557	0	0	0.344	0.75	0.400167	0	6.42882	0	0	0	0	50.0119	19.9192	2.06286	2.06405	19.296	5.44692	2.18461	2.98237	12.8144	48.3116	21.4982	7.86838	23.2486	8.42402	10.4034	Lus10006742	2.84504	0.0122505	0.0249004	1.28366	0.270681	0.37234	-1.56138	0.233513	0.439769	0	1.6072	20.0048
Lus10006745	Lus10006745	GNA	PF01453	S-locus lectin protein kinase family protein	AT1G11340.1	plasma membrane	plasma membrane	SAM	0.571	0.571	0.407	0.355	0.32	0.348	0.428667	0	131.033	39.9592	17.144	18.541	8.9177	65.9478	35.2967	20.6101	49.7635	29.0654	14.5646	57.1005	10.6701	59.1761	52.8234	11.9232	32.7729	59.1672	23.2803	28.6579	Lus10006745	-1.09527	0.076091	0.122795	-1.19274	0.0556749	0.100377	-0.0974735	0.892539	0.952565	17.8425	51.6693	31.7297
Lus10006746	Lus10006746	GNA	PF01453	S-locus lectin protein kinase family protein	AT1G11340.1	plasma membrane	plasma membrane	cPAR	0.25	0.218	0.25	0.212	0.241	0.227	0.233	0	60.9006	152.847	77.4119	71.3331	37.5636	241.764	97.8598	60.159	194.019	113.382	81.7434	210.586	46.0838	328.854	174.895	59.8468	160.927	203.09	77.6402	133.355	Lus10006746	0.499895	0.314992	0.406586	0.909659	0.0676833	0.118572	0.409764	0.475515	0.682862	74.3725	90.623	119.244
Lus10007074	Lus10007074	Legume	PF00139	Concanavalin A-like lectin protein kinase family protein	AT5G10530.1	plasma membrane	plasma membrane	tFIB	0.583	0.481	0	0.233	0.583	0.453	0.388833	0	10.9656	0.689107	1.24964	3.3144	5.52816	26.5456	26.063	25.4381	13.6564	27.7125	17.6431	9.01065	15.7538	61.4567	39.192	39.8074	26.7427	50.2841	32.5927	23.6719	Lus10007074	1.20094	0.0335034	0.0602181	2.45745	9.40822e-06	4.53108e-05	1.25651	0.0459794	0.1412	2.28202	4.0547	13.9351
Lus10007600	Lus10007600	GNA	PF01453	protein serine/threonine kinases;protein kinases;ATP binding;sugar binding;kinases;carbohydrate binding	AT1G11300.1	plasma membrane	plasma membrane	sXYL	0.278	0.235	0.234	0.142	0.259	0.278	0.237667	0	182.495	199.71	26.3394	13.2525	337.09	1063.6	1375.17	1045.19	792.15	880.909	635.271	539.487	244.774	744.728	983.605	938.323	696.043	525.556	763.859	655.902	Lus10007600	2.37708	3.23347e-06	1.41429e-05	1.87725	0.000241088	0.000848596	-0.499828	0.395983	0.612337	19.796	105.449	627.694
Lus10007601	Lus10007601	GNA	PF01453	S-locus lectin protein kinase family protein	AT1G11340.1	plasma membrane	plasma membrane	cPAR	0.4	0.245	0.4	0.304	0.322	0.268	0.323167	0	13.0248	91.2007	21.3637	28.5693	19.5036	44.6623	41.2528	1.54714	0	23.1833	0	4.64143	35.7286	82.333	60.4478	5.6862	15.9327	30.3168	4.12961	36.7339	Lus10007601	-0.167611	0.855872	0.896851	0.709079	0.441504	0.548766	0.87669	0.410475	0.626056	24.9665	38.5396	29.567
Lus10007602	Lus10007602	GNA	PF01453	receptor kinase 2	AT1G65800.1	plasma membrane	plasma membrane	sXYL	0.393	0.228	0.32	0.308	0.337	0.393	0.329833	0	15.5529	60.1504	43.6403	79.3874	224.347	233.224	289.644	219.616	136.391	284.5	212.074	144.406	133.796	89.2067	288.999	250.262	106.722	224.216	279.781	131.891	Lus10007602	2.43478	2.69167e-10	2.18748e-09	1.46246	0.000176046	0.000640867	-0.972317	0.0285131	0.0986611	61.5139	49.6828	227.898
Lus10007603	Lus10007603	GNA	PF01453	receptor kinase 3	AT4G21380.1	plasma membrane	plasma membrane	tFIB	0.75	0	0	0	0.75	0.735	0.3725	0	0.396443	0	0	1.89394	20.1539	3.19177	15.449	8.45657	4.76995	10.3851	3.868	8.12337	28.498	4.49742	17.004	13.5942	8.30149	10.7294	9.72366	7.20043	Lus10007603	4.62389	6.97034e-09	4.67225e-08	5.15892	1.04215e-10	1.19298e-09	0.535027	0.465249	0.674716	0.946972	0.572597	13.3691
Lus10007604	Lus10007604	GNA	PF01453	S-locus lectin protein kinase family protein	AT1G11340.1	plasma membrane	plasma membrane	tFIB	0.333	0.316	0.156	0.276	0.333	0.322	0.289333	0	68.435	10.9176	44.733	46.9876	85.6235	166.398	134.49	74.5805	99.5039	156.599	56.4029	141.913	82.6347	224.065	166.937	116.378	116.089	260.498	134.584	140.793	Lus10007604	1.26688	0.000214429	0.000655493	1.49366	1.37512e-05	6.37604e-05	0.22678	0.564035	0.751369	45.8603	42.7683	117.933
Lus10008105	Lus10008105	LysM	PF01476	wall associated kinase-like 1	AT1G16120.1	plasma membrane	plasma membrane	SAM	0.214	0.214	0.203	0.196	0.189	0.183	0.199833	0	141.658	130.727	127.959	136.516	111.203	102.721	152.498	61.9982	85.2518	160.408	72.0727	97.7156	136.324	113.616	172.399	135.826	100.304	158.819	130.586	110.54	Lus10008105	-0.332385	0.122785	0.184749	-0.0857794	0.693122	0.77305	0.246605	0.327738	0.546092	132.238	134.215	107.81
Lus10008586	Lus10008586	LysM	PF01476	Protein kinase superfamily protein	AT2G33580.1	plasma membrane	plasma membrane	sXYL	0.375	0.294	0.261	0.256	0.313	0.375	0.312333	0	150.148	93.7995	81.235	117.895	257.48	1594.56	1090.68	996.745	946.289	1052.7	833.889	592.598	322.679	294.309	612.825	814.4	467.588	605.316	642.337	567.746	Lus10008586	2.73282	9.31531e-15	1.26664e-13	1.3847	9.46999e-05	0.000366672	-1.34812	0.000923432	0.00616967	99.565	110.769	792.31
Lus10008597	Lus10008597	Legume	PF00139	Concanavalin A-like lectin protein kinase family protein	AT3G53810.1	plasma membrane	plasma membrane	tFIB	0.875	0.189	0	0	0.875	0.336	0.379167	0	1.90758	0	0	0	6.58227	2.96699	29.2476	17.0499	1.37603	15.0617	16.0251	0	49.1007	59.9017	76.8392	140.716	22.2529	124.693	128.481	37.0281	Lus10008597	2.34608	0.00695115	0.0150703	5.74119	4.17992e-12	5.7404e-11	3.39511	0.000127669	0.00112579	0	0.476896	5.13616
Lus10008898	Lus10008898	Nictaba	PF14299	phloem protein 2-B12	AT5G24560.1	cytosol	chloroplast	sXYL	0.667	0.544	0	0.234	0.438	0.667	0.425	0	38.8751	0	1.5863	4.51687	106.105	204.16	102.366	81.148	290.717	97.1888	70.7312	202.941	29.7483	46.25	47.2718	58.8348	65.1204	45.0592	35.3081	86.8366	Lus10008898	3.05421	1.79016e-07	9.70854e-07	1.04798	0.0790593	0.135144	-2.00623	0.00304844	0.0167733	3.05159	11.2446	145.327
Lus10009088	Lus10009088	GNA	PF01453	D-mannose binding lectin protein with Apple-like carbohydrate-binding domain	AT3G51710.1	extracellular	secreted	SAM	0.5	0.5	0	0.202	0.253	0.48	0.3225	0	6.81227	0	0	4.04339	2.53983	22.2299	15.508	3.67838	4.78149	18.5067	1.10514	2.52574	0	13.253	7.16751	0	1.06218	7.81548	0.888395	1.23864	Lus10009088	1.49659	0.175759	0.250296	0.431735	0.705169	0.782819	-1.06485	0.410193	0.625831	2.02169	2.71391	10.4159
Lus10009423	Lus10009423	Legume	PF00139	Concanavalin A-like lectin protein kinase family protein	AT5G06740.1	plasma membrane	plasma membrane	tFIB	0.361	0.24	0.194	0.359	0.361	0.317	0.305333	0	43.0082	27.5057	435.419	625.582	239.028	293.552	290.102	229.756	236.018	285.214	235.4	277.232	661.112	315.393	412.204	273.881	439.464	394.85	293.452	382.317	Lus10009423	0.150565	0.778102	0.834905	1.15523	0.0304868	0.0600437	1.00467	0.103253	0.252274	530.5	282.879	260.838
Lus10009582	Lus10009582	GNA	PF01453	lectin protein kinase family protein	AT3G16030.1	plasma membrane	plasma membrane	tFIB	0.972	0	0	0	0.972	0.192	0.356	0	0	0	0	0	8.24705	0	8.42007	0	0	7.90053	0	0	791.678	636.543	441.212	294.522	132.622	517.216	210.646	221.455	Lus10009582	5.16678	2.698e-05	9.84988e-05	12.3839	4.32087e-25	2.30528e-23	7.21707	1.76438e-09	4.84027e-08	0	0	4.94823
Lus10010443	Lus10010443	Malectin-like	PF12819	Protein kinase superfamily protein	AT2G23200.1	plasma membrane	plasma membrane	cPAR	0.179	0.177	0.179	0.118	0.176	0.176	0.1675	0	123.46	159.679	24.0427	20.6478	195.365	179.187	313.03	278.483	166.295	306.671	261.489	123.448	234.109	102.133	234.781	251.169	255.716	363.029	359.496	276.657	Lus10010443	1.06672	0.0101857	0.0211399	1.01052	0.0152626	0.0329419	-0.0561948	0.906662	0.960041	22.3453	81.9574	188.894
Lus10010702	Lus10010702	Amaranthin	PF07468	MLP-like protein 423	AT1G24020.1	golgi	cytoplasm	tFIB	0.75	0.43	0.134	0	0.75	0.38	0.407333	0	11.5762	1.37821	0	0	13.461	12.385	21.4283	20.2809	3.417	16.7116	6.23638	12.8673	135.257	103.209	81.4421	216.32	82.6837	104.355	150.247	110.765	Lus10010702	1.23015	0.0410756	0.0719053	4.47117	1.2235e-14	2.33509e-13	3.24102	9.48363e-07	1.47297e-05	0	3.2386	13.0306
Lus10010867	Lus10010867	Legume	PF00139	Concanavalin A-like lectin protein kinase family protein	AT3G55550.1	plasma membrane	plasma membrane	iFIB	0.417	0.403	0.324	0.417	0.223	0.236	0.336667	0	88.5876	42.3418	118.359	156.833	17.0727	30.6363	41.9251	13.098	8.1754	34.1604	12.9069	3.95917	6.75798	44.4957	62.7658	36.0451	10.6669	68.11	24.12	5.76784	Lus10010867	-2.13492	0.000248936	0.000749615	-2.21363	0.000180465	0.000655212	-0.0787099	0.908814	0.960762	137.596	101.53	22.4981
Lus10012101	Lus10012101	Malectin-like	PF12819	Protein kinase superfamily protein	AT2G23200.1	plasma membrane	plasma membrane	tFIB	0.306	0.238	0.246	0.223	0.306	0.278	0.266167	0	99.9645	133.592	75.4205	100.03	417.92	187.662	369.648	694.694	281.27	404.45	671.548	250.826	771.749	164.945	363.074	689.986	436.755	385.794	803.421	471.269	Lus10012101	1.68211	3.44432e-06	1.4995e-05	2.38424	4.60358e-11	5.54404e-10	0.702128	0.0917586	0.231528	87.7253	102.252	325.816
Lus10012509	Lus10012509	Legume	PF00139	Concanavalin A-like lectin protein kinase family protein	AT3G08870.1	plasma membrane	plasma membrane	tFIB	0.6	0.407	0.307	0	0.6	0.524	0.406333	0	14.6935	9.69703	0.912975	0	33.9029	79.0747	158.17	143.501	142.526	110.082	102.109	81.5024	97.5241	81.3441	107.124	217.175	136.199	117.452	295.841	188.519	Lus10012509	2.64819	8.52808e-07	4.11323e-06	3.45463	1.22491e-10	1.38401e-09	0.806436	0.18028	0.3707	0.456487	6.32587	51.9716
Lus10012822	Lus10012822	Galectin-like	PF00337	galactosyltransferase1	AT1G26810.1	extracellular	golgi apparatus membrane	SAM	0.208	0.208	0.179	0.197	0.183	0.172	0.191167	0	105.245	60.1414	117.617	112.586	87.9666	44.5047	55.7112	40.891	47.0345	56.9752	43.0619	47.7823	107.45	96.9416	63.3122	67.055	53.5344	81.7408	73.8072	93.0987	Lus10012822	-0.52062	0.0167544	0.0327544	0.0310704	0.886426	0.923811	0.551691	0.0300208	0.102774	115.102	98.8974	70.5818
Lus10012955	Lus10012955	GNA	PF01453	S-locus lectin protein kinase family protein	AT2G19130.1	plasma membrane	plasma membrane	tFIB	0.75	0	0	0.477	0.75	0.592	0.428167	0	0	0	9.16685	10.369	3.83635	93.7073	87.7411	2.06286	5.4118	83.4607	0	18.67	12.4471	240.301	155.101	6.08812	15.5937	174.541	7.43675	19.3554	Lus10012955	3.35764	0.0103683	0.0214676	4.73629	0.000293988	0.00101225	1.37865	0.35575	0.574166	9.76794	4.88397	39.7847
Lus10013244	Lus10013244	GNA	PF01453	S-locus lectin protein kinase family protein	AT1G11340.1	plasma membrane	plasma membrane	tFIB	0.321	0.264	0.231	0.254	0.321	0.277	0.278	0	60.5336	44.7243	59.2266	82.7343	107.514	140.19	82.6111	26.0222	76.1114	97.36	33.5493	98.3306	188.381	352.704	170.487	83.373	105.472	241.743	94.9826	158.49	Lus10013244	0.966595	0.0077238	0.016551	2.03738	1.73064e-08	1.41187e-07	1.07079	0.0100205	0.0441333	70.9804	61.8047	120.584
Lus10013245	Lus10013245	GNA	PF01453	protein serine/threonine kinases;protein kinases;ATP binding;sugar binding;kinases;carbohydrate binding	AT1G11300.1	plasma membrane	plasma membrane	tFIB	0.857	0	0.134	0.315	0.857	0.398	0.426833	0	0.277682	1.37821	4.66189	2.36743	11.9356	17.3299	15.508	3.45471	7.49893	27.0729	2.21029	13.5832	121.589	341.421	121.338	72.5106	60.9206	215.32	111.237	105.923	Lus10013245	3.09484	3.18884e-06	1.39605e-05	6.99552	1.81686e-27	1.21364e-25	3.90068	7.41231e-09	1.8085e-07	3.51466	2.1713	14.0933
Lus10013246	Lus10013246	GNA	PF01453	S-locus lectin protein kinase family protein	AT1G11340.1	plasma membrane	plasma membrane	tFIB	0.278	0.209	0.156	0.228	0.278	0.268	0.236167	0	107.517	40.324	266.698	212.546	575.321	624.348	452.79	168.566	392.592	428.011	181.248	482.948	820.741	1070.31	444.669	247.395	637.192	501.918	281.92	568.614	Lus10013246	2.01436	2.96169e-08	1.81326e-07	2.64378	3.41685e-13	5.41056e-12	0.629419	0.132225	0.30013	239.622	156.771	594.932
Lus10013714	Lus10013714	Malectin	PF11721	Di-glucose binding protein with Kinesin motor domain	AT1G72250.2	nucleus	cytoplasm	SAM	0.375	0.375	0.344	0.333	0.198	0.241	0.311	0	646.959	449.968	426.697	424.539	135.58	35.3566	47.7382	32.9687	34.0546	85.8171	33.076	84.5407	62.7754	22.9974	39.596	13.1066	21.1417	34.7945	15.4982	20.5753	Lus10013714	-2.44773	1.76169e-11	1.66794e-10	-3.44778	3.87889e-20	1.29684e-18	-1.00005	0.0208382	0.0779564	425.618	487.041	95.4905
Lus10013994	Lus10013994	Malectin	PF11721	receptor like protein 4	AT1G28340.1	plasma membrane	plasma membrane	SAM	0.222	0.222	0.197	0.217	0.178	0.197	0.2055	0	309.59	179.37	405.054	409.681	270.447	200.002	260.537	260.507	260.172	228.783	239.152	231.778	171.471	110.49	110.266	128.983	153.887	193.682	170.27	176.282	Lus10013994	-0.416518	0.012124	0.0246722	-1.12219	8.35996e-11	9.71534e-10	-0.705668	0.000380147	0.00289973	407.367	325.924	242.269
Lus10014037	Lus10014037	Legume	PF00139	Concanavalin A-like lectin protein kinase family protein	AT1G15530.1	plasma membrane	plasma membrane	SAM	0.25	0.25	0.231	0.217	0.201	0.218	0.227833	0	162.123	129.575	96.5159	124.992	129.672	116.342	162.004	296.272	105.673	192.231	291.726	93.4135	114.977	69.997	175.633	201.103	102.902	209.018	219.596	112.955	Lus10014037	-0.124281	0.680378	0.754917	-0.474651	0.121294	0.192876	-0.35037	0.320929	0.538816	110.754	128.301	124.34
Lus10014278	Lus10014278	galactose-binding lectin	PF02140	beta galactosidase 9	AT2G32810.1	vacuole	plasma membrane	cPAR	0.225	0.209	0.225	0.22	0.172	0.163	0.202333	0	379.429	890.429	731.38	700.492	182.661	77.6361	109.795	74.3754	34.7195	111.858	53.9954	78.5313	254.772	75.555	211.156	154.649	118.263	142.839	119.99	106.217	Lus10014278	-2.13144	6.86182e-11	6.00729e-10	-1.73982	1.0576e-07	7.4684e-07	0.391618	0.302449	0.518653	715.936	675.432	140.651
Lus10014371	Lus10014371	GNA	PF01453	D-mannose binding lectin protein with Apple-like carbohydrate-binding domain	AT5G03700.1	plasma membrane	secreted	SAM	0.667	0.667	0.356	0.335	0.329	0.303	0.442833	0	94.654	13.3002	5.45504	6.06508	4.23164	22.2974	143.973	43.4012	19.7678	168.482	64.4546	13.5496	7.26375	32.5026	97.6878	28.6247	17.1831	274.701	88.2193	21.0883	Lus10014371	-1.91781	0.0134529	0.0270681	-1.34412	0.0830717	0.140882	0.573691	0.526487	0.723793	5.76006	29.8686	11.4579
Lus10014441	Lus10014441	LysM	PF01476	MATE efflux family protein	AT4G38380.1	plastid	plasma membrane	SAM	0.406	0.406	0.342	0.303	0.333	0.329	0.353167	0	201.523	95.6912	72.6673	53.947	112.492	108.318	127.343	54.4178	24.4223	78.9531	38.4833	54.5747	134.33	97.5636	128.573	97.7342	51.1689	81.1787	85.5871	65.1791	Lus10014441	-0.180819	0.644281	0.723611	-0.0691261	0.860482	0.904575	0.111693	0.80577	0.907993	63.3071	105.957	110.822
Lus10014442	Lus10014442	LysM	PF01476	lysm domain GPI-anchored protein 2 precursor	AT2G17120.1	plasma membrane	plasma membrane	sXYL	0.5	0.305	0.323	0.22	0.436	0.5	0.380667	0	12.3114	15.7909	3.35234	4.55945	116.086	104.497	181.24	89.8225	52.4348	89.0411	56.4421	32.0481	82.9845	57.5254	66.0888	42.8106	19.8875	47.6653	34.189	13.1622	Lus10014442	3.54065	1.35358e-13	1.62533e-12	2.92269	1.45921e-09	1.4043e-08	-0.617962	0.249903	0.460295	3.9559	9.00352	111.45
Lus10014648	Lus10014648	Legume	PF00139	Concanavalin A-like lectin protein kinase family protein	AT5G10530.1	plasma membrane	plasma membrane	SAM	0.6	0.6	0.276	0.248	0.461	0.278	0.4105	0	57.7831	8.47645	3.01568	3.83047	9.9507	10.2046	47.7864	23.8226	16.4316	30.9104	45.5096	13.7882	31.7609	54.7105	32.3771	166.021	80.0811	47.6936	234.548	78.3038	Lus10014648	-1.39481	0.0433219	0.0753399	0.604646	0.367929	0.475763	1.99946	0.0116113	0.0493861	3.42307	18.2764	10.0523
Lus10014649	Lus10014649	Legume	PF00139	Concanavalin A-like lectin protein kinase family protein	AT5G10530.1	plasma membrane	vacuole	sXYL	0.607	0.277	0.313	0	0.601	0.607	0.400833	0	9.62182	14.4127	0	0	130.716	481.508	325.191	248.329	198.551	206.151	220.284	153.818	62.1668	527.178	180.524	174.893	177.82	115.185	117.39	216.006	Lus10014649	5.35784	1.87816e-17	3.29907e-16	5.22522	1.22135e-16	2.8488e-15	-0.132626	0.850737	0.931672	0	6.00862	271.033
Lus10014651	Lus10014651	Legume	PF00139	receptor lectin kinase	AT2G37710.1	plasma membrane	vacuole	tFIB	0.625	0.295	0.318	0	0.625	0.574	0.406167	0	8.28668	13.1426	0	1.54821	8.83576	263.321	212.08	47.9186	93.0233	134.975	58.4551	60.2008	15.0301	374.449	148.236	47.7562	98.53	106.572	50.8722	161.756	Lus10014651	4.15646	5.36052e-06	2.24282e-05	4.67396	3.11453e-07	2.0233e-06	0.517502	0.618009	0.789517	0.774103	5.74436	110.63
Lus10014808	Lus10014808	GNA	PF01453	S-locus lectin protein kinase family protein	AT4G27290.1	plasma membrane	plasma membrane	sXYL	0.875	0	0	0	0.417	0.875	0.361167	0	0.277682	0	0	0	107.228	51.7649	38.3167	8.2329	15.732	43.2901	6.67051	13.242	8.07833	14.9356	9.09971	2.64214	3.37861	9.8565	1.43147	6.17447	Lus10014808	8.45278	1.43117e-21	3.51799e-20	5.47193	2.13893e-09	2.0171e-08	-2.98085	0.000108132	0.000972301	0	0.0694205	85.0426
Lus10014810	Lus10014810	GNA	PF01453	S-locus lectin protein kinase family protein	AT4G27290.1	plasma membrane	plasma membrane	sXYL	0.714	0.312	0	0.273	0.541	0.714	0.425667	0	8.40616	0	6.64477	2.06428	243.078	279.841	213.293	74.9409	141.346	199.026	69.7038	111.675	61.7602	99.9399	98.3235	67.312	46.3853	95.8645	57.7	63.4401	Lus10014810	5.48042	5.72118e-39	4.10539e-37	3.72952	2.48117e-18	6.92222e-17	-1.75089	0.000109778	0.000986293	4.35452	4.2788	257.783
Lus10014811	Lus10014811	GNA	PF01453	S-locus lectin protein kinase family protein	AT4G27290.1	plasma membrane	plasma membrane	SAM	0.75	0.75	0	0	0	0.613	0.352167	0	1.36159	0	0	0	1.12675	3.64132	59.0013	3.45471	0	58.692	3.868	0.887281	0	0	0.807981	1.58528	1.06218	2.18231	0	0	Lus10014811	1.70944	0.316576	0.408315	-1.34061	0.476861	0.583064	-3.05005	0.142751	0.317243	0	0.340399	2.13258
Lus10014812	Lus10014812	GNA	PF01453	S-locus lectin protein kinase family protein	AT4G27290.1	plasma membrane	plasma membrane	cPAR	0.792	0.547	0.792	0	0.321	0.205	0.442833	0	19.936	102.168	0	0	3.72486	6.69819	69.145	53.6969	17.8192	64.1579	51.6662	21.4007	13.5615	5.37457	55.037	83.6524	8.49744	15.2919	39.0265	24.116	Lus10014812	-2.50922	0.00420506	0.00963129	-1.42514	0.0981855	0.161878	1.08407	0.289063	0.504383	0	30.526	4.91419
Lus10014813	Lus10014813	GNA	PF01453	S-locus lectin protein kinase family protein	AT4G27290.1	plasma membrane	plasma membrane	tFIB	0.75	0	0	0	0.75	0.106	0.267667	0	0	0	0	0	0.929946	2.3601	453.408	102.542	35.6383	241.795	55.5733	20.821	9.53159	10.2547	20.3617	35.6024	3.37861	6.19525	8.90118	9.28982	Lus10014813	3.46637	0.00301545	0.00715337	6.15104	1.11312e-08	9.36328e-08	2.68467	0.0158353	0.0629293	0	0	1.50201
Lus10015011	Lus10015011	LysM	PF01476	peptidoglycan-binding LysM domain-containing protein	AT5G62150.1	extracellular	secreted	sXYL	1	0	0	0	0	1	0.333333	0	0	0	0	0	38.5688	18.656	12.6542	13.3031	42.3107	25.5704	18.4722	30.6147	1.05978	0	0.720228	2.45238	0	3.60473	1.43147	0.619321	Lus10015011	7.81068	5.22733e-23	1.44367e-21	2.52637	0.0255171	0.05149	-5.28431	5.17509e-08	1.05771e-06	0	0	30.6037
Lus10015208	Lus10015208	Nictaba	PF14299	phloem protein 2-B15	AT1G09155.1	plasma membrane	chloroplast	sXYL	0.958	0	0	0	0.366	0.958	0.380333	0	0.561914	0.689107	0	1.54821	0.734835	435.542	292.818	21.5546	19.7447	225.637	13.1829	18.191	1.45639	23.3802	108.599	17.4421	17.1831	53.4932	7.97982	18.3107	Lus10015208	8.02038	1.49693e-11	1.43221e-10	3.88606	0.00135282	0.00393788	-4.13432	0.00125248	0.00800364	0.774103	0.699807	174.658
Lus10015209	Lus10015209	Nictaba	PF14299	phloem protein 2-B15	AT1G09155.1	plasma membrane	chloroplast	sXYL	0.958	0	0	0	0.282	0.958	0.366333	0	0.475903	0	0.396575	0	1.5516	328.932	208.495	16.6895	12.292	180.623	13.6567	15.3577	0.802339	18.6276	71.796	7.35715	15.0587	44.5379	7.02551	12.0299	Lus10015209	8.46268	1.48213e-12	1.58779e-11	4.34908	0.000393156	0.00131138	-4.11361	0.000969601	0.00644147	0.198288	0.21812	132.504
Lus10015313	Lus10015313	Legume	PF00139	Concanavalin A-like lectin protein kinase family protein	AT4G04960.1	extracellular	plasma membrane	sXYL	0.393	0.309	0.334	0.267	0.329	0.393	0.3375	0	39.196	63.2221	15.1155	32.049	197.801	180.716	182.005	248.353	243.74	196.346	216.456	174.61	129.699	38.244	98.8302	153.763	164.919	67.0801	121.52	155.62	Lus10015313	2.35471	1.18137e-12	1.28349e-11	1.3375	7.43032e-05	0.00029386	-1.0172	0.00769916	0.0357088	23.5822	37.3956	190.967
Lus10015417	Lus10015417	Malectin	PF11721	receptor like protein 4	AT1G28340.1	plasma membrane	plasma membrane	sXYL	0.194	0.188	0.158	0.186	0.167	0.194	0.181167	0	308.659	139.519	419.653	414.841	529.091	361.005	421.268	351.64	441.042	343.986	337.512	361.886	271.065	151.748	137.565	205.706	180.528	219.732	207.633	172.985	Lus10015417	0.532535	0.0103288	0.0214013	-0.50734	0.0166439	0.0355105	-1.03987	1.89027e-05	0.000210518	417.247	320.668	461.857
Lus10015424	Lus10015424	GNA	PF01453	S-locus lectin protein kinase family protein	AT1G11340.1	plasma membrane	plasma membrane	iFIB	0.417	0.207	0.379	0.417	0.371	0.376	0.361167	0	3.08949	15.5252	18.5505	14.455	17.7771	35.1767	8.1608	0.515715	4.09347	13.0194	1.22359	8.32839	22.8388	34.4961	11.1726	1.98721	4.44079	10.406	3.65246	7.20043	Lus10015424	1.24536	0.0238101	0.0446159	1.39434	0.012104	0.0269328	0.148985	0.813509	0.911938	16.5028	12.905	24.737
Lus10015625	Lus10015625	galactose-binding lectin	PF02140	beta galactosidase 1	AT3G13750.1	extracellular	secreted	cPAR	0.2	0.155	0.2	0.183	0.173	0.165	0.179333	0	150.506	1139.57	588.219	557.274	230.414	462.018	222.691	65.2478	46.4388	221.353	46.536	76.2459	370.343	401.65	376.472	185.053	643.415	215.125	116.549	275.199	Lus10015625	-0.676786	0.170081	0.243503	-0.431527	0.381998	0.489916	0.24526	0.667109	0.823094	572.747	608.893	323.056
Lus10016109	Lus10016109	Amaranthin	PF07468				secreted	SAM	0.438	0.438	0.365	0.404	0.241	0.166	0.342	0	216.634	98.1323	231.457	179.385	1.89452	25.6689	13.7271	24.0648	4.81611	18.5067	12.9857	18.601	1.8439	84.3664	47.3264	97.8976	33.206	50.1993	48.0093	32.3551	Lus10016109	-4.04717	6.82417e-09	4.57987e-08	-2.45751	0.000334272	0.00113631	1.58966	0.0494262	0.148835	205.421	181.402	11.4043
Lus10016506	Lus10016506	Legume	PF00139	Concanavalin A-like lectin protein kinase family protein	AT3G53810.1	plasma membrane	plasma membrane	sXYL	0.472	0.286	0.262	0.344	0.443	0.472	0.379833	0	29.0692	27.8705	68.4248	87.4641	78.3825	930.963	503.096	161.706	258.238	357.247	196.523	215.964	142.28	591.689	391.726	187.415	304.809	281.722	229.55	308.674	Lus10016506	3.11715	2.14823e-08	1.34147e-07	2.73237	9.52092e-07	5.60762e-06	-0.384779	0.547751	0.739143	77.9444	53.2071	419.415
Lus10016507	Lus10016507	Legume	PF00139	Concanavalin A-like lectin protein kinase family protein	AT3G53810.1	plasma membrane	plasma membrane	tFIB	0.429	0.395	0.242	0.128	0.429	0.39	0.3355	0	100.049	17.2772	1.98288	3.95822	49.1858	256.15	244.073	134.187	182.807	171.273	121.726	124.026	156.046	315.616	404.667	210.819	363.853	316.614	214.002	353.322	Lus10016507	1.54404	0.0170555	0.0332757	2.27853	0.000428597	0.00141554	0.73449	0.324143	0.542081	2.97055	30.8169	131.972
Lus10016620	Lus10016620	Legume	PF00139	Concanavalin A-like lectin protein kinase family protein	AT5G55830.1	plasma membrane	plasma membrane	SAM	0.225	0.225	0.206	0.209	0.155	0.165	0.1975	0	750.321	607.197	664.179	746.693	259.636	112.97	126.718	166.832	163.612	141.832	173.197	171.881	189.005	78.9919	129.8	160.205	150.648	106.17	163.095	163.739	Lus10016620	-1.81121	4.90072e-19	9.82686e-18	-2.25808	1.91592e-27	1.27463e-25	-0.446862	0.0636619	0.179356	705.436	692.098	200.97
Lus10016859	Lus10016859	GNA	PF01453	S-locus lectin protein kinase family protein	AT4G27290.1	plasma membrane	plasma membrane	tFIB	0.812	0	0	0	0.812	0.775	0.399833	0	0	0	0	1.89394	20.6937	86.1546	39.1178	1.61552	12.3612	32.1918	0	6.3824	31.9032	96.0405	22.5572	24.226	6.37308	35.3314	14.7746	14.5259	Lus10016859	7.15321	7.77273e-11	6.76153e-10	7.43869	1.38422e-11	1.77151e-10	0.285481	0.791894	0.900426	0.946972	0.473486	46.878
Lus10016860	Lus10016860	GNA	PF01453	receptor kinase 3	AT4G21380.1	plasma membrane	plasma membrane	tFIB	0.75	0.243	0	0.41	0.75	0.557	0.451667	0	5.96577	0	16.3423	15.0988	63.3225	121.849	61.914	12.1349	24.4339	66.3283	12.8672	84.2013	242.552	478.919	219.42	192.643	127.307	266.493	166.059	137.934	Lus10016860	3.29911	3.83405e-09	2.67132e-08	5.25487	4.18323e-21	1.55523e-19	1.95576	0.00179074	0.0108264	15.7206	9.35172	86.7329
Lus10016871	Lus10016871	GNA	PF01453	S-locus lectin protein kinase family protein	AT4G27290.1	plasma membrane	plasma membrane	sXYL	0.688	0.135	0	0	0.68	0.688	0.365167	0	1.62966	0	0	0	48.239	68.4205	298.994	99.584	56.8052	258.034	64.6122	34.3705	36.9082	79.4623	69.0409	79.5924	31.9595	77.2788	46.9074	71.3034	Lus10016871	5.96626	1.15659e-16	1.893e-15	5.89012	3.62102e-16	8.06265e-15	-0.07614	0.91265	0.962959	0	0.407414	56.3116
Lus10016907	Lus10016907	Malectin	PF11721	Malectin/receptor-like protein kinase family protein	AT3G04690.1	plasma membrane	plasma membrane	SAM	0.875	0.875	0	0	0.433	0.462	0.440833	0	30.3877	0	1.5863	0	4.8592	16.5882	23.1503	1.03143	6.16906	18.9014	0	3.95917	7.49073	14.3136	16.4427	5.43319	2.31643	18.8683	3.65246	1.02595	Lus10016907	-0.419375	0.694354	0.767083	-0.329777	0.758964	0.826432	0.0895979	0.942526	0.977419	0.793151	7.99349	9.55078
Lus10018171	Lus10018171	Nictaba	PF14299	F-box family protein	AT2G02240.1	cytosol	chloroplast	iFIB	0.25	0.217	0.207	0.25	0.232	0.203	0.2265	0	77.5945	71.3833	145.015	292.871	125.706	51.5851	71.5142	328.936	139.693	84.3906	351.405	204.438	162.331	168.892	202.755	619.982	337.367	205.03	511.463	285.609	Lus10018171	-0.467635	0.293213	0.38348	0.311502	0.483141	0.589006	0.779137	0.129647	0.296219	218.943	146.716	96.0576
Lus10018191	Lus10018191	LysM	PF01476	lysm domain GPI-anchored protein 1 precursor	AT1G21880.2	plasma membrane	plasma membrane	SAM	0.375	0.375	0.233	0.267	0.212	0.236	0.283	0	1686.96	115.684	247.739	280.144	142.316	165.792	236.207	308.002	233.693	260.925	316.948	253.553	123.571	77.0542	240.349	229.363	208.698	224.561	268.687	162.007	Lus10018191	-2.40698	1.22459e-07	6.80066e-07	-2.93415	1.53354e-10	1.71544e-09	-0.527171	0.319619	0.537564	263.942	582.633	151.706
Lus10018300	Lus10018300	Nictaba	PF14299		AT2G39440.1	cytosol	cytoplasm	tFIB	0.45	0.284	0.262	0.287	0.45	0.255	0.331333	0	113.095	91.4665	150.984	193.346	39.7284	218.119	145.078	374.058	252.415	325.85	400.192	402.492	1171.44	5173.93	1988.86	1476.13	1325.16	2570.49	1138.22	1747.47	Lus10018300	-0.258396	0.560674	0.649297	4.38689	2.13084e-23	9.61952e-22	4.64529	8.37356e-20	8.4676e-18	172.165	137.223	111.085
Lus10018301	Lus10018301	Nictaba	PF14299	phloem protein 2 A5	AT1G65390.1	plastid	chloroplast	tFIB	0.7	0.218	0	0	0.7	0.647	0.3775	0	2.89346	0	0	0	3.16908	235.112	249.04	64.6452	57.0432	244.474	37.0624	77.4709	21.3072	298.105	696.682	357.775	118.414	997.377	239.321	134.662	Lus10018301	6.14703	3.05462e-09	2.15939e-08	6.60481	1.89937e-10	2.08493e-09	0.457776	0.684908	0.83443	0	0.723365	95.9464
Lus10018303	Lus10018303	Nictaba	PF14299	phloem protein 2 A5	AT1G65390.1	plastid	chloroplast	tFIB	1	0	0	0	1	0	0.333333	0	0.277682	0	0	0	0	0	8.1608	10.2274	2.02942	23.4544	7.89409	5.29009	1.96216	2.37629	90.6494	41.56	3.08857	318.476	66.6499	12.155	Lus10018303	-0.439637	0.762955	0.82279	3.11229	0.0130884	0.0288304	3.55193	0.0198648	0.0751814	0	0.0694205	0
Lus10018304	Lus10018304	Nictaba	PF14299	phloem protein 2-A1	AT4G19840.1	cytosol	nucleus	tFIB	0.5	0.318	0.331	0.434	0.5	0.227	0.385	0	29.3637	43.7109	155.497	181.742	17.2391	21.8254	36.5466	115.061	33.3435	106.587	152.632	65.6976	437.516	274.007	493.966	455.064	248.778	875.065	673.46	242.944	Lus10018304	-2.21763	1.07709e-05	4.25411e-05	2.08564	1.60986e-05	7.35346e-05	4.30326	6.92185e-14	3.59947e-12	168.62	102.579	19.0736
Lus10018402	Lus10018402	GNA	PF01453	S-locus lectin protein kinase family protein	AT1G11340.1	plasma membrane	plasma membrane	SAM	0.75	0.75	0.484	0	0	0.083	0.3445	0	20.1023	9.64749	0	0	1.63353	1.97799	1.98119	1.54714	0	0	0	4.19779	0.793233	0	0	0	1.06218	2.26709	0.888395	0.512977	Lus10018402	-2.49164	0.110578	0.169109	-4.1196	0.0176841	0.0373971	-1.62796	0.413134	0.628362	0	7.43744	1.77132
Lus10018405	Lus10018405	GNA	PF01453	receptor kinase 3	AT4G21380.1	plasma membrane	plasma membrane	sXYL	0.469	0.425	0.293	0.286	0.354	0.469	0.382667	0	122.371	34.1806	13.0128	32.49	220.072	457.659	379.073	426.283	313.787	366.166	356.732	256.892	65.5465	128.91	213.881	153.145	133.359	173.269	204.362	143.596	Lus10018405	2.25843	9.90983e-08	5.58927e-07	0.452285	0.293035	0.396745	-1.80615	0.000241849	0.0019645	22.7514	50.5135	315.107
Lus10018406	Lus10018406	GNA	PF01453	S-locus lectin protein kinase family protein	AT1G11340.1	plasma membrane	plasma membrane	SAM	0.5	0.5	0.382	0.338	0.33	0.322	0.395333	0	182.431	56.0158	43.5804	21.2592	26.0031	64.3523	62.8581	8.2329	17.7384	62.7574	8.13098	19.1808	13.9795	103.337	108.617	6.5533	8.93056	71.2657	6.44948	3.59084	Lus10018406	-1.23868	0.120523	0.181923	-0.984626	0.217975	0.312746	0.254058	0.783515	0.895998	32.4198	75.8215	41.3428
Lus10018407	Lus10018407	GNA	PF01453	S-locus lectin protein kinase family protein	AT1G61390.1	plasma membrane	plasma membrane	tFIB	0.222	0.21	0.193	0.147	0.222	0.222	0.202667	0	231.999	188.004	45.1068	73.1845	160.598	893.74	904.251	958.414	671.463	717.808	714.134	511.22	238.347	877.37	1171.4	1061.15	835.903	727.273	1007.47	778.56	Lus10018407	1.55607	0.000840924	0.0022502	1.67563	0.000327042	0.00111404	0.119565	0.823971	0.917742	59.1456	134.574	453.855
Lus10018408	Lus10018408	GNA	PF01453	S-locus lectin protein kinase family protein	AT4G21390.1	plasma membrane	plasma membrane	sXYL	0.667	0.325	0.153	0.256	0.52	0.667	0.431333	0	16.7173	4.13464	1.98288	9.72522	174.296	1213.39	591.716	186.113	257.739	552.156	182.352	203.549	76.3163	299.843	314.12	367.635	208.174	287.075	220.502	310.863	Lus10018408	5.83943	2.3081e-24	7.08269e-23	4.00083	3.72961e-12	5.16752e-11	-1.8386	0.00450891	0.0231287	5.85405	8.14	589.934
Lus10018602	Lus10018602	Legume	PF00139	Concanavalin A-like lectin protein kinase family protein	AT4G04960.1	extracellular	plasma membrane	sXYL	0.75	0	0	0	0.738	0.75	0.373	0	0.600517	0	0	0	2.53983	86.4026	152.428	59.109	30.1688	124.283	44.009	15.8031	15.7351	69.9013	133.563	116.621	28.916	140.038	77.4597	54.8633	Lus10018602	6.58905	6.50488e-12	6.45869e-11	6.62729	5.58929e-12	7.56245e-11	0.0382423	0.966227	0.989778	0	0.150129	36.0849
Lus10018823	Lus10018823	Malectin	PF11721	fringe-related protein	AT4G00300.2	extracellular	plasma membrane	sXYL	0.2	0.136	0.133	0.131	0.173	0.2	0.162167	0	207.106	211.808	208.804	253.06	954.583	7842.36	2907.22	2506.5	4043.46	3091.21	2198.77	2642.8	796.018	2352.52	2023.59	1753.23	1765.52	1677.38	1515.38	1927.15	Lus10018823	4.09178	2.38439e-24	7.30999e-23	2.70346	1.80748e-11	2.28033e-10	-1.38832	0.00272667	0.0152687	230.932	220.194	3709.69
Lus10019237	Lus10019237	Malectin	PF11721	Leucine-rich repeat protein kinase family protein	AT2G37050.1	plasma membrane	plasma membrane	sXYL	0.5	0.478	0	0	0.431	0.5	0.318167	0	22.4225	0	0	0	0.849706	105.98	54.7438	3.16267	0	62.1915	1.10514	0	0.327026	83.4893	47.2552	0	0.53109	68.1539	1.33259	0.619321	Lus10019237	2.24515	0.248149	0.333937	1.8895	0.331631	0.437942	-0.355655	0.873966	0.943652	0	5.60562	42.9017
Lus10019879	Lus10019879	Legume	PF00139	Concanavalin A-like lectin protein kinase family protein	AT1G15530.1	plasma membrane	plasma membrane	SAM	0.333	0.333	0.263	0.294	0.264	0.291	0.296333	0	94.542	41.0221	64.1366	73.3548	70.8542	92.3362	88.6494	128.414	65.5532	110.477	136.094	54.4722	74.8774	31.4979	59.5687	98.7357	62.9393	90.7934	97.7624	71.1348	Lus10019879	0.090645	0.759449	0.820355	-0.351172	0.248583	0.347824	-0.441817	0.206075	0.404844	68.7457	68.2639	79.447
Lus10019907	Lus10019907	Malectin-like	PF12819	Leucine-rich repeat protein kinase family protein	AT2G37050.3	plasma membrane	plasma membrane	iFIB	0.344	0.278	0.215	0.344	0.316	0.288	0.2975	0	72.197	35.194	265.354	352.206	153.679	90.1558	68.5889	41.8726	61.2405	92.1936	47.0092	131.059	265.377	112.866	112.48	70.4602	107.204	108.211	90.8845	97.8846	Lus10019907	-0.315448	0.465177	0.560063	0.361615	0.402126	0.510166	0.677063	0.174898	0.363454	308.78	181.238	128.27
Lus10020052	Lus10020052	GNA	PF01453	S-locus lectin protein kinase family protein	AT1G11340.1	plasma membrane	plasma membrane	cPAR	0.625	0.262	0.625	0.157	0.428	0.449	0.424333	0	9.9093	372.509	3.1726	2.36743	62.9746	143.944	76.0309	8.31981	59.3034	55.5463	9.11768	32.7639	115.254	22.9974	44.5151	9.61977	17.669	22.7965	16.0083	39.08	Lus10020052	0.271023	0.763291	0.823125	-0.00862903	0.992365	0.997769	-0.279652	0.78814	0.898485	2.77002	96.9897	95.3623
Lus10020080	Lus10020080	GNA	PF01453	S-locus lectin protein kinase family protein	AT4G21390.1	plasma membrane	plasma membrane	SAM	0.438	0.438	0.375	0.344	0.172	0.208	0.329167	0	49.5223	36.0317	21.1696	19.6633	11.2202	7.75464	8.33781	8.97228	6.85708	10.6323	8.05219	8.02085	4.99591	15.8127	9.38118	6.95522	3.66864	15.1506	3.55358	10.5973	Lus10020080	-1.83973	0.000216876	0.000662173	-1.99313	0.000132527	0.000496694	-0.153407	0.802229	0.906241	20.4165	31.5967	9.83396
Lus10020446	Lus10020446	Legume	PF00139	Concanavalin A-like lectin protein kinase family protein	AT5G10530.1	plasma membrane	plasma membrane	tFIB	0.344	0.294	0.245	0.211	0.344	0.329	0.2945	0	122.096	59.4028	42.7873	19.8337	189.392	544.039	802.18	607.798	202.863	554.355	381.282	125.221	369.269	489.516	376.255	496.069	259.426	489.418	469.749	350.788	Lus10020446	2.16573	2.00072e-06	9.06072e-06	2.49824	4.24286e-08	3.22483e-07	0.332515	0.525678	0.723347	31.3105	61.0299	331.25
Lus10020456	Lus10020456	Legume	PF00139	Concanavalin A-like lectin protein kinase family protein	AT5G10530.1	plasma membrane	plasma membrane	sXYL	0.667	0.288	0.364	0.119	0.258	0.667	0.393833	0	3.05554	7.20634	0.853063	2.92608	7.1127	92.5389	185.579	35.7338	18.4726	144.338	41.9959	11.6036	5.3107	10.2547	21.1863	50.0228	12.2112	17.672	15.3836	15.7271	Lus10020456	3.67523	7.48701e-07	3.64912e-06	1.11268	0.159856	0.242922	-2.56255	0.00303597	0.0167103	1.88957	3.51025	41.2832
Lus10020673	Lus10020673	Nictaba	PF14299	phloem protein 2-B15	AT1G09155.1	plasma membrane	chloroplast	sXYL	0.75	0	0	0	0.301	0.75	0.300167	0	0	0	0	0	0	19.2629	26.7586	0	0	24.3888	0	0.887281	0	7.12887	21.0274	1.58528	0	14.6576	0	2.05191	Lus10020673	5.81867	0.019279	0.0370355	4.33503	0.085316	0.14399	-1.48364	0.597345	0.775528	0	0	7.70517
Lus10020674	Lus10020674	Nictaba	PF14299	phloem protein 2-B15	AT1G09155.1	plasma membrane	chloroplast	tFIB	0.75	0	0	0	0.75	0.712	0.368667	0	0	0	0	0	0	96.2474	52.6214	0	7.48739	48.9272	1.34203	8.87281	0	119.66	71.0029	5.43319	13.9024	34.245	5.05097	23.8846	Lus10020674	8.13869	7.60563e-07	3.70419e-06	8.44781	2.87946e-07	1.88288e-06	0.309115	0.859861	0.936512	0	0	38.499
Lus10021117	Lus10021117	Legume	PF00139	Concanavalin A-like lectin family protein	AT5G01090.1	extracellular	plasma membrane	SAM	0.361	0.361	0.266	0.264	0.233	0.267	0.292	0	629.574	122.566	148.761	118.624	109.649	224.704	249.58	277.146	235.069	283.069	248.939	213.961	92.113	98.68	179.216	148.453	209.044	206.804	199.653	178.078	Lus10021117	-1.08963	0.00244919	0.00592816	-1.80467	7.51428e-07	4.52633e-06	-0.715038	0.0893814	0.227186	133.692	254.881	155.671
Lus10021632	Lus10021632	Malectin-like	PF12819	Protein kinase superfamily protein	AT5G61350.1	plasma membrane	plasma membrane	tFIB	0.857	0	0	0	0.857	0.644	0.393	0	0.572188	0	0.396575	0	50.0212	78.153	132.273	178.414	493.435	55.4488	61.5733	233.25	307.017	37.933	46.3049	24.8625	131.822	28.6966	14.0181	100.5	Lus10021632	7.14544	6.42078e-19	1.27196e-17	8.8501	2.5767e-28	1.87767e-26	1.70465	0.0134073	0.0552931	0.198288	0.242191	61.2739
Lus10022345	Lus10022345	LysM	PF01476	Protein kinase superfamily protein	AT3G01840.1	plasma membrane	plasma membrane	SAM	0.375	0.375	0.341	0.365	0.196	0.241	0.3155	0	95.8798	67.9378	110.613	114.911	34.2678	22.4771	26.8766	34.8762	14.2521	32.3868	26.011	10.2391	21.2674	18.5	26.0507	21.6919	11.198	31.3153	20.0391	13.2686	Lus10022345	-1.71956	1.05011e-07	5.89946e-07	-2.26553	5.72701e-11	6.82444e-10	-0.54597	0.173865	0.361972	112.762	97.3354	29.5516
Lus10022488	Lus10022488	LysM	PF01476	protein kinase family protein / peptidoglycan-binding LysM domain-containing protein	AT2G23770.1	plasma membrane	plasma membrane	tFIB	0.562	0.312	0.21	0.303	0.562	0.355	0.384	0	6.79722	4.13464	4.66189	4.47429	15.6478	14.3179	17.6662	11.5509	6.15752	18.6304	9.67025	7.91834	78.2504	61.1856	28.2826	26.4478	30.2644	43.2851	39.9965	59.6427	Lus10022488	1.34076	9.48917e-06	3.78841e-05	3.62351	3.66309e-41	6.72555e-39	2.28275	1.41247e-14	8.00359e-13	4.56809	5.01701	15.1158
Lus10022495	Lus10022495	GNA	PF01453	D-mannose binding lectin protein with Apple-like carbohydrate-binding domain	AT1G78860.1	extracellular	secreted	cPAR	0.278	0.259	0.278	0.239	0.237	0.179	0.245	0	231.615	495.373	220.261	206.418	23.16	127.693	239.803	388.623	85.3441	432.298	658.6	91.0239	49.4624	480.418	213.856	194.556	499.415	459.817	254.132	474.482	Lus10022495	-2.08874	0.000160824	0.00050429	-0.323671	0.556379	0.656119	1.76507	0.00573434	0.0281902	213.34	288.417	64.973
Lus10022662	Lus10022662	Legume	PF00139	lectin receptor kinase a4.1	AT5G01550.1	plasma membrane	plasma membrane	tFIB	0.417	0.37	0.359	0.259	0.417	0.302	0.354	0	11.8852	13.674	3.41225	3.44215	10.4456	13.1716	36.0048	28.5324	18.3918	34.013	25.1031	19.6244	37.557	26.506	51.1378	58.0533	36.0535	36.3299	55.0018	40.1561	Lus10022662	0.337463	0.393034	0.487749	1.87242	4.90988e-07	3.07365e-06	1.53495	0.000433452	0.00323685	3.4272	8.1034	11.536
Lus10023207	Lus10023207	Nictaba	PF14299	F-box family protein	AT2G02240.1	cytosol	chloroplast	SAM	0.25	0.25	0.191	0.215	0.215	0.248	0.228167	0	15.1638	11.2329	14.0456	0	15.1951	44.7295	38.281	14.7135	14.9979	42.7243	17.0118	8.90814	16.5229	26.6177	24.4878	21.1411	12.0681	33.1742	20.9604	15.0202	Lus10023207	1.26507	0.0114639	0.0234653	0.866019	0.091977	0.153279	-0.399049	0.492001	0.696152	7.02279	10.1106	27.0088
Lus10023391	Lus10023391	GNA	PF01453	protein serine/threonine kinases;protein kinases;ATP binding;sugar binding;kinases;carbohydrate binding	AT1G11300.1	plasma membrane	plasma membrane	SAM	0.469	0.469	0.166	0.224	0.392	0.421	0.356833	0	285.141	8.95839	11.726	9.46972	59.8469	509.717	307.639	72.0019	60.7487	252.584	70.4541	52.2187	86.3861	273.975	247.417	105.728	84.13	209.684	104.262	110.678	Lus10023391	0.99189	0.229451	0.313227	0.418279	0.612834	0.706149	-0.57361	0.547509	0.739132	10.5979	78.8238	239.795
Lus10023868	Lus10023868	GNA	PF01453	D-mannose binding lectin protein with Apple-like carbohydrate-binding domain	AT5G03700.1	plasma membrane	plasma membrane	SAM	0.5	0.5	0.303	0.341	0.259	0.355	0.376333	0	37.8667	12.1877	8.59054	7.44295	16.3556	33.9181	70.5236	38.6914	73.0291	97.8	62.2845	41.8435	9.0863	13.564	25.7527	8.414	7.52935	41.6931	10.069	8.12004	Lus10023868	0.126306	0.797567	0.850599	-1.01128	0.0561033	0.101004	-1.13759	0.058568	0.168417	8.01675	16.522	23.3806
Lus10023945	Lus10023945	LysM	PF01476	lysm domain GPI-anchored protein 2 precursor	AT2G17120.1	plasma membrane	plasma membrane	sXYL	0.188	0.168	0.183	0.165	0.147	0.188	0.173167	0	129.646	258	163.046	175.848	239.506	558.491	855.535	1106.69	462.158	459.311	582.82	250.674	134.922	95.6577	192.203	472.439	105.279	204.333	333.891	170.327	Lus10023945	1.1058	0.00324144	0.00762781	-0.517621	0.174077	0.260552	-1.62342	0.000206462	0.00171521	169.447	181.635	367.1
Lus10023946	Lus10023946	LysM	PF01476	lysm domain GPI-anchored protein 2 precursor	AT2G17120.1	plasma membrane	plasma membrane	sXYL	0.536	0.213	0.4	0.366	0.415	0.536	0.411	0	6.58848	43.4542	23.7516	26.2019	130.525	327.089	444.361	367.063	190.029	221.967	175.288	100.987	83.799	56.9592	68.1617	132.09	31.8576	57.0571	102.024	38.567	Lus10023946	3.34698	1.18446e-11	1.14391e-10	1.82893	0.000253001	0.000886731	-1.51804	0.00735718	0.0344142	24.9768	24.9991	209.151
Lus10024064	Lus10024064	GNA	PF01453	S-locus lectin protein kinase family protein	AT1G11340.1	plasma membrane	plasma membrane	cPAR	0.438	0.368	0.438	0.285	0.402	0.239	0.361667	0	79.5379	235.976	27.1782	33.8253	32.6985	23.8258	37.0544	16.8448	34.0199	35.2921	9.86749	36.1098	178.311	205.199	108.546	56.2967	142.538	124.181	77.1143	137.69	Lus10024064	-1.63055	0.000300346	0.000886378	1.0649	0.0152445	0.032905	2.69546	1.83198e-07	3.34675e-06	30.5018	94.1294	29.1494
Lus10024084	Lus10024084	Amaranthin	PF07468				nucleus	tFIB	0.625	0.195	0.359	0	0.625	0.033	0.306167	0	1.5364	2.49069	0	0.516069	1.60988	0.382109	5.6843	10.9668	4.11655	4.06083	12.3543	1.87707	16.0595	11.9373	34.4484	15.4325	8.39947	24.065	12.899	9.65897	Lus10024084	-0.108797	0.894585	0.926113	3.58426	2.47187e-09	2.30528e-08	3.69305	5.49722e-06	7.01344e-05	0.258034	1.13579	1.11877
Lus10024195	Lus10024195	GNA	PF01453	receptor-like protein kinase 1	AT5G60900.1	plasma membrane	plasma membrane	sXYL	0.333	0.292	0.323	0.116	0.277	0.333	0.279	0	15.0683	23.2134	2.95576	1.46304	21.8044	60.4862	69.5098	40.7542	38.1942	68.3446	25.0243	24.7448	25.143	28.7547	41.4404	30.5487	16.4109	25.7826	24.4983	54.0439	Lus10024195	1.68826	0.000425491	0.00121619	1.19751	0.0147246	0.0319296	-0.490755	0.374195	0.592249	2.2094	10.6751	37.2771
Lus10024290	Lus10024290	Jacalin	PF01419	Mannose-binding lectin superfamily protein	AT1G19715.3	cytosol	secreted	tFIB	0.55	0.079	0.129	0.34	0.55	0.39	0.339667	0	2.50667	8.26928	154.598	258.757	454.144	379.302	212.299	466.048	578.715	371.454	374.928	761.33	6435.44	3590.29	3808.8	3123.22	3394.98	2685.35	2054.68	2629.67	Lus10024290	2.31449	0.00192199	0.00476114	5.95725	1.34454e-15	2.83259e-14	3.64276	2.26562e-05	0.000246228	206.678	106.033	424.207
Lus10024291	Lus10024291	Jacalin	PF01419	Mannose-binding lectin superfamily protein	AT1G19715.3	cytosol	cytoplasm	tFIB	0.65	0	0.23	0.55	0.65	0.409	0.414833	0	0.458094	12.0301	209.254	411.827	56.4067	126.839	47.3019	53.5787	40.7962	79.367	58.6925	80.0018	835.446	1163.66	758.399	395.239	278.553	841.081	267.687	237.583	Lus10024291	-0.584205	0.505091	0.598386	2.93123	0.000798236	0.00246444	3.51543	0.000504612	0.00368051	310.541	158.392	84.5795
Lus10024343	Lus10024343	GNA	PF01453	S-locus lectin protein kinase family protein	AT2G19130.1	plasma membrane	plasma membrane	tFIB	0.375	0.311	0.237	0.222	0.375	0.316	0.306	0	25.1577	13.9893	7.61765	4.94777	36.0534	52.3269	62.9761	78.8244	143.306	44.8165	72.0335	109.149	108.994	58.0198	69.5293	150.548	111.347	71.2782	154.459	106.299	Lus10024343	1.41595	0.000653564	0.00179234	2.48268	1.67007e-09	1.59648e-08	1.06673	0.022695	0.083096	6.28271	12.9281	42.5628
Lus10024348	Lus10024348	GNA	PF01453	S-locus lectin protein kinase family protein	AT2G19130.1	plasma membrane	plasma membrane	tFIB	0.361	0.288	0.263	0.222	0.361	0.337	0.305333	0	112.623	88.6605	24.7388	57.7825	199.394	678.159	1076.65	561.843	413.429	834.961	432.198	303.518	610.707	595.54	928.738	812.993	510.305	866.687	714.693	694.839	Lus10024348	2.29498	3.71356e-09	2.59618e-08	2.92407	5.73081e-14	1.00396e-12	0.629086	0.159101	0.341979	41.2607	70.9512	390.9
Lus10024365	Lus10024365	Legume	PF00139	Concanavalin A-like lectin protein kinase family protein	AT3G55550.1	plasma membrane	plasma membrane	SAM	0.571	0.571	0.257	0.522	0.236	0.3	0.4095	0	166.455	12.5616	123.238	156.402	24.7547	22.3198	44.8736	16.1054	8.1754	33.8894	15.5909	5.08507	9.68898	22.9974	35.0461	12.6006	7.81939	36.5968	14.6757	8.12004	Lus10024365	-2.40025	1.35453e-05	5.24526e-05	-3.08533	6.89539e-08	5.03146e-07	-0.685074	0.300697	0.517241	139.82	114.664	23.7807
Lus10025108	Lus10025108	galactose-binding lectin	PF02140	beta-galactosidase 10	AT5G63810.1	extracellular	secreted	iFIB	0.375	0.367	0.274	0.375	0.269	0.262	0.320333	0	210.961	56.9121	418.289	308.569	57.6153	78.4003	62.1733	5.67286	17.0273	61.8752	2.21029	55.089	88.8909	68.6255	98.3235	27.2701	37.1234	67.774	15.2188	37.4033	Lus10025108	-1.87224	0.00193945	0.00480042	-1.57729	0.00914064	0.0211471	0.294944	0.673782	0.827405	363.429	248.683	65.9293
Lus10025441	Lus10025441	Legume	PF00139	Concanavalin A-like lectin protein kinase family protein	AT4G04960.1	extracellular	plasma membrane	sXYL	0.594	0.39	0.416	0.33	0.356	0.594	0.446667	0	29.1605	45.9945	15.5349	13.5506	88.1144	640.443	241.679	240.717	391.244	293.882	209.272	231.912	48.1724	28.3162	84.7253	100.444	112.409	61.2522	74.2184	118.435	Lus10025441	3.55282	1.97995e-17	3.46675e-16	0.620874	0.152527	0.233675	-2.93194	1.93942e-09	5.28515e-08	14.5427	26.0601	309.046
Lus10025512	Lus10025512	GNA	PF01453	S-locus lectin protein kinase family protein	AT1G11340.1	plasma membrane	plasma membrane	tFIB	0.75	0	0	0	0.75	0.706	0.367667	0	0	0	0	0	121.4	71.8369	103.144	83.5713	51.1972	119.019	89.2029	53.6874	167.258	80.2518	73.4302	74.7733	78.1488	84.0926	113.771	75.3824	Lus10025512	9.53993	2.34461e-43	2.02778e-41	9.93432	7.97351e-47	2.1133e-44	0.394391	0.17547	0.363998	0	0	101.575
Lus10025666	Lus10025666	Nictaba	PF14299	phloem protein 2-B12	AT5G24560.1	cytosol	chloroplast	iFIB	0.438	0.33	0.246	0.438	0.408	0.33	0.365	0	44.6279	21.1956	170.801	351.43	92.7793	67.9485	74.3447	249.664	159.368	104.3	259.558	239.933	225.645	151.764	222.219	575.464	388.079	223.729	509.343	315.8	Lus10025666	-0.612187	0.23399	0.3182	0.633402	0.21653	0.311029	1.24559	0.0358501	0.116944	261.115	147.014	82.847
Lus10025708	Lus10025708	Malectin	PF11721	Di-glucose binding protein with Kinesin motor domain	AT2G22610.2	nucleus	cytoplasm	SAM	0.225	0.225	0.216	0.217	0.145	0.158	0.197667	0	824.406	1006.98	825.123	930.382	223.651	71.882	71.1477	28.5509	52.4348	134.478	20.8798	71.7423	140.899	85.9214	112.867	20.9922	29.1081	84.683	24.4983	40.5688	Lus10025708	-2.43774	8.5377e-09	5.64518e-08	-2.88588	1.30107e-11	1.67488e-10	-0.448139	0.363252	0.581617	877.753	896.722	162.943
Lus10025774	Lus10025774	GNA	PF01453	lectin protein kinase family protein	AT3G16030.1	plasma membrane	plasma membrane	sXYL	0.5	0.345	0.386	0.241	0.353	0.5	0.3875	0	12.8672	21.619	4.78171	2.58034	11.5082	151.766	36.2998	29.6507	66.6754	38.8109	38.4441	40	34.8342	19.2496	13.7903	29.1532	7.09624	18.165	15.2847	21.8327	Lus10025774	2.65859	1.08142e-06	5.13154e-06	1.4302	0.0104457	0.0237036	-1.2284	0.0501614	0.150361	3.68103	10.4621	67.6114
Lus10025784	Lus10025784	GNA	PF01453	lectin protein kinase family protein	AT3G16030.1	plasma membrane	plasma membrane	tFIB	0.5	0.469	0	0.265	0.5	0.462	0.366	0	26.3367	0	5.55205	2.58034	43.1974	40.8409	127.309	97.9314	32.1405	90.4676	105.818	26.9277	49.5756	71.9506	58.8153	113.605	25.6844	80.3749	117.13	36.6777	Lus10025784	1.74581	0.0157464	0.0310367	2.20703	0.00228204	0.00625099	0.461221	0.577388	0.761401	4.0662	8.61727	42.2548
Lus10025849	Lus10025849	Malectin-like	PF12819	Leucine-rich repeat transmembrane protein kinase protein	AT4G29990.1	extracellular	plasma membrane	cPAR	0.722	0.438	0.722	0	0.462	0.312	0.442667	0	32.6116	547.033	0	0	5.08895	45.8085	33.5515	0	0	23.2332	0	1.33092	62.4449	89.5576	43.9703	2.11371	8.49744	42.117	16.5514	23.0339	Lus10025849	-2.51676	0.069577	0.113634	-0.738436	0.593367	0.689422	1.77832	0.266795	0.479819	0	144.911	21.3768
Lus10025891	Lus10025891	GNA	PF01453	receptor kinase 3	AT4G21380.1	plasma membrane	plasma membrane	sXYL	0.475	0.337	0.282	0.225	0.41	0.475	0.367333	0	101.923	51.9307	23.0926	12.7365	750.251	1125.57	1140.99	762.359	762.928	970.188	696.02	610.731	313.602	540.551	400.478	388.075	305.036	537.297	443.932	338.057	Lus10025891	3.92745	3.55423e-28	1.42451e-26	2.77013	1.06103e-14	2.03923e-13	-1.15732	0.00463365	0.0236946	17.9145	47.4206	900.378
Lus10025926	Lus10025926	Malectin-like	PF12819	Leucine-rich repeat protein kinase family protein	AT5G48740.1	plasma membrane	plasma membrane	sXYL	0.5	0.243	0.111	0.421	0.312	0.5	0.347833	0	29.2521	4.44991	582.439	691.627	2949.57	908.122	1173.27	474.579	593.96	980.886	537.155	758.696	187.665	57.8763	53.1048	40.3767	26.8407	53.1698	32.7073	57.2717	Lus10025926	2.99592	2.65096e-05	9.69551e-05	-0.975709	0.172985	0.259185	-3.97163	1.49862e-06	2.21259e-05	637.033	326.942	2132.99
Lus10026493	Lus10026493	Legume	PF00139	Concanavalin A-like lectin protein kinase family protein	AT3G53380.1	plasma membrane	plasma membrane	sXYL	0.188	0.18	0.165	0.16	0.146	0.188	0.171167	0	199.85	151.243	157.135	138.367	453.564	253.655	260.62	557.461	370.077	267.548	480.276	283.968	127.564	103.847	247.292	210.701	170.716	221.945	211.533	181.156	Lus10026493	1.13595	9.48466e-06	3.78707e-05	-0.530923	0.044439	0.0829633	-1.66688	3.29455e-08	7.04917e-07	147.751	161.649	373.601
Lus10026689	Lus10026689	LysM	PF01476	protein kinase family protein / peptidoglycan-binding LysM domain-containing protein	AT1G51940.1	plasma membrane	plasma membrane	SAM	0.562	0.562	0	0.346	0.287	0.555	0.385333	0	33.4884	0	6.42793	4.99036	50.4579	70.0611	32.9025	1.03143	16.9696	38.6657	1.10514	89.9049	7.86642	14.0584	13.2803	5.28428	4.15075	11.3354	5.1828	2.77757	Lus10026689	1.86459	0.0273693	0.0504171	-0.629313	0.471802	0.578121	-2.49391	0.0123099	0.0516816	5.70914	11.2267	58.2992
Lus10027340	Lus10027340	Legume	PF00139	Concanavalin A-like lectin protein kinase family protein	AT5G65600.1	plasma membrane	plasma membrane	cPAR	0.25	0.198	0.25	0.15	0.134	0.212	0.199	0	6.63407	14.1469	2.55919	3.39957	9.14575	18.7459	13.8451	8.2329	6.15752	15.9723	3.11819	5.3926	4.12995	15.8127	14.2638	2.91756	4.68184	8.57537	3.68542	3.29055	Lus10027340	1.05389	0.0512519	0.0871479	0.406542	0.480008	0.586122	-0.64735	0.314378	0.532182	2.97938	6.68494	12.9858
Lus10027407	Lus10027407	LysM	PF01476	peptidoglycan-binding LysM domain-containing protein	AT3G52790.1	extracellular	secreted	sXYL	0.964	0	0	0	0.218	0.964	0.357667	0	0	0	0	0	242.905	192.067	171.298	1070.94	2673.23	112.69	1010.64	1518.76	5.71642	6.56272	4.63761	21.7328	17.0361	7.58941	23.1327	5.25486	Lus10027407	10.6714	1.01619e-32	5.33498e-31	5.45589	8.63593e-09	7.40078e-08	-5.2155	2.63961e-11	9.69282e-10	0	0	222.57
Lus10027423	Lus10027423	Nictaba	PF14299	phloem protein 2-A13	AT3G61060.1	cytosol	chloroplast	iFIB	0.194	0.121	0.184	0.194	0.176	0.172	0.1735	0	38.0577	387.467	505.527	716.964	155.656	553.252	216.678	277.954	216.439	204.168	279.767	206.42	304.628	387.408	318.682	344.245	408.168	273.617	342.034	395.554	Lus10027423	-0.0967452	0.842261	0.886129	0.0045865	0.99248	0.997824	0.101332	0.856891	0.934984	611.245	412.004	314.694
Lus10027751	Lus10027751	Legume	PF00139	Concanavalin A-like lectin family protein	AT5G01090.1	extracellular	plasma membrane	SAM	0.25	0.25	0.189	0.196	0.195	0.219	0.2165	0	706.479	169.682	202.826	272.989	345.614	542.171	430.938	499.688	653.249	424.713	591.543	506.557	229.029	290.211	253.399	297.095	337.096	278.799	309.081	307.416	Lus10027751	0.0369236	0.898448	0.928947	-0.706415	0.0154614	0.0333316	-0.743338	0.0270624	0.0949572	237.908	337.994	424.237
Lus10028377	Lus10028377	Hevein	PF00187	basic chitinase	AT3G12500.1	extracellular	vacuole	cPAR	0.75	0	0.75	0	0.724	0.289	0.418833	0	0	41.7112	0	0	8.5883	0	39.7669	45.1349	10.2972	24.1177	33.0369	3.95917	6.57014	118.815	68.3024	140.273	47.9334	68.4647	74.0709	53.8186	Lus10028377	-0.627882	0.628788	0.709995	2.66274	0.0364463	0.0700595	3.29063	0.026685	0.0939982	0	10.4278	5.15298
Lus10028538	Lus10028538	galactose-binding lectin	PF02140	beta-galactosidase 16	AT1G77410.1	extracellular	secreted	SAM	0.75	0.75	0	0	0.533	0.515	0.424667	0	32.2944	0	0	0	0	45.8085	30.9338	0	0	31.4048	0	0	0	64.3115	49.3977	0	0	60.2945	0.477156	0	Lus10028538	0.499473	0.853854	0.89526	0.986876	0.715912	0.791884	0.487403	0.876276	0.944532	0	8.0736	18.3234
Lus10028699	Lus10028699	Legume	PF00139	Concanavalin A-like lectin protein kinase family protein	AT5G06740.1	plasma membrane	plasma membrane	iFIB	0.333	0.123	0.232	0.333	0.306	0.329	0.276	0	7.32957	60.79	354.963	760.196	295.898	641.904	448.582	123.139	166.671	443.198	142.409	189.381	383.73	244.296	404.162	112.114	195.15	306.204	112.619	172.404	Lus10028699	0.867414	0.226934	0.310369	0.462618	0.519665	0.623434	-0.404796	0.625441	0.794093	557.579	295.82	434.301
Lus10028782	Lus10028782	GNA	PF01453	receptor kinase 3	AT4G21380.1	plasma membrane	plasma membrane	cPAR	0.594	0.452	0.594	0	0.516	0.307	0.4105	0	51.1654	241.448	1.5863	0	30.8352	17.6446	146.413	54.6913	4.08193	122.631	44.3252	2.86687	144.519	167.648	181.242	148.028	57.9262	262.364	177.28	102.351	Lus10028782	-1.42752	0.106369	0.163623	1.16104	0.185625	0.27422	2.58855	0.0110268	0.0474342	0.793151	73.55	25.559
Lus10029186	Lus10029186	Amaranthin	PF07468	MLP-like protein 423	AT1G24020.1	golgi	cytoplasm	tFIB	0.875	0.269	0	0	0.875	0.447	0.411	0	6.5981	0	0	0	39.5815	40.1667	57.3151	39.4991	17.7615	74.5736	45.7465	45.4969	1267.59	567.727	343.344	962.176	316.877	617.521	646.927	651.992	Lus10029186	3.59606	5.87361e-13	6.57256e-12	8.22938	1.90983e-63	1.45969e-60	4.63332	2.47519e-19	2.37163e-17	0	1.64953	39.8156
Lus10029553	Lus10029553	Legume	PF00139	Concanavalin A-like lectin protein kinase family protein	AT5G10530.1	plasma membrane	plasma membrane	sXYL	0.393	0.271	0.362	0.32	0.293	0.393	0.338667	0	26.484	109.009	61.412	79.6328	108.87	388.989	233.648	295.483	301.264	253.633	280.674	199.007	60.6345	80.18	91.0302	131.815	149.288	114.689	126.522	149.651	Lus10029553	1.89641	2.73763e-08	1.68424e-07	0.202309	0.564568	0.663752	-1.6941	2.19894e-05	0.000239616	70.5224	69.1346	220.918
Lus10029554	Lus10029554	Legume	PF00139	Concanavalin A-like lectin protein kinase family protein	AT5G10530.1	plasma membrane	plasma membrane	sXYL	0.375	0.247	0.332	0.307	0.277	0.375	0.318833	0	9.24327	25.7041	10.3937	17.3811	24.2259	88.7173	54.2253	113.545	96.7865	59.9258	88.2559	75.6662	23.4833	29.2492	21.4313	90.1465	68.9205	39.6238	93.6815	53.2307	Lus10029554	1.85134	1.03992e-05	4.1177e-05	0.885148	0.0429812	0.0806772	-0.966187	0.0481358	0.146108	13.8874	15.6805	50.0225
Lus10029593	Lus10029593	Nictaba	PF14299	phloem protein 2-A12	AT1G12710.1	cytosol	chloroplast	sXYL	0.281	0.193	0.226	0.225	0.258	0.281	0.244	0	42.7253	104.393	104.29	147.103	137.471	819.65	410.498	324.754	493.738	404.112	320.697	422.324	135.957	458.832	446.724	302.945	318.863	408.374	326.39	360.359	Lus10029593	2.22806	7.60884e-09	5.06922e-08	1.5894	4.07323e-05	0.000170357	-0.638664	0.150718	0.329477	125.697	99.6279	410.343
Lus10029673	Lus10029673	Nictaba	PF14299	phloem protein 2-B1	AT2G02230.1	nucleus	chloroplast	iFIB	0.406	0.353	0.214	0.406	0.385	0.228	0.332	0	105.246	17.7006	316.658	378.499	19.0255	58.9351	33.7285	70.989	69.3813	47.9905	66.9415	114.266	257.306	260.148	199.31	265.162	273.34	204.142	207.287	258.008	Lus10029673	-2.40184	1.48167e-07	8.14297e-07	0.482776	0.279798	0.382511	2.88462	3.92666e-08	8.26554e-07	347.578	204.526	34.9893
Lus10029674	Lus10029674	Nictaba	PF14299	phloem protein 2-B1	AT2G02230.1	nucleus	chloroplast	iFIB	0.25	0.236	0.217	0.25	0.24	0.217	0.235	0	66.8572	55.2681	104.41	152.614	59.9846	108.632	85.9959	118.342	172.03	102.774	113.912	147.785	113.429	132.977	146.19	205.215	205.38	156.407	195.738	178.134	Lus10029674	-0.161906	0.533408	0.624816	0.448174	0.0841899	0.142492	0.61008	0.0427256	0.133682	128.512	94.7875	79.4435
Lus10029769	Lus10029769	Legume	PF00139	Concanavalin A-like lectin protein kinase family protein	AT5G42120.1	plasma membrane	plasma membrane	SAM	0.5	0.5	0.281	0.392	0.297	0.283	0.3755	0	24.684	8.00355	8.4108	9.25173	7.05611	13.2391	27.1716	19.4048	10.9275	31.034	15.5513	6.3824	11.8295	10.1272	28.8803	24.2484	9.7027	22.6144	23.6099	9.44628	Lus10029769	-0.728145	0.13293	0.197663	-0.502902	0.309439	0.414494	0.225243	0.69799	0.842464	8.83127	12.5875	9.52929
Lus10029802	Lus10029802	GNA	PF01453	S-locus lectin protein kinase family protein	AT2G19130.1	plasma membrane	plasma membrane	sXYL	0.821	0.543	0	0	0.391	0.821	0.429333	0	26.1394	0	0	0	311.825	138.841	1118.23	392.589	122.132	888.517	300.681	49.8325	25.0702	12.942	26.8951	41.6048	11.0549	40.5093	13.0308	8.43907	Lus10029802	4.4848	2.12803e-07	1.13905e-06	0.902674	0.305283	0.409901	-3.58213	0.000348874	0.00270291	0	6.53485	242.631
Lus10029945	Lus10029945	Malectin-like	PF12819	Malectin/receptor-like protein kinase family protein	AT3G51550.1	plasma membrane	plasma membrane	tFIB	0.583	0.336	0.355	0.428	0.583	0.37	0.4425	0	4.78814	5.51286	6.36801	2.84091	9.95492	6.40597	9.2104	7.49352	2.75206	9.5244	4.42057	1.97959	39.5882	16.6899	35.2051	45.1589	10.1848	43.329	47.8775	16.0649	Lus10029945	0.809429	0.152592	0.222185	2.63514	1.1105e-06	6.47562e-06	1.82571	0.00330317	0.0179051	4.60446	4.87748	8.53534
Lus10030308	Lus10030308	Malectin	PF11721	hercules receptor kinase 1	AT3G46290.1	plasma membrane	plasma membrane	tFIB	0.306	0.236	0.272	0.234	0.306	0.279	0.272167	0	78.6024	191.391	106.37	99.6743	158.5	462.919	524.588	555.759	266.272	472.753	478.38	251.367	165.846	887.896	1113.64	991.043	458.218	860.966	857.533	519.456	Lus10030308	1.3455	0.00152253	0.00385858	2.03901	1.53783e-06	8.72146e-06	0.693513	0.155839	0.337084	103.022	119.01	280.267
Lus10030766	Lus10030766	GNA	PF01453	S-locus lectin protein kinase family protein	AT1G11340.1	plasma membrane	plasma membrane	tFIB	0.714	0.173	0.187	0.299	0.714	0.529	0.436	0	2.56742	3.60317	5.51495	4.26137	57.8476	66.0828	58.5185	39.1387	163.12	41.9373	57.7058	150.24	169.569	268.434	86.5532	128.387	222.657	135.473	152.648	218.146	Lus10030766	4.10406	1.21662e-19	2.54676e-18	5.8745	3.21261e-39	5.38686e-37	1.77043	0.000136101	0.0011912	4.88816	3.98673	61.1417
Lus10030767	Lus10030767	GNA	PF01453	S-locus lectin protein kinase family protein	AT1G11340.1	plasma membrane	plasma membrane	tFIB	0.25	0.183	0.212	0.234	0.25	0.238	0.227833	0	32.8299	76.8376	132.561	142.922	192.989	153.789	115.397	20.9021	87.9808	129.136	15.5513	141.473	228.802	180.702	162.791	109.884	125.612	167.761	95.871	157.233	Lus10030767	1.09105	0.01567	0.0309083	1.3326	0.00320373	0.0084408	0.241554	0.642631	0.806671	137.742	96.2876	177.309
Lus10030768	Lus10030768	GNA	PF01453	S-locus lectin protein kinase family protein	AT1G11340.1	plasma membrane	plasma membrane	tFIB	0.667	0	0.36	0.561	0.667	0.228	0.413833	0	0.552538	6.3596	4.78171	17.5991	2.96468	7.82208	6.1796	3.23104	1.35295	3.98712	0	0.443641	21.2401	80.9614	34.4319	28.8145	27.6618	22.8687	9.34538	27.7256	Lus10030768	-0.26093	0.749382	0.811909	2.95782	0.000126873	0.000478023	3.21875	0.000424821	0.00318325	11.1904	7.32323	4.90764
Lus10031199	Lus10031199	Malectin	PF11721	Leucine-rich repeat transmembrane protein kinase	AT1G56130.1	plasma membrane	plasma membrane	tFIB	0.35	0.253	0.246	0.236	0.35	0.324	0.293167	0	104.711	107.483	92.767	110.57	742.497	313.241	657.142	216.982	68.1553	617.755	209.587	103.451	1113.5	883.79	793.301	296.086	272.565	920.993	311.882	340.678	Lus10031199	2.45432	3.39914e-07	1.75291e-06	3.29442	7.5195e-12	9.98901e-11	0.840099	0.12935	0.295708	101.668	103.883	570.795
Lus10031230	Lus10031230	GNA	PF01453	receptor-like protein kinase 1	AT5G60900.1	plasma membrane	plasma membrane	tFIB	0.625	0.188	0.282	0	0.625	0.623	0.3905	0	6.49053	17.9168	1.36946	0	1031.34	371.142	1163.98	1634.97	1165.83	683.408	939.432	601.246	1370.34	368.254	677.978	1643.01	939.328	847.454	1889.81	1078.96	Lus10031230	6.92881	4.24151e-39	3.07042e-37	7.26681	8.06142e-43	1.65587e-40	0.337997	0.5615	0.749449	0.684731	6.44419	767.259
Lus10031231	Lus10031231	GNA	PF01453	receptor-like protein kinase 1	AT5G60900.1	plasma membrane	plasma membrane	tFIB	1	0	0	0	1	0	0.333333	0	0	0	0	0	0.619964	0	0	0	0	0	0	0	3.17293	0	0	12.3476	0	1.39416	17.0945	0	Lus10031231	1.56295	0.701498	0.773207	3.80941	0.342838	0.449921	2.24646	0.629297	0.796877	0	0	0.371978
Lus10031471	Lus10031471	Nictaba	PF14299	phloem protein 2-B13	AT1G56240.1	plasma membrane	chloroplast	sXYL	0.95	0	0	0	0.361	0.95	0.376833	0	0.284232	0	0	0.946971	1.5516	282.382	120.139	9.55637	15.7205	95.8144	8.32822	14.7444	0.802339	22.9416	68.3356	10.4012	12.0191	40.5532	4.63973	16.9845	Lus10031471	8.34826	5.33131e-13	5.9943e-12	4.73842	6.16695e-05	0.000247862	-3.60984	0.00233797	0.0134074	0.473486	0.307801	113.884
Lus10031472	Lus10031472	Nictaba	PF14299	phloem protein 2-B15	AT1G09155.1	plasma membrane	secreted	sXYL	0.821	0.061	0.058	0.16	0.35	0.821	0.3785	0	1.16898	1.11248	1.18973	2.92608	2.17156	649.435	286.118	11.9113	19.1375	221.678	13.9724	19.6244	2.18004	38.5709	118.417	15.6446	23.6502	73.6992	8.86822	19.5494	Lus10031472	7.45692	1.01896e-12	1.11627e-11	3.46313	0.00112015	0.00332764	-3.99379	0.000574037	0.00411646	2.0579	1.59932	261.077
Lus10031473	Lus10031473	Nictaba	PF14299	phloem protein 2-B15	AT1G09155.1	plasma membrane	chloroplast	sXYL	0.825	0.11	0.047	0.315	0.386	0.825	0.418	0	2.17727	1.11248	8.53063	4.51687	5.89473	1760.19	763.644	43.3641	67.7673	588.817	40.812	73.4816	3.45769	81.7668	272.183	43.8675	55.7979	161.227	21.4548	63.7465	Lus10031473	7.57829	1.414e-14	1.88753e-13	3.21539	0.00120884	0.00356022	-4.3629	9.36983e-05	0.00085515	6.52375	4.08431	707.614
Lus10031484	Lus10031484	Nictaba	PF14299	phloem protein 2-B15	AT1G09155.1	plasma membrane	secreted	sXYL	0.833	0.061	0	0.283	0.423	0.833	0.4055	0	1.27747	0	6.48784	3.39957	6.43446	1602.72	706.47	40.9408	67.0447	548.479	34.9706	64.881	4.6962	89.3901	299.27	42.4719	58.4534	175.731	20.1222	58.6856	Lus10031484	8.00549	5.0104e-15	7.01307e-14	3.92916	0.0001368	0.000511017	-4.07634	0.000385869	0.00293555	4.9437	2.79122	644.948
Lus10031591	Lus10031591	GNA	PF01453	S-locus lectin protein kinase family protein	AT4G03230.1	plasma membrane	plasma membrane	tFIB	0.611	0.227	0.363	0.26	0.611	0.466	0.423	0	8.5301	43.0399	5.47785	12.6513	224.812	60.7783	184.471	218.137	54.4988	126.005	154.487	80.4437	816.143	540.439	346.502	680.078	286.96	457.185	641.561	400.547	Lus10031591	3.39225	1.69153e-10	1.4099e-09	5.54051	1.26545e-25	7.02518e-24	2.14826	0.000346942	0.00268857	9.06457	17.4248	159.199
Lus10031592	Lus10031592	GNA	PF01453	S-locus lectin protein kinase family protein	AT4G03230.1	plasma membrane	plasma membrane	tFIB	0.361	0.108	0.286	0.317	0.361	0.3	0.288833	0	6.28396	162.476	286.578	458.254	301.468	238.326	276.526	816.639	443.12	321.122	694.204	704.093	876.75	813.274	810.558	1449.71	992.426	768.784	1399.65	1005.06	Lus10031592	0.587888	0.367358	0.461815	2.21233	0.00068534	0.00215249	1.62445	0.0308302	0.104738	372.416	228.398	276.211
Lus10031596	Lus10031596	GNA	PF01453	S-locus lectin protein kinase family protein	AT2G19130.1	plasma membrane	plasma membrane	SAM	0.4	0.4	0.376	0.323	0.074	0.367	0.323333	0	54.3154	50.7506	21.8515	26.0843	41.531	100.046	29.2816	1.32348	1.36449	37.3152	62.286	0.989793	1.12937	5.99657	0.720228	0.993603	28.5241	0.901183	19.5305	4.22891	Lus10031596	0.649372	0.586036	0.672151	-3.74997	0.00310633	0.00820788	-4.39934	0.00228811	0.0131697	23.9679	38.2504	64.9368
Lus10031603	Lus10031603	GNA	PF01453	S-locus lectin protein kinase family protein	AT4G03230.1	plasma membrane	plasma membrane	SAM	0.583	0.583	0	0.225	0.153	0.536	0.346667	0	20.1387	0	3.35234	1.54821	5.6633	64.7793	58.9315	22.207	35.4421	40.9791	15.7882	24.6759	2.84006	5.06358	4.86609	1.98721	0	4.0412	1.90863	2.2646	Lus10031603	1.63874	0.0509556	0.0867151	-1.39828	0.130641	0.205127	-3.03702	0.00339358	0.0183227	2.45027	6.25981	29.3097
Lus10031662	Lus10031662	LysM	PF01476	peptidoglycan-binding LysM domain-containing protein	AT3G52790.1	extracellular	secreted	sXYL	0.889	0	0	0.02	0.456	0.889	0.375667	0	0	0	0.79315	1.54821	570.28	893.442	369.65	649.459	1615.21	489.447	693.931	961.048	30.2263	58.2032	54.3168	64.7964	38.1328	33.6389	65.6469	42.0703	Lus10031662	10.9393	2.39871e-61	4.14914e-59	6.82191	3.55651e-24	1.74195e-22	-4.11738	1.36671e-22	1.91952e-20	1.17068	0.585339	699.545
Lus10032944	Lus10032944	GNA	PF01453	S-locus lectin protein kinase family protein	AT2G19130.1	plasma membrane	plasma membrane	tFIB	0.6	0.31	0.222	0.1	0.6	0.534	0.394333	0	6.9867	4.44991	0.79315	3.01125	34.8278	95.6854	252.4	66.3974	49.0986	165.336	71.4408	31.707	88.5916	106.973	174.07	98.1809	57.2932	187.672	94.6043	90.6153	Lus10032944	3.68913	1.05599e-11	1.02526e-10	4.38165	6.28161e-16	1.35998e-14	0.692517	0.240832	0.448947	1.9022	3.81025	59.1709
Lus10032971	Lus10032971	Malectin	PF11721	Malectin/receptor-like protein kinase family protein	AT3G51550.1	plasma membrane	plasma membrane	tFIB	0.225	0.174	0.193	0.184	0.225	0.188	0.198167	0	159.489	347.161	288.133	323.063	228.482	544.284	871.261	920.009	366.152	737.231	774.208	316.545	1323.77	708.989	1247.72	2113.61	1538.88	1663.62	2337.1	1670.79	Lus10032971	0.478472	0.128665	0.192199	2.0824	3.29563e-11	4.02942e-10	1.60393	9.68768e-06	0.000115409	305.598	279.461	354.803
Lus10032976	Lus10032976	Malectin	PF11721	Malectin/receptor-like protein kinase family protein	AT3G51550.1	plasma membrane	plasma membrane	tFIB	0.417	0.323	0.307	0.263	0.417	0.326	0.342167	0	103.392	92.4708	55.0668	44.8706	60.0623	321.536	695.388	339.878	133.843	607.812	337.234	150.129	673.297	513.686	1116.06	965.004	888.046	1137.65	1158.48	1033.44	Lus10032976	1.04009	0.0175637	0.0341415	2.92978	1.87302e-11	2.35759e-10	1.88969	0.000171559	0.00146297	49.9687	73.9502	164.652
Lus10033365	Lus10033365	GNA	PF01453	receptor kinase 3	AT4G21380.1	plasma membrane	plasma membrane	SAM	0.75	0.75	0	0.016	0	0.52	0.339333	0	19.4521	0	2.28244	0	15.3268	9.30551	27.1126	0	12.9453	10.9033	2.21029	13.8907	1.44729	0	3.33788	1.39553	0	0.929442	0	4.01622	Lus10033365	0.612983	0.591685	0.67715	-3.12168	0.0215993	0.0445082	-3.73466	0.0132713	0.0548517	1.14122	5.43363	12.9183
Lus10033741	Lus10033741	GNA	PF01453	receptor kinase 3	AT4G21380.1	plasma membrane	plasma membrane	cPAR	0.688	0.221	0.688	0.23	0.376	0.097	0.383333	0	2.7089	53.7908	2.95576	2.06428	3.07955	0.988996	3.6441	0	0.676475	1.82119	0	0	21.0677	6.43514	6.07806	0.528428	1.06218	5.87182	5.93936	6.36842	Lus10033741	-2.49362	0.0116154	0.0237298	0.316132	0.728634	0.801961	2.80975	0.0122977	0.0516502	2.51002	15.3799	2.24333
Lus10033743	Lus10033743	GNA	PF01453	receptor kinase 3	AT4G21380.1	plasma membrane	plasma membrane	tFIB	0.458	0.272	0.313	0.28	0.458	0.379	0.36	0	15.1036	31.3746	16.9414	10.8375	42.9769	126.502	223.953	41.0277	43.0218	161.637	41.483	55.5309	100.782	271.424	140.852	91.2626	70.6723	210.682	74.5967	119.917	Lus10033743	2.11339	4.53243e-05	0.000158872	3.25538	2.90836e-10	3.1165e-09	1.142	0.0523434	0.155077	13.8894	18.5643	76.3868
Lus10033748	Lus10033748	GNA	PF01453	S-locus lectin protein kinase family protein	AT2G19130.1	plasma membrane	plasma membrane	cPAR	0.469	0.337	0.469	0.316	0.375	0.302	0.378	0	44.6408	317.912	32.6703	58.2986	47.7069	71.9045	272.203	329.756	93.6349	233.533	281.78	60.6496	181.869	56.3772	101.537	185.09	118.149	134.446	268.838	152.01	Lus10033748	-0.780947	0.135421	0.200812	0.422291	0.417242	0.525	1.20324	0.0462584	0.141831	45.4844	113.38	57.3859
Lus10033776	Lus10033776	Legume	PF00139	receptor lectin kinase	AT2G37710.1	plasma membrane	plasma membrane	sXYL	0.95	0	0	0	0.327	0.95	0.371167	0	0.325661	0	0	0	72.2479	198.159	244.028	118.852	145.716	87.9638	64.9681	41.4335	3.44858	18.0056	7.16751	14.1002	12.3581	5.46362	3.68542	10.297	Lus10033776	8.95029	6.5922e-31	3.13535e-29	5.07147	5.20978e-10	5.3758e-09	-3.87882	1.43228e-10	4.66983e-09	0	0.0814153	122.612
Lus10033777	Lus10033777	Legume	PF00139	Concanavalin A-like lectin protein kinase family protein	AT4G02410.1	plasma membrane	plasma membrane	tFIB	0.667	0.009	0.269	0	0.667	0.607	0.369833	0	1.00923	8.74219	0.456487	0	7.67777	283.259	151.638	21.3993	26.4979	87.9899	21.5508	24.8103	8.85021	432.286	133.355	29.2164	53.1992	78.6886	27.526	99.5421	Lus10033777	5.98401	3.7576e-09	2.62361e-08	6.57688	9.24474e-11	1.06794e-09	0.592868	0.596655	0.775267	0.228244	2.55198	117.91
Lus10033778	Lus10033778	Legume	PF00139	Concanavalin A-like lectin protein kinase family protein	AT5G10530.1	plasma membrane	vacuole	tFIB	0.306	0.21	0.269	0.223	0.306	0.267	0.2635	0	53.0226	229.103	87.252	100.935	99.4925	532.351	382.772	309.83	418.552	298.506	330.131	393.105	170.876	1100.29	584.728	262.24	449.554	420.394	294.522	508.797	Lus10033778	1.38961	0.00379006	0.00877494	2.37977	6.96782e-07	4.23051e-06	0.990155	0.0732017	0.19799	94.0933	117.578	272.636
Lus10033779	Lus10033779	Legume	PF00139	Concanavalin A-like lectin protein kinase family protein	AT5G10530.1	plasma membrane	vacuole	tFIB	0.375	0.184	0.333	0.282	0.375	0.314	0.3105	0	6.28017	33.2843	13.1925	12.4333	15.0185	66.5101	48.659	27.2089	42.3107	41.7899	33.8655	34.1638	19.7473	149.491	77.0479	25.5583	43.6808	65.2525	24.9095	55.7079	Lus10033779	1.36205	0.011911	0.0242718	2.35131	1.27814e-05	5.97357e-05	0.989258	0.107995	0.260725	12.8129	16.2976	35.6151
Lus10033782	Lus10033782	Legume	PF00139	Concanavalin A-like lectin protein kinase family protein	AT5G10530.1	plasma membrane	plasma membrane	sXYL	0.792	0.479	0	0	0.363	0.792	0.404333	0	15.8683	0	0	0	118.472	284.337	420.257	249.596	59.2226	339.842	246.77	46.2782	4.66888	35.5168	15.3003	19.8312	10.0907	37.4823	20.3687	23.6719	Lus10033782	4.78326	2.28703e-08	1.42378e-07	1.29494	0.139175	0.216295	-3.48831	0.000417332	0.00313571	0	3.96707	184.818
Lus10035954	Lus10035954	Malectin	PF11721	Di-glucose binding protein with Kinesin motor domain	AT2G22610.2	nucleus	cytoplasm	SAM	0.2	0.2	0.194	0.191	0.141	0.145	0.1785	0	714.964	927.424	719.577	796.963	248.254	75.321	75.3461	22.878	38.0326	113.237	19.459	74.1655	192.652	103.744	132.346	30.5895	29.0591	92.2724	21.0593	45.6986	Lus10035954	-2.11387	1.59185e-06	7.33852e-06	-2.29854	2.01262e-07	1.35626e-06	-0.184675	0.717948	0.854738	758.27	789.732	179.081
Lus10036108	Lus10036108	galactose-binding lectin	PF02140	beta-galactosidase 8	AT2G28470.1	extracellular	cytoplasm	sXYL	0.325	0.236	0.253	0.263	0.263	0.325	0.2775	0	104.312	173.709	238.258	270.387	447.925	1404.31	534.482	297.669	734.472	564.317	284.424	848.353	286.812	243.714	1674.99	854.923	1045.31	366.015	448.598	655.269	Lus10036108	2.2238	7.65414e-11	6.66366e-10	0.601065	0.0808341	0.137677	-1.62274	4.07796e-05	0.000411996	254.323	196.666	830.477
Lus10036639	Lus10036639	GNA	PF01453	receptor-like protein kinase 1	AT5G60900.1	plasma membrane	plasma membrane	sXYL	0.583	0.419	0.274	0.338	0.311	0.583	0.418	0	79.6581	21.0875	41.957	31.7509	427.065	1019.5	627.698	687.953	1009.33	537.508	448.065	556.972	50.0031	38.7543	55.6529	125.979	53.8695	66.4489	94.4725	56.8777	Lus10036639	3.68276	1.09614e-22	2.95041e-21	-0.18375	0.639211	0.728724	-3.86651	2.70213e-18	2.34315e-16	36.854	43.6134	664.04
Lus10036756	Lus10036756	Galectin-like	PF00337	galactosyltransferase1	AT1G26810.1	extracellular	golgi apparatus membrane	sXYL	0.25	0.222	0.209	0.193	0.195	0.25	0.219833	0	220.314	189.558	148.239	147.524	807.965	322.233	495.108	326.426	285.659	521.278	324.96	300.416	149.739	198.995	202.95	133.649	90.4619	113.678	125.962	98.316	Lus10036756	1.72484	6.90931e-11	6.04725e-10	-0.143297	0.595424	0.691262	-1.86813	1.42971e-09	3.98535e-08	147.881	176.409	613.672
Lus10036935	Lus10036935	Malectin-like	PF12819	Leucine-rich repeat protein kinase family protein	AT1G67720.1	plasma membrane	plasma membrane	iFIB	0.2	0.168	0.116	0.2	0.186	0.152	0.170333	0	451.313	65.0732	1736.01	1819.79	258.205	476.179	323.583	212.793	174.182	365.7	189.853	265.461	1242.71	882.897	809.252	471.786	589.39	893.901	482.692	720.336	Lus10036935	-1.39013	0.00251735	0.00607659	0.280342	0.541723	0.643335	1.67047	0.00166204	0.0101662	1777.9	1018.05	345.395
Lus10037171	Lus10037171	Galectin-like	PF00337	galactosyltransferase1	AT1G26810.1	extracellular	golgi apparatus membrane	SAM	0.286	0.286	0.221	0.24	0.241	0.282	0.259333	0	123.635	46.4854	65.0496	78.1272	220.577	124.546	162.501	124.444	98.3818	164.701	116.359	92.4926	82.1742	119.787	139.622	89.614	47.7865	80.5036	88.8126	70.8031	Lus10037171	1.04044	0.0018692	0.00464185	0.120925	0.72241	0.796908	-0.919513	0.0183334	0.0707273	71.5884	78.3242	182.164
Lus10037605	Lus10037605	Jacalin	PF01419	Mannose-binding lectin superfamily protein	AT1G73040.1	cytosol	cytoplasm	tFIB	0.594	0.354	0.282	0.445	0.594	0.336	0.434167	0	22.6406	14.255	56.4734	91.5825	23.4674	52.5067	33.1385	20.9705	48.2259	59.0651	43.8915	73.6177	147.633	669.421	288.709	150.228	262.892	397.673	156.382	337.493	Lus10037605	-0.246934	0.605786	0.689806	3.09901	3.5039e-11	4.27453e-10	3.34595	8.39962e-10	2.43433e-08	74.0279	46.2379	35.0831
Lus10037644	Lus10037644	galactose-binding lectin	PF02140	beta galactosidase 1	AT3G13750.1	extracellular	secreted	cPAR	0.333	0.195	0.333	0.303	0.224	0.243	0.271833	0	33.6032	780.631	464.834	574.31	162.001	88.8971	45.1794	11.9797	4.75841	54.02	9.55181	5.29009	119.199	103.122	59.0753	12.6638	212.42	28.6118	9.21354	89.0511	Lus10037644	-1.50632	0.0469297	0.0807045	-1.74097	0.021907	0.0450575	-0.234658	0.789144	0.899038	519.572	463.345	132.759
Lus10037729	Lus10037729	GNA	PF01453	S-locus lectin protein kinase family protein	AT4G27290.1	plasma membrane	plasma membrane	tFIB	0.875	0	0	0	0.875	0.18	0.321667	0	0	0	0	0	2.87346	1.14633	36.8541	10.1405	0	14.9381	1.10514	3.61804	11.366	31.2028	22.135	62.0277	19.2133	22.404	34.9957	42.2891	Lus10037729	4.05067	0.000478518	0.00135212	7.1157	7.879e-11	9.20851e-10	3.06503	0.00533784	0.0266689	0	0	2.18261
Lus10037732	Lus10037732	GNA	PF01453	receptor kinase 3	AT4G21380.1	plasma membrane	plasma membrane	tFIB	0.175	0.152	0.155	0.149	0.175	0.15	0.159333	0	271.798	386.471	378.218	347.008	298.772	491.171	301.586	95.8059	156.432	241.412	58.3367	308.547	587.633	1572.17	481.179	273.947	518.203	592.052	272.443	556.859	Lus10037732	0.183693	0.647841	0.72674	1.56747	9.48581e-05	0.000367155	1.38378	0.00285216	0.0158821	362.613	345.874	375.732
Lus10037768	Lus10037768	Malectin	PF11721	Malectin/receptor-like protein kinase family protein	AT3G04690.1	plasma membrane	plasma membrane	SAM	0.75	0.75	0.602	0	0	0	0.350333	0	12.0563	10.278	0.912975	0	0.619964	0	0	0	0	0	0	0	0.654053	0	2.16068	0	0	2.67529	0	0	Lus10037768	-4.13765	0.048867	0.08359	-3.70189	0.0780317	0.13368	0.435766	0.863167	0.938033	0.456487	5.81184	0.371978
Lus10038153	Lus10038153	Malectin	PF11721	Leucine-rich repeat transmembrane protein kinase	AT1G53440.1	plasma membrane	plasma membrane	tFIB	0.3	0.153	0.279	0.202	0.3	0.201	0.239167	0	44.0663	2056.13	173.896	311.241	73.1373	546.264	286.227	20.2995	177.467	164.176	11.2883	289.379	2213.07	4023.57	1751.75	206.211	952.339	987.731	134.668	1036.52	Lus10038153	-1.00191	0.242045	0.327075	2.48315	0.00370569	0.00959258	3.48506	0.000422523	0.00316964	242.569	646.334	262.388
Lus10038172	Lus10038172	Malectin-like	PF12819	Leucine-rich repeat protein kinase family protein	AT5G48740.1	plasma membrane	plasma membrane	sXYL	0.7	0.292	0.058	0.549	0.197	0.7	0.416	0	6.19629	1.11248	31.6831	27.5747	136.666	75.793	106.398	29.6507	42.1953	69.6237	18.0381	43.3459	10.47	2.37629	6.65756	0	0	5.92834	0.888396	1.23864	Lus10038172	2.94664	2.2589e-05	8.36117e-05	-0.986105	0.187694	0.276766	-3.93274	2.93027e-06	4.01264e-05	29.6289	16.6417	112.317
Lus10038251	Lus10038251	Malectin-like	PF12819	Leucine-rich repeat transmembrane protein kinase protein	AT4G29990.1	extracellular	plasma membrane	sXYL	0.667	0.312	0	0.521	0.443	0.667	0.435	0	2.84868	0	7.79739	3.3144	19.2932	39.9644	18.2795	0	2.02942	17.2775	0	0	0	26.7453	23.188	0	1.59327	12.0388	0	0	Lus10038251	3.02009	0.051696	0.0877578	1.64212	0.294253	0.398033	-1.37798	0.440669	0.653252	5.55589	3.49012	27.5617
Lus10038552	Lus10038552	GNA	PF01453	S-locus lectin protein kinase family protein	AT4G27290.1	plasma membrane	plasma membrane	tFIB	0.75	0	0	0	0.75	0.714	0.369	0	0	0	0	0	77.885	40.0543	246.421	53.4362	26.5556	139.364	48.5871	17.6448	61.9471	110.426	140.014	99.8071	30.6975	102.71	79.0732	64.735	Lus10038552	8.84579	1.60858e-22	4.25995e-21	9.2098	2.98984e-24	1.47761e-22	0.36401	0.621836	0.791933	0	0	62.7527
Lus10038553	Lus10038553	GNA	PF01453	S-locus lectin protein kinase family protein	AT4G27290.1	plasma membrane	plasma membrane	sXYL	0.875	0	0	0	0.101	0.875	0.3085	0	0.622993	0	0	0	4.76798	21.9827	158.549	20.573	20.5597	108.725	18.2349	4.84645	2.39791	0	3.19715	0	1.54428	2.21057	0	2.2646	Lus10038553	4.96843	2.48298e-05	9.13094e-05	2.02962	0.123593	0.19583	-2.9388	0.0281881	0.0978356	0	0.155748	11.6539
Lus10038554	Lus10038554	GNA	PF01453	S-locus lectin protein kinase family protein	AT4G27290.1	plasma membrane	plasma membrane	tFIB	0.821	0.355	0	0	0.821	0.504	0.416833	0	8.45152	0	0	0	2.62345	89.8413	201.381	14.987	1.35295	158.539	26.3658	1.0923	36.4389	619.59	362.235	98.2586	40.5549	551.775	122.805	112.535	Lus10038554	3.39387	0.00562978	0.0124906	6.23909	3.31705e-07	2.14554e-06	2.84523	0.0408527	0.129248	0	2.11288	37.5106
Lus10038556	Lus10038556	GNA	PF01453	receptor kinase 3	AT4G21380.1	plasma membrane	plasma membrane	sXYL	1	0	0	0	0	1	0.333333	0	0	0	0	0	4.76629	14.6552	200.535	88.0887	226.909	176.998	131.514	186.488	0.811445	0	3.68889	0.93035	0	1.30939	1.33259	0	Lus10038556	5.96795	1.45445e-11	1.394e-10	2.05945	0.0970913	0.160387	-3.9085	0.000545394	0.00394254	0	0	8.72184
Lus10038557	Lus10038557	GNA	PF01453	S-locus lectin protein kinase family protein	AT4G27290.1	plasma membrane	plasma membrane	sXYL	1	0	0	0	0	1	0.333333	0	0	0	0	0	18.5111	15.7565	3.6441	1.54714	6.16906	0.836887	0	1.33092	0	0	0	0	0	0	0	0	Lus10038557	6.99475	5.03054e-06	2.11797e-05	0	1	1	-6.09662	0.000948615	0.00631994	0	0	17.4093
Lus10038799	Lus10038799	Legume	PF00139	SWIB/MDM2 domain superfamily protein	AT4G26810.1	cytosol	plasma membrane	SAM	0.281	0.281	0.258	0.245	0.239	0.222	0.254333	0	195.404	148.005	153.252	113.112	126.564	54.3048	113.947	275.239	90.2064	111.264	338.973	70.6836	136.353	126.741	152.602	241.476	101.607	177.546	268.409	141.149	Lus10038799	-0.725016	0.0355328	0.0633564	-0.282675	0.413062	0.520779	0.442341	0.269106	0.482445	133.182	152.443	97.6603
Lus10039274	Lus10039274	Malectin	PF11721	Protein kinase superfamily protein	AT5G24010.1	plasma membrane	plasma membrane	sXYL	0.194	0.165	0.161	0.157	0.171	0.194	0.173667	0	170.817	173.069	170.185	188.366	541.234	641.116	437.52	737.411	796.744	399.064	658.838	525.434	367.824	213.811	275.428	503.791	417.17	261.397	461.04	347.491	Lus10039274	1.73503	3.83654e-15	5.44421e-14	0.81636	0.000260298	0.000908816	-0.918669	0.000324703	0.00254277	179.275	175.609	581.186
Lus10039315	Lus10039315	GNA	PF01453	Protein kinase superfamily protein	AT5G24080.1	plasma membrane	plasma membrane	SAM	0.375	0.375	0.069	0.3	0.216	0.367	0.283667	0	29.7011	1.37821	13.7688	13.5131	64.2314	26.096	52.3031	112.309	81.7309	50.3062	117.7	69.2838	14.4065	13.4364	53.7025	108.027	42.4717	45.3417	110.004	46.487	Lus10039315	1.41848	0.00424922	0.0097216	-0.373386	0.480066	0.586146	-1.79186	0.00261073	0.0147198	13.641	14.5903	48.9772
Lus10039731	Lus10039731	GNA	PF01453	protein serine/threonine kinases;protein kinases;ATP binding;sugar binding;kinases;carbohydrate binding	AT1G11300.1	plasma membrane	plasma membrane	SAM	0.5	0.5	0.102	0	0.352	0.434	0.314667	0	21.1867	1.37821	0	0	2.53983	61.5202	84.0397	0	0	69.9707	4.89435	0.887281	3.54862	39.7032	33.7812	8.81593	5.3109	18.9814	1.84271	6.19322	Lus10039731	1.55341	0.271891	0.360455	1.00226	0.480374	0.586394	-0.551157	0.735724	0.865845	0	5.64124	26.132
Lus10039732	Lus10039732	GNA	PF01453	S-locus lectin protein kinase family protein	AT2G19130.1	plasma membrane	plasma membrane	sXYL	0.833	0	0	0	0.669	0.833	0.389167	0	0.274856	0	0	0.946971	52.6184	245.946	299.444	102.081	120.006	242.228	67.6516	70.7508	31.6002	101.487	118.703	64.6883	59.2706	82.6859	54.0647	49.3583	Lus10039732	8.55832	2.47462e-25	8.09238e-24	7.41314	3.19485e-19	9.78553e-18	-1.14518	0.0975207	0.242089	0.473486	0.305457	129.949
Lus10039733	Lus10039733	GNA	PF01453	S-locus lectin protein kinase family protein	AT4G27290.1	plasma membrane	plasma membrane	tFIB	0.75	0.045	0	0	0.75	0.298	0.307167	0	1.02157	0	0	0	2.0001	5.46199	9.94172	1.61552	1.35295	9.94284	4.7759	1.77456	8.6137	24.0739	15.8285	50.3983	1.59327	10.6886	39.7014	2.05191	Lus10039733	2.66302	0.0417732	0.0729779	4.78902	0.000176097	0.000640984	2.126	0.124944	0.288402	0	0.255391	3.38486
Lus10039762	Lus10039762	GNA	PF01453	S-locus lectin protein kinase family protein	AT2G19130.1	plasma membrane	plasma membrane	tFIB	0.875	0	0.338	0	0.875	0.383	0.411833	0	0.277682	4.44991	1.36946	0	6.51808	10.7216	43.293	66.2421	22.5314	59.8782	60.6659	19.1808	43.1732	134.723	181.113	157.652	84.0849	222.972	199.983	89.1827	Lus10039762	3.53076	9.78554e-08	5.52201e-07	6.80797	2.95145e-27	1.92078e-25	3.27721	4.91261e-09	1.23909e-07	0.684731	1.52426	8.1995
Lus10040276	Lus10040276	Legume	PF00139	Concanavalin A-like lectin protein kinase family protein	AT3G55550.1	plasma membrane	plasma membrane	SAM	0.219	0.219	0.198	0.187	0.178	0.161	0.193667	0	303.546	192.769	176.247	179.3	127.245	54.7767	92.9426	365.135	177.522	122.486	392.375	177.307	211.182	52.9962	154.885	426.825	224.14	263.026	562.242	222.757	Lus10040276	-1.23608	0.00268344	0.00643638	-0.637401	0.121489	0.193119	0.598675	0.209593	0.409613	177.774	212.966	98.2576
Lus10040602	Lus10040602	Nictaba	PF14299	phloem protein 2-A1	AT4G19840.1	cytosol	nucleus	tFIB	0.562	0.397	0	0.543	0.562	0.197	0.376833	0	12.0182	0	28.7873	38.9384	3.48076	7.52986	9.7647	17.8762	5.45796	26.3574	18.9852	8.6006	65.2429	59.0645	79.8774	65.6226	37.2175	183.587	90.7039	35.12	Lus10040602	-1.91857	0.00111598	0.00290738	1.76275	0.000746391	0.0023238	3.68132	2.06544e-08	4.64003e-07	33.8628	19.936	5.1004
Lus10040603	Lus10040603	Nictaba	PF14299	phloem protein 2-A4	AT1G33920.1	cytosol	chloroplast	SAM	0.5	0.5	0	0	0.181	0.306	0.247833	0	3.49746	0	0	0	1.52035	6.63075	11.3686	12.719	0	8.76122	2.21029	0	0.811445	4.49742	22.1168	17.0178	6.27511	25.2614	7.37083	8.13878	Lus10040603	1.17257	0.275101	0.363947	0.50012	0.660859	0.747055	-0.672453	0.597282	0.77551	0	0.874364	3.56451
Lus10040606	Lus10040606	Nictaba	PF14299	phloem protein 2 A5	AT1G65390.1	plastid	chloroplast	sXYL	0.75	0.215	0	0	0.517	0.75	0.372	0	2.43066	0	0	0	0	109.891	87.7786	17.7893	8.8288	75.9049	13.4198	15.1191	5.83781	40.9472	77.4717	53.9708	12.8403	157.5	42.3493	18.0292	Lus10040606	5.27472	3.82206e-06	1.64694e-05	4.11497	0.000349225	0.00118055	-1.15974	0.354549	0.572994	0	0.607664	43.9566
Lus10040607	Lus10040607	Nictaba	PF14299		AT2G39440.1	cytosol	cytoplasm	tFIB	0.325	0.253	0.222	0.243	0.325	0.225	0.2655	0	208.801	129.507	223.143	239.828	81.6571	316.254	193.538	247.117	158.634	287.182	226.323	253.587	565.458	2911.47	1097.86	691.428	546.726	1884.89	600.557	757.914	Lus10040607	-0.206109	0.590907	0.676354	2.89312	3.06804e-14	5.57386e-13	3.09923	2.09174e-12	9.04539e-11	231.486	200.32	175.496
Lus10040773	Lus10040773	Legume	PF00139	Concanavalin A-like lectin protein kinase family protein	AT3G53810.1	plasma membrane	plasma membrane	sXYL	0.406	0.292	0.253	0.333	0.351	0.406	0.340167	0	44.1187	35.4507	109.206	135.526	86.8593	757.91	319.776	218.808	200.691	258.226	221.31	165.046	100.945	269.845	210.153	166.315	247.091	170.154	216.882	242.969	Lus10040773	2.2683	1.0841e-06	5.14199e-06	1.18455	0.0113434	0.0254834	-1.08376	0.0436212	0.135836	122.366	81.0755	355.28
Lus10040774	Lus10040774	Legume	PF00139	Concanavalin A-like lectin protein kinase family protein	AT3G53810.1	plasma membrane	plasma membrane	tFIB	0.278	0.225	0.191	0.197	0.278	0.271	0.24	0	127.854	71.2257	48.579	123.912	227.735	860.271	786.74	587.666	371.594	720.133	518.167	344.293	413.254	1021.35	1168.75	713.159	774.179	936.153	683.353	722.508	Lus10040774	2.25962	9.12161e-09	6.00044e-08	2.70662	5.92054e-12	7.99748e-11	0.446993	0.322807	0.540865	86.2457	92.8927	480.749
Lus10041323	Lus10041323	LysM	PF01476	protein kinase family protein / peptidoglycan-binding LysM domain-containing protein	AT2G23770.1	plasma membrane	plasma membrane	SAM	0.5	0.5	0.46	0.307	0.408	0.175	0.391667	0	51.3633	46.4178	7.49783	7.35779	5.22916	5.41697	6.79291	7.06471	10.2048	7.13735	7.53876	11.0238	50.2196	38.555	14.4046	20.7392	63.8545	39.313	26.8841	73.6996	Lus10041323	-2.63933	4.88682e-06	2.06248e-05	0.477215	0.358378	0.466136	3.11655	1.74949e-06	2.53403e-05	7.42781	28.1592	5.30428
Lus10041636	Lus10041636	Amaranthin	PF07468				nucleus	cPAR	0.571	0.549	0.571	0.035	0.437	0.171	0.389	0	106.213	162.12	0.396575	2.92608	10.7953	1.37111	32.7612	6.32533	6.83399	18.8277	8.32822	4.40281	114.893	10.3106	241.238	18.0746	20.2755	22.6991	23.5597	45.0919	Lus10041636	-3.4139	0.00014954	0.000471565	-0.0432584	0.960452	0.975923	3.37064	0.00109921	0.00717771	1.66133	67.9139	7.02564
Lus10041830	Lus10041830	Hevein	PF00187	basic chitinase	AT3G12500.1	extracellular	vacuole	tFIB	1	0	0	0	1	0	0.333333	0	0	0.689107	0	0	0.760177	0	12.0409	15.8817	1.37603	12.9933	6.07829	0	0	22.1362	10.0484	24.1219	10.4259	8.22368	9.27946	12.3302	Lus10041830	1.65444	0.284434	0.373932	5.66164	1.81372e-05	8.17106e-05	4.0072	0.0106648	0.0462399	0	0.172277	0.456106
Lus10041937	Lus10041937	Malectin	PF11721	Leucine-rich repeat transmembrane protein kinase	AT1G53440.1	plasma membrane	plasma membrane	tFIB	0.35	0.199	0.328	0.19	0.35	0.236	0.2755	0	56.4775	1458.74	39.6889	88.9697	134.344	338.304	408.471	72.294	39.4087	306.683	65.757	99.8984	1113.86	3883.56	1139.76	301.935	498.443	1837.12	424.78	788.511	Lus10041937	-0.652934	0.391855	0.486653	2.71049	0.000371494	0.00124659	3.36343	0.000132081	0.00115986	64.3293	410.969	215.928
Lus10042217	Lus10042217	Legume	PF00139	nodulin MtN21 /EamA-like transporter family protein	AT1G06890.1	golgi	golgi apparatus membrane	sXYL	0.25	0.244	0.195	0.202	0.218	0.25	0.2265	0	56.1208	33.0095	36.1425	24.308	98.6555	114.049	164.364	144.091	115.444	124.114	141.857	96.8283	67.7476	67.549	138.18	153.927	95.1849	93.9083	140.408	92.7735	Lus10042217	1.31813	3.62656e-08	2.19093e-07	0.700049	0.00493679	0.0123598	-0.618084	0.0271693	0.0952142	30.2252	37.3952	104.813
Lus10042505	Lus10042505	Malectin	PF11721	Leucine-rich repeat transmembrane protein kinase	AT1G53440.1	plasma membrane	plasma membrane	tFIB	0.275	0.218	0.255	0.169	0.275	0.175	0.227833	0	291.075	1322.71	127.794	67.4976	28.9381	277.279	42.2541	0	7.46431	48.6585	2.01305	43.9592	884.409	3075.11	371.53	53.6954	163.123	454.504	81.2941	271.683	Lus10042505	-1.71016	0.0396	0.0696375	2.06906	0.0125974	0.0278889	3.77922	8.10732e-05	0.000751402	97.6458	452.27	128.274
Lus10042537	Lus10042537	Malectin	PF11721	Malectin/receptor-like protein kinase family protein	AT3G04690.1	plasma membrane	plasma membrane	iFIB	0.75	0	0	0.75	0.097	0.433	0.338333	0	0.828336	0	12.2424	10.0284	8.75045	6.09131	2.97179	2.42328	23.3348	1.47646	2.99975	9.24926	2.82498	0	1.66894	0.93035	0	3.19653	0	2.05191	Lus10042537	0.68273	0.562975	0.651485	-1.39667	0.278822	0.381398	-2.0794	0.152612	0.332454	11.1354	5.77479	7.68679
Lus10042712	Lus10042712	Nictaba	PF14299	phloem protein 2-B1	AT2G02230.1	nucleus	chloroplast	tFIB	0.417	0.372	0.094	0.408	0.417	0.205	0.318833	0	69.3182	2.06732	157.494	148.726	10.0335	26.0286	13.4088	53.61	66.71	26.1601	74.7964	82.5258	195.839	160.049	110.985	141.371	187.85	124.599	132.708	176.276	Lus10042712	-2.45786	7.53378e-06	3.06243e-05	1.01876	0.0539861	0.0977711	3.47662	3.03821e-08	6.57345e-07	153.11	94.4015	16.4315
Lus10042713	Lus10042713	Nictaba	PF14299	phloem protein 2-B1	AT2G02230.1	nucleus	chloroplast	SAM	0.214	0.214	0.171	0.191	0.209	0.178	0.196167	0	143.169	56.7544	125.88	111.096	67.2772	144.708	103.816	134.653	169.07	100.929	105.346	157.306	170.953	230.652	146.996	211.068	329.006	176.641	193.533	340.922	Lus10042713	-0.255271	0.337195	0.430413	0.732482	0.00551482	0.0136172	0.987753	0.00127263	0.00810878	118.488	109.225	98.2494
Lus10042795	Lus10042795	Legume	PF00139	Concanavalin A-like lectin protein kinase family protein	AT5G42120.1	plasma membrane	plasma membrane	SAM	0.188	0.188	0.159	0.174	0.13	0.182	0.170167	0	41.3578	32.0547	27.9713	41.9496	23.1338	119.601	184.989	137.641	97.3129	210.395	125.121	65.1179	23.8499	32.5743	100.239	84.5643	52.8034	58.5078	76.5555	47.5879	Lus10042795	0.735818	0.0636784	0.105149	-0.470677	0.257775	0.358063	-1.20649	0.0107072	0.0463809	34.9605	35.8334	61.7207
Lus10042940	Lus10042940	GNA	PF01453	receptor-like protein kinase 1	AT5G60900.1	plasma membrane	plasma membrane	sXYL	0.861	0.238	0	0	0.556	0.861	0.419333	0	5.21052	0	0	0	830.976	313.173	468.9	447.011	279.152	432.892	421.659	193.862	98.4187	56.8716	85.2684	76.2993	40.7392	85.1194	67.3907	59.5991	Lus10042940	7.82278	3.28572e-64	6.79153e-62	4.89903	1.72671e-25	9.48969e-24	-2.92375	3.81764e-10	1.15638e-08	0	1.30263	623.855
Lus10043102	Lus10043102	Galectin-like	PF00337	Galactosyltransferase family protein	AT3G06440.1	mitochondrion	golgi apparatus membrane	tFIB	0.25	0.212	0.247	0.225	0.25	0.212	0.232667	0	121.526	359.281	253.559	215.079	149.201	237.583	123.392	9.26433	43.5714	127.98	10.6966	120.861	207.776	778.412	238.505	60.6506	198.706	257.547	46.6108	189.738	Lus10043102	-0.212123	0.707701	0.778479	1.02668	0.0691975	0.120747	1.2388	0.0577703	0.166575	234.319	237.361	184.554
Lus10018329	Lus10018329	CRA	PF00704	Glycosyl hydrolase family protein with chitinase insertion domain	AT4G19810.1												2.24008	21.6776	8.35089	13.4654	0	0	8.51483	17.7893	0	12.1326	10.657	1.77456	12.4112	1.49914	9.01196	7.01848	3.86071	13.5177	18.4271	5.76784	Lus10018329	-5.71735	2.72267e-06	1.20789e-05	-0.170594	0.841187	0.89053	5.54675	2.74734e-05	0.000290232	10.9082	11.4335	0
Lus10018512	Lus10018512	GNA	PF01453	S-locus lectin protein kinase family protein	AT4G03230.1	plasma membrane	plasma membrane										0	0	0	0	0	0	0	0	0	0	0	0	0	0	0	3.25623	0	4.47766	27.2294	0	Lus10018512	0	1	1	0	1	1	0	1	1	0	0	0
Lus10005398		Amaranthin	PF07468				nucleus																														Lus10005398
Lus10010698		Amaranthin	PF07468	MLP-like protein 423			cytoplasm																														Lus10010698
Lus10020249		Amaranthin	PF07468				secreted																														Lus10020249
Lus10020808		Amaranthin	PF07468				secreted																														Lus10020808
Lus10021453		Amaranthin	PF07468				secreted																														Lus10021453
Lus10022894		Amaranthin	PF07468				cytoplasm																														Lus10022894
Lus10024931		Amaranthin	PF07468				nucleus																														Lus10024931
Lus10024934		Amaranthin	PF07468				secreted																														Lus10024934
Lus10025503		Amaranthin	PF07468				secreted																														Lus10025503
Lus10029182		Amaranthin	PF07468	MLP-like protein 423			nucleus																														Lus10029182
Lus10029184		Amaranthin	PF07468	MLP-like protein 423			cytoplasm																														Lus10029184
Lus10031082		Amaranthin	PF07468				secreted																														Lus10031082
Lus10036306		CRA	PF00704	Glycosyl hydrolase family protein with chitinase insertion domain	AT4G19810.1																																Lus10036306
Lus10036311		CRA	PF00704	Glycosyl hydrolase family protein with chitinase insertion domain	AT4G19810.1																																Lus10036311
Lus10019060		CRA	PF00704	Glycosyl hydrolase family protein with chitinase insertion domain	AT4G19810.1	extracellular																															Lus10019060
Lus10005071		galactose-binding lectin	PF02140	glycosyl hydrolase family 35 protein	AT2G16730.1	extracellular	cytoplasm																														Lus10005071
Lus10014125		galactose-binding lectin	PF02140	beta-galactosidase 14	AT4G38590.1	cytosol	cytoplasm																														Lus10014125
Lus10014126		galactose-binding lectin	PF02140	glycosyl hydrolase family 35 protein	AT2G16730.1	extracellular	secreted																														Lus10014126
Lus10019783		galactose-binding lectin	PF02140	glycosyl hydrolase family 35 protein	AT2G16730.1	extracellular	secreted																														Lus10019783
Lus10019784		galactose-binding lectin	PF02140	glycosyl hydrolase family 35 protein	AT2G16730.1	extracellular	cytoplasm																														Lus10019784
Lus10023976		galactose-binding lectin	PF02140	beta-galactosidase 10	AT5G63810.1	extracellular	secreted																														Lus10023976
Lus10023977		galactose-binding lectin	PF02140	beta-galactosidase 10	AT5G63810.1	extracellular	secreted																														Lus10023977
Lus10027844		galactose-binding lectin	PF02140	glycosyl hydrolase family 35 protein	AT2G16730.1	extracellular	cytoplasm																														Lus10027844
Lus10033427		galactose-binding lectin	PF02140	beta-galactosidase 16	AT1G77410.1	extracellular	cytoplasm																														Lus10033427
Lus10000422		GNA	PF01453	receptor-like protein kinase 1	AT5G60900.1	plasma membrane	plasma membrane																														Lus10000422
Lus10003420		GNA	PF01453	S-locus related protein SLR1, putative (S1)	AT3G12000.1	plasma membrane	plasma membrane																														Lus10003420
Lus10005136		GNA	PF01453	S-locus lectin protein kinase family protein	AT1G11340.1	plasma membrane	plasma membrane																														Lus10005136
Lus10007610		GNA	PF01453	S-locus lectin protein kinase family protein	AT1G11410.1	plasma membrane	plasma membrane																														Lus10007610
Lus10007611		GNA	PF01453	S-locus lectin protein kinase family protein	AT1G11340.1	plasma membrane	plasma membrane																														Lus10007611
Lus10010992		GNA	PF01453	receptor-like protein kinase 1	AT5G60900.1	plasma membrane	plasma membrane																														Lus10010992
Lus10014723		GNA	PF01453	S-locus lectin protein kinase family protein	AT1G11340.1	plasma membrane	plasma membrane																														Lus10014723
Lus10025617		GNA	PF01453	S-locus lectin protein kinase family protein	AT5G35370.1	plasma membrane	plasma membrane																														Lus10025617
Lus10028067		GNA	PF01453	S-locus lectin protein kinase family protein	AT5G35370.1	plasma membrane	plasma membrane																														Lus10028067
Lus10031228		GNA	PF01453	receptor-like protein kinase 1	AT5G60900.1	plasma membrane	plasma membrane																														Lus10031228
Lus10031605		GNA	PF01453	S-locus lectin protein kinase family protein	AT1G61390.1	plasma membrane	plasma membrane																														Lus10031605
Lus10031805		GNA	PF01453	receptor-like protein kinase 1	AT5G60900.1	plasma membrane	plasma membrane																														Lus10031805
Lus10034711		GNA	PF01453	S-locus lectin protein kinase family protein	AT1G61370.1	plasma membrane	plasma membrane																														Lus10034711
Lus10034815		GNA	PF01453	S-locus lectin protein kinase family protein	AT4G27290.1	plasma membrane	plasma membrane																														Lus10034815
Lus10035879		GNA	PF01453	lectin protein kinase family protein	AT1G67520.1	plasma membrane	plasma membrane																														Lus10035879
Lus10037736		GNA	PF01453	S-locus lectin protein kinase family protein	AT4G27290.1	plasma membrane	plasma membrane																														Lus10037736
Lus10037865		GNA	PF01453	S-locus lectin protein kinase family protein	AT4G27300.1	plasma membrane	plasma membrane																														Lus10037865
Lus10038413		GNA	PF01453	S-locus lectin protein kinase family protein	AT1G61440.1	plasma membrane	plasma membrane																														Lus10038413
Lus10039767		GNA	PF01453	S-locus lectin protein kinase family protein	AT4G27290.1	plasma membrane	plasma membrane																														Lus10039767
Lus10040160		GNA	PF01453	receptor-like protein kinase 1	AT5G60900.1	plasma membrane	plasma membrane																														Lus10040160
Lus10042266		GNA	PF01453	S-locus lectin protein kinase family protein	AT2G19130.1	plasma membrane	plasma membrane																														Lus10042266
Lus10001772		Hevein	PF00187	Chitinase family protein	AT2G43610.1	extracellular	vacuole																														Lus10001772
Lus10001773		Hevein	PF00187	chitinase, putative	AT2G43570.1	extracellular	secreted																														Lus10001773
Lus10003584		Hevein	PF00187	Chitinase family protein	AT2G43610.1	extracellular	secreted																														Lus10003584
Lus10003585		Hevein	PF00187	basic chitinase	AT3G12500.1	extracellular	vacuole																														Lus10003585
Lus10003586		Hevein	PF00187	Chitinase family protein	AT2G43610.1	extracellular	secreted																														Lus10003586
Lus10013728		Hevein	PF00187	pathogenesis-related 4	AT3G04720.1	extracellular	secreted																														Lus10013728
Lus10014253		Hevein	PF00187	chitinase, putative	AT2G43570.1	extracellular	secreted																														Lus10014253
Lus10015147		Hevein	PF00187				secreted																														Lus10015147
Lus10020253		Hevein	PF00187	Chitinase family protein	AT2G43610.1	extracellular	secreted																														Lus10020253
Lus10020338		Hevein	PF00187	Chitinase family protein	AT2G43620.1	extracellular	secreted																														Lus10020338
Lus10025948		Hevein	PF00187	Chitinase family protein	AT2G43610.1	extracellular	secreted																														Lus10025948
Lus10031533		Hevein	PF00187	F-box and associated interaction domains-containing protein	AT1G47790.1	nucleus	vacuole																														Lus10031533
Lus10041828		Hevein	PF00187	basic chitinase	AT3G12500.1	extracellular	vacuole																														Lus10041828
Lus10003224		Legume	PF00139	Concanavalin A-like lectin protein kinase family protein	AT3G53810.1	plasma membrane	plasma membrane																														Lus10003224
Lus10003574		Legume	PF00139	Concanavalin A-like lectin protein kinase family protein	AT3G45330.1	plasma membrane	plasma membrane																														Lus10003574
Lus10004166		Legume	PF00139	Concanavalin A-like lectin protein kinase family protein	AT5G06740.1	plasma membrane	plasma membrane																														Lus10004166
Lus10004277		Legume	PF00139	Concanavalin A-like lectin protein kinase family protein	AT5G10530.1	plasma membrane	plasma membrane																														Lus10004277
Lus10004279		Legume	PF00139	Concanavalin A-like lectin protein kinase family protein	AT5G10530.1	plasma membrane	plasma membrane																														Lus10004279
Lus10007073		Legume	PF00139	Concanavalin A-like lectin protein kinase family protein	AT5G10530.1	plasma membrane	plasma membrane																														Lus10007073
Lus10007077		Legume	PF00139	Concanavalin A-like lectin protein kinase family protein	AT5G10530.1	plasma membrane	plasma membrane																														Lus10007077
Lus10014652		Legume	PF00139	Concanavalin A-like lectin protein kinase family protein	AT5G10530.1	plasma membrane	vacuole																														Lus10014652
Lus10016226		Legume	PF00139	Concanavalin A-like lectin protein kinase family protein	AT4G02420.1	plasma membrane	plasma membrane																														Lus10016226
Lus10016257		Legume	PF00139	Concanavalin A-like lectin protein kinase family protein	AT5G06740.1	plasma membrane	plasma membrane																														Lus10016257
Lus10019234		Legume	PF00139	Concanavalin A-like lectin protein kinase family protein	AT5G10530.1	plasma membrane	vacuole																														Lus10019234
Lus10020452		Legume	PF00139	Concanavalin A-like lectin protein kinase family protein	AT5G10530.1	plasma membrane	plasma membrane																														Lus10020452
Lus10021060		Legume	PF00139	Concanavalin A-like lectin protein kinase family protein	AT5G06740.1	plasma membrane	plasma membrane																														Lus10021060
Lus10022520		Legume	PF00139	Concanavalin A-like lectin protein kinase family protein	AT5G55830.1	plasma membrane	plasma membrane																														Lus10022520
Lus10029290		Legume	PF00139	Concanavalin A-like lectin protein kinase family protein	AT5G06740.1	plasma membrane	plasma membrane																														Lus10029290
Lus10029315		Legume	PF00139	Concanavalin A-like lectin protein kinase family protein	AT3G53810.1	plasma membrane	plasma membrane																														Lus10029315
Lus10029555		Legume	PF00139	Concanavalin A-like lectin protein kinase family protein	AT5G10530.1	plasma membrane	plasma membrane																														Lus10029555
Lus10033781		Legume	PF00139	Concanavalin A-like lectin protein kinase family protein	AT5G10530.1	plasma membrane	vacuole																														Lus10033781
Lus10035627		Legume	PF00139	receptor lectin kinase	AT2G37710.1	plasma membrane	plasma membrane																														Lus10035627
Lus10042309		Legume	PF00139	Concanavalin A-like lectin protein kinase family protein	AT5G10530.1	plasma membrane	vacuole																														Lus10042309
Lus10003326		LysM	PF01476	lysm domain GPI-anchored protein 2 precursor	AT2G17120.1	plasma membrane	plasma membrane																														Lus10003326
Lus10003555		LysM	PF01476				secreted																														Lus10003555
Lus10006200		LysM	PF01476	lysm domain GPI-anchored protein 1 precursor	AT1G21880.2	plasma membrane	plasma membrane																														Lus10006200
Lus10016299		LysM	PF01476	protein kinase family protein / peptidoglycan-binding LysM domain-containing protein	AT2G23770.1	plasma membrane	plasma membrane																														Lus10016299
Lus10018788		LysM	PF01476	protein kinase family protein / peptidoglycan-binding LysM domain-containing protein	AT2G23770.1	plasma membrane	plasma membrane																														Lus10018788
Lus10021889		LysM	PF01476	protein kinase family protein / peptidoglycan-binding LysM domain-containing protein	AT2G23770.1	plasma membrane	plasma membrane																														Lus10021889
Lus10022630		LysM	PF01476	lysm domain GPI-anchored protein 2 precursor	AT2G17120.1	plasma membrane	plasma membrane																														Lus10022630
Lus10026372		LysM	PF01476	lysm domain GPI-anchored protein 2 precursor	AT2G17120.1	plasma membrane	plasma membrane																														Lus10026372
Lus10032735		LysM	PF01476	protein kinase family protein / peptidoglycan-binding LysM domain-containing protein	AT2G23770.1	plasma membrane	plasma membrane																														Lus10032735
Lus10033891		LysM	PF01476				secreted																														Lus10033891
Lus10033892		LysM	PF01476				secreted																														Lus10033892
Lus10036847		LysM	PF01476	protein kinase family protein / peptidoglycan-binding LysM domain-containing protein	AT1G51940.1	plasma membrane	plasma membrane																														Lus10036847
Lus10037389		LysM	PF01476	Protein kinase superfamily protein	AT2G33580.1	plasma membrane	plasma membrane																														Lus10037389
Lus10039764		LysM	PF01476				secreted																														Lus10039764
Lus10039765		LysM	PF01476				secreted																														Lus10039765
Lus10021998		Malectin	PF11721	Malectin/receptor-like protein kinase family protein	AT3G04690.1	plasma membrane	plasma membrane																														Lus10021998
Lus10038487		Malectin	PF11721	Protein kinase superfamily protein	AT5G59700.1	plasma membrane	plasma membrane																														Lus10038487
Lus10002405		Malectin-like	PF12819	Leucine-rich repeat (LRR) family protein	AT3G19230.1	extracellular	plasma membrane																														Lus10002405
Lus10023325		Malectin-like	PF12819	hercules receptor kinase 1	AT3G46290.1	plasma membrane	plasma membrane																														Lus10023325
Lus10023463		Malectin-like	PF12819	Leucine-rich repeat transmembrane protein kinase protein	AT1G05700.1	extracellular	secreted																														Lus10023463
Lus10027903		Malectin-like	PF12819	Leucine-rich repeat (LRR) family protein	AT3G19230.1	extracellular	plasma membrane																														Lus10027903
Lus10003444		Nictaba	PF14299	phloem protein 2-B10	AT2G02360.1	nucleus	chloroplast																														Lus10003444
Lus10018173		Nictaba	PF14299	phloem protein 2-B13	AT1G56240.1	plasma membrane	chloroplast																														Lus10018173
Lus10025660		Nictaba	PF14299	phloem protein 2-B10	AT2G02360.1	nucleus	chloroplast																														Lus10025660
Lus10025661		Nictaba	PF14299	phloem protein 2-B8	AT2G02340.1	cytosol,mitochondrion	chloroplast																														Lus10025661
Lus10029872		Nictaba	PF14299	phloem protein 2-B15	AT1G09155.1	plasma membrane	chloroplast																														Lus10029872
[truncated: 1 more columns]
